# Supplementary material for: Transcription Inhibitors with XRE DNA-Binding and Cupin Signal-Sensing Domains Drive Metabolic Diversification in Pseudomonas
Source: mSystems. 2021 Jan 12;6(1):e00753-20. doi: 10.1128/mSystems.00753-20 (PMC7901475; doi:10.1128/mSystems.00753-20)
Supplement: TABLE S3 [file mSystems.00753-20-st003.xlsx]

## Sheet: PA0535
ID	Base mean	log2(FC)	StdErr	Wald-Stats	P-value	P-adj	DAP-seq peak	Name	Function
PA0534	12080.6	8.32826	0.237353	35.0881	1.02323e-269	4.55645e-266			Amino acid transport and metabolism
PA4470	1479.91	5.92759	0.264188	22.437	1.7156e-111	3.81979e-108		fumC1	Energy production and conversion
PA5170	4912.08	-4.33008	0.21815	-19.8491	1.12264e-87	1.66637e-84		arcD	Amino acid transport and metabolism
PA4221	1989.56	4.3297	0.229726	18.8473	3.09467e-79	3.44514e-76		fptA	Inorganic ion transport and metabolism
PA5531	1272.78	4.32716	0.248356	17.4232	5.49806e-68	4.89657e-65		tonB1	Cell wall/membrane/envelope biogenesis
PA3305.1	11860.9	-4.06998	0.235788	-17.2612	9.22398e-67	6.84573e-64		phrS	Function unknown
PA4348	1575.06	-3.84895	0.22732	-16.9318	2.62046e-64	1.66699e-61			Energy production and conversion
PA4471	294.795	5.74653	0.342454	16.7804	3.39395e-63	1.88916e-60			Function unknown
PA2686	579.846	4.45816	0.270306	16.493	4.11734e-61	2.03717e-58		pfeR	Signal transduction mechanisms
PA3337	2756.07	-3.94182	0.241739	-16.3061	8.93636e-60	3.97936e-57		rfaD	Cell wall/membrane/envelope biogenesis
PA4709	450.609	4.54294	0.279085	16.278	1.41483e-59	5.7275e-57			Inorganic ion transport and metabolism
PA3531	1991.11	-3.65384	0.236193	-15.4697	5.55709e-54	2.06214e-51		bfrB	Inorganic ion transport and metabolism
PA5232	3839.49	-3.26928	0.212266	-15.4018	1.59055e-53	5.44823e-51			Cell wall/membrane/envelope biogenesis
PA4469	235.784	5.05582	0.330052	15.3183	5.77317e-53	1.83628e-50			Function unknown
PA1301	230.334	4.86762	0.325062	14.9744	1.07857e-50	3.2019e-48			Signal transduction mechanisms
PA0535	351.089	4.18122	0.283515	14.7478	3.17981e-49	8.8498e-47			Transcription
PA4570	235.215	4.54407	0.311901	14.569	4.42628e-48	1.15942e-45			Function unknown
PA0471	252.43	4.39196	0.302991	14.4953	1.29701e-47	3.20866e-45			Signal transduction mechanisms
PA5475	4014.16	-2.95618	0.206737	-14.2992	2.21369e-46	5.18819e-44			Transcription
PA0929	253.536	4.27079	0.299691	14.2506	4.4415e-46	9.889e-44			Transcription
PA4227	248.498	4.12186	0.296077	13.9216	4.68393e-44	9.93216e-42		pchR	Transcription
PA1300	194.95	4.45633	0.324489	13.7334	6.40849e-43	1.29714e-40			Transcription
PA3815	953.969	3.46454	0.254717	13.6015	3.92224e-42	7.5938e-40		iscR	Transcription
PA0672	167.845	4.53024	0.334381	13.5481	8.12534e-42	1.50759e-39		hemO	Inorganic ion transport and metabolism
PA0472	219.59	4.30938	0.321852	13.3893	6.98278e-41	1.24377e-38			Transcription
PA1911	175.832	4.07134	0.315416	12.9078	4.06701e-38	6.96554e-36		femR	Inorganic ion transport and metabolism
PA4704.2	206.684	4.85062	0.378696	12.8087	1.46518e-37	2.41646e-35		prrF2	Function unknown
PA2687	357.943	3.54893	0.278872	12.726	4.23935e-37	6.74208e-35		pfeS	Signal transduction mechanisms
PA1429	2541.71	-2.77808	0.221068	-12.5666	3.22122e-36	4.94624e-34			Inorganic ion transport and metabolism
PA3574a	579.663	3.04216	0.242502	12.5449	4.24047e-36	6.29427e-34			Function unknown
PA2663	523.171	3.62937	0.295869	12.2668	1.36493e-34	1.96065e-32		ppyR	Function unknown
PA2753	1130.68	-2.68189	0.223787	-11.9841	4.306e-33	5.99207e-31			Function unknown
PA2495	248.252	-3.76007	0.322548	-11.6574	2.10323e-31	2.83809e-29		oprN	Cell wall/membrane/envelope biogenesis
PA4468	144.647	3.68196	0.318751	11.5512	7.27814e-31	9.53223e-29		sodM	Inorganic ion transport and metabolism
PA3814	4472.3	3.11592	0.270227	11.5308	9.23147e-31	1.17451e-28		iscS	Amino acid transport and metabolism
PA2467	153.051	3.54669	0.310763	11.4129	3.60672e-30	4.46131e-28		foxR	Signal transduction mechanisms
PA1789	1882.28	-2.47421	0.227112	-10.8942	1.22811e-27	1.47804e-25			Signal transduction mechanisms
PA5027	461.458	-2.60366	0.239193	-10.8852	1.35641e-27	1.5895e-25			Signal transduction mechanisms
PA2494	263.27	-3.67975	0.34566	-10.6456	1.82892e-26	2.08825e-24		mexF	Defense mechanisms
PA3530	116.477	3.58637	0.336964	10.6432	1.87637e-26	2.08887e-24			Inorganic ion transport and metabolism
PA3458	1437.04	-2.48553	0.235576	-10.5509	5.03268e-26	5.46598e-24			Transcription
PA2468	139.858	3.35613	0.319606	10.5009	8.56011e-26	9.07575e-24		foxI	Transcription
PA4896	99.1111	3.65254	0.348442	10.4825	1.03981e-25	1.07681e-23			Transcription
PA3900	132.233	3.48157	0.334131	10.4198	2.014e-25	2.03826e-23			Signal transduction mechanisms
PA0930	183.363	2.93947	0.284839	10.3198	5.73666e-25	5.67674e-23			Signal transduction mechanisms
PA4708	351.411	2.55752	0.249037	10.2696	9.65659e-25	9.348e-23		phuT	Inorganic ion transport and metabolism
PA4516	134.859	3.19656	0.312093	10.2423	1.28109e-24	1.21377e-22			General function prediction only
PA3920	1723.13	2.56377	0.250993	10.2145	1.70741e-24	1.58398e-22			Inorganic ion transport and metabolism
PA5217	639.869	3.07824	0.301435	10.212	1.75298e-24	1.59307e-22			Inorganic ion transport and metabolism
PA5231	2958.25	-2.05932	0.20561	-10.0156	1.30107e-23	1.15873e-21			Defense mechanisms
PA3899	66.4389	3.88468	0.389213	9.98087	1.84846e-23	1.61396e-21			Transcription
PA4228	96.4612	3.42761	0.344272	9.95611	2.37154e-23	2.03086e-21		pchD	Secondary metabolites biosynthesis, transport and catabolism
PA2630	281.56	-2.52604	0.255197	-9.89839	4.23038e-23	3.55432e-21			Function unknown
PA1673	3012.16	-2.15976	0.219271	-9.84973	6.87288e-23	5.66758e-21			Inorganic ion transport and metabolism
PA3229	166.916	-2.9873	0.303757	-9.8345	7.99633e-23	6.47412e-21			Function unknown
PA5208	948.357	-2.20882	0.225426	-9.79845	1.14322e-22	9.09068e-21			Inorganic ion transport and metabolism
PA2754	945.856	-2.22371	0.227751	-9.76379	1.61018e-22	1.25792e-20			Function unknown
PA2033	163.077	2.95352	0.307168	9.61531	6.8899e-22	5.28978e-20			Inorganic ion transport and metabolism
PA2127	459.582	-2.38614	0.249879	-9.54918	1.30732e-21	9.86691e-20			General function prediction only
PA5171	3173.16	-1.99015	0.214404	-9.28226	1.6592e-20	1.2314e-18		arcA	Amino acid transport and metabolism
PA1196	279.138	-2.61823	0.296056	-8.84372	9.25844e-19	6.75866e-17			Signal transduction mechanisms
PA1546	1661.5	-1.88544	0.213361	-8.83689	9.84209e-19	7.06884e-17		hemN	Coenzyme transport and metabolism
PA4226	463.468	2.1225	0.24312	8.73023	2.54153e-18	1.79642e-16		pchE	Secondary metabolites biosynthesis, transport and catabolism
PA3278	1186.29	-1.92734	0.22177	-8.69069	3.60259e-18	2.50662e-16			Function unknown
PA1912	101.847	2.77837	0.32506	8.54724	1.26067e-17	8.63659e-16		femI	Transcription
PA4347	327.299	-2.13221	0.249757	-8.53713	1.37596e-17	9.28353e-16			Defense mechanisms
PA5183a	1134.36	-1.99412	0.235465	-8.46885	2.4782e-17	1.64708e-15			Function unknown
PA4571	520.488	-1.97611	0.233488	-8.46346	2.59561e-17	1.69974e-15			Energy production and conversion
PA3879	674.843	-2.04321	0.241999	-8.44304	3.09196e-17	1.99543e-15		narL	Transcription
PA0545	1144.78	-2.33607	0.281033	-8.31243	9.37629e-17	5.96466e-15			Inorganic ion transport and metabolism
PA3813	1875.23	2.2615	0.276557	8.17733	2.90192e-16	1.82004e-14		iscU	Energy production and conversion
PA4895	69.1652	2.90172	0.355313	8.16668	3.16996e-16	1.96053e-14			Inorganic ion transport and metabolism
PA4515	61.0242	3.01618	0.369477	8.16338	3.2577e-16	1.9872e-14			Function unknown
PA4467	98.5373	2.63484	0.32385	8.13599	4.08583e-16	2.45867e-14			Inorganic ion transport and metabolism
PA4219	141.73	2.36499	0.290852	8.13125	4.24903e-16	2.52279e-14			Function unknown
PA3613	1945.47	-1.80549	0.22299	-8.09674	5.64498e-16	3.30751e-14			Carbohydrate transport and metabolism
PA3839	761.592	-1.86657	0.231751	-8.05419	8.001e-16	4.62707e-14			Inorganic ion transport and metabolism
PA3614	1602.34	-1.83771	0.232746	-7.8958	2.8847e-15	1.64687e-13			Translation, ribosomal structure and biogenesis
PA5207	438.298	-1.91421	0.250936	-7.62827	2.3792e-14	1.34109e-12			Inorganic ion transport and metabolism
PA4220	68.2595	2.62902	0.351758	7.47395	7.78236e-14	4.33186e-12			Function unknown
PA5023	240.213	2.1052	0.28291	7.44121	9.97649e-14	5.4846e-12			Function unknown
PA4352	7246.22	-1.57795	0.212587	-7.42263	1.14816e-13	6.23505e-12			Signal transduction mechanisms
PA2493	90.9719	-2.65557	0.359719	-7.38233	1.55544e-13	8.34504e-12		mexE	Cell wall/membrane/envelope biogenesis
PA2759	198.863	-2.18305	0.296868	-7.3536	1.92944e-13	1.02283e-11			Function unknown
PA1313	85.5129	2.40106	0.334233	7.18379	6.78042e-13	3.55214e-11			Carbohydrate transport and metabolism
PA4704.1	115.212	2.47057	0.345572	7.14922	8.72703e-13	4.51877e-11		prrF1	Function unknown
PA1076	778.553	-1.60973	0.225806	-7.12882	1.01237e-12	5.18169e-11			Function unknown
PA1604	351.906	-1.73659	0.244279	-7.10905	1.16843e-12	5.91252e-11			Signal transduction mechanisms
PA5510	78.3978	2.37503	0.33421	7.10641	1.19103e-12	5.95918e-11			Amino acid transport and metabolism
PA0200	479.777	-2.13226	0.300219	-7.10236	1.2264e-12	6.06795e-11			Function unknown
PA4159	43.9689	2.77232	0.390435	7.10059	1.24222e-12	6.07868e-11		fepB	Inorganic ion transport and metabolism
PA3410	50.6109	2.78504	0.392408	7.09732	1.27196e-12	6.15656e-11			Transcription
PA4878	197.734	1.87008	0.268445	6.96634	3.25289e-12	1.55754e-10			Function unknown
PA4328	310.686	-1.77564	0.255368	-6.95326	3.56944e-12	1.69093e-10			Signal transduction mechanisms
PA3309	14749.6	-1.39652	0.202714	-6.88914	5.61319e-12	2.63111e-10			Signal transduction mechanisms
PA5275	598.425	1.7311	0.25237	6.85938	6.91587e-12	3.20795e-10			Inorganic ion transport and metabolism
PA1847	2897.81	1.62706	0.241677	6.73236	1.66933e-11	7.66342e-10			Posttranslational modification, protein turnover, chaperones
PA0547	619.049	-1.54668	0.23247	-6.65322	2.86744e-11	1.30293e-09			Transcription
PA5172	3027.8	-1.33831	0.204612	-6.54069	6.1235e-11	2.75434e-09		arcB	Amino acid transport and metabolism
PA3812	1301.68	1.85521	0.287207	6.45949	1.0506e-10	4.67831e-09		iscA	Function unknown
PA2119	1912.01	-1.48102	0.229436	-6.45504	1.08192e-10	4.7701e-09			Amino acid transport and metabolism
PA0149	57.021	2.17254	0.356685	6.09091	1.12271e-09	4.90142e-08			Transcription
PA4707	135.183	1.71053	0.288919	5.92045	3.21055e-09	1.38802e-07			Inorganic ion transport and metabolism
PA3930	932.809	1.30751	0.224264	5.83022	5.53542e-09	2.37012e-07		cioA	Energy production and conversion
PA2398	69.4206	1.94615	0.336141	5.78968	7.05214e-09	2.99078e-07		fpvA	Inorganic ion transport and metabolism
PA5115	185.956	1.61807	0.279584	5.78742	7.14748e-09	3.00262e-07			Function unknown
PA4596	647.179	-1.42207	0.245977	-5.78131	7.41206e-09	3.08466e-07			Function unknown
PA0665	973.573	1.3125	0.228448	5.74526	9.17804e-09	3.78424e-07			Function unknown
PA1852	181.074	-1.54202	0.270308	-5.70467	1.16567e-08	4.76212e-07			Function unknown
PA3811	1392.35	1.65678	0.291055	5.69232	1.25321e-08	5.07322e-07		hscB	Posttranslational modification, protein turnover, chaperones
PA4675	137.549	1.75516	0.308451	5.69026	1.2685e-08	5.08884e-07			Coenzyme transport and metabolism
PA3572	201.14	-1.62269	0.286836	-5.6572	1.53865e-08	6.1175e-07			Function unknown
PA2501	528.959	-1.42861	0.257033	-5.55809	2.72749e-08	1.07483e-06			Function unknown
PA1035	295.896	1.35365	0.245447	5.51505	3.48678e-08	1.35889e-06			Function unknown
PA4671	1533.6	1.172	0.212554	5.51392	3.50937e-08	1.35889e-06			Translation, ribosomal structure and biogenesis
PA2664	2551.98	2.39727	0.440139	5.44662	5.13357e-08	1.97067e-06		fhp	Energy production and conversion
PA4156	53.8961	2.06077	0.380141	5.42107	5.92433e-08	2.25479e-06			Inorganic ion transport and metabolism
PA5427	7245.49	-1.08704	0.202752	-5.36144	8.25591e-08	3.11556e-06		adhA	General function prediction only
PA3601	95.8525	1.73677	0.325652	5.33322	9.64861e-08	3.58044e-06			Translation, ribosomal structure and biogenesis
PA5216	147.385	1.48407	0.278221	5.33415	9.59955e-08	3.58044e-06			Inorganic ion transport and metabolism
PA2939	718.638	-1.2963	0.244346	-5.30518	1.1256e-07	4.1424e-06			General function prediction only
PA4158	31.6397	2.12383	0.403401	5.26481	1.40337e-07	5.12231e-06		fepC	Coenzyme transport and metabolism
PA2426	28.5516	2.16467	0.412114	5.2526	1.49968e-07	5.42934e-06		pvdS	Transcription
PA3409	40.9405	1.98473	0.380754	5.21263	1.86186e-07	6.68619e-06			Signal transduction mechanisms
PA3277	270.142	-1.36746	0.262645	-5.20647	1.92463e-07	6.8563e-06			General function prediction only
PA0150	57.4866	1.81884	0.349953	5.19738	2.02118e-07	7.08686e-06			Inorganic ion transport and metabolism
PA2662	2182.93	2.18578	0.420527	5.1977	2.01765e-07	7.08686e-06			Inorganic ion transport and metabolism
PA2034	55.7338	1.90171	0.366831	5.18416	2.16994e-07	7.54902e-06			General function prediction only
PA0208	136.53	-1.83105	0.354229	-5.1691	2.35228e-07	8.11991e-06		mdcA	Lipid transport and metabolism
PA1656	2561.14	-1.10905	0.216596	-5.12037	3.04931e-07	1.04451e-05			Function unknown
PA2691	173.21	1.46797	0.287181	5.11164	3.19371e-07	1.08562e-05			Energy production and conversion
PA5508	40.504	1.93632	0.380078	5.09454	3.49586e-07	1.17932e-05			Amino acid transport and metabolism
PA3871	199.119	1.39672	0.274769	5.08325	3.7103e-07	1.24225e-05			Posttranslational modification, protein turnover, chaperones
PA4687	411.866	1.37827	0.271728	5.07223	3.93176e-07	1.30658e-05		hitA	Inorganic ion transport and metabolism
PA1610	904.039	-1.12621	0.22417	-5.0239	5.06317e-07	1.67009e-05		fabA	Lipid transport and metabolism
PA4271	4245.47	1.09278	0.217633	5.02118	5.13546e-07	1.68148e-05		rplL	Translation, ribosomal structure and biogenesis
PA1364	43.9262	1.87161	0.373315	5.0135	5.34501e-07	1.73732e-05			Signal transduction mechanisms
PA4371	47.9275	1.84558	0.372649	4.95261	7.32263e-07	2.36288e-05			Energy production and conversion
PA3810	1478.55	1.3205	0.269717	4.89586	9.78775e-07	3.1356e-05		hscA	Posttranslational modification, protein turnover, chaperones
PA1314	51.5084	1.75958	0.361285	4.87035	1.11401e-06	3.54335e-05			Function unknown
PA0470	56.2077	1.71798	0.354216	4.85007	1.23415e-06	3.89765e-05		fiuA	Inorganic ion transport and metabolism
PA4514	110.737	1.52675	0.315141	4.84465	1.26833e-06	3.97738e-05			Inorganic ion transport and metabolism
PA0527	34.8639	-1.90467	0.39585	-4.81159	1.49731e-06	4.66259e-05		dnr	Signal transduction mechanisms
PA0459	5597.14	-0.965825	0.203015	-4.75741	1.96089e-06	6.06376e-05			Posttranslational modification, protein turnover, chaperones
PA3600	29.9906	1.91547	0.40902	4.68308	2.826e-06	8.67875e-05			Translation, ribosomal structure and biogenesis
PA5559	3333.71	0.995267	0.212596	4.68148	2.84806e-06	8.6866e-05		atpE	Function unknown
PA5355	461.526	-1.10281	0.236083	-4.67128	2.99328e-06	9.06739e-05		glcD	Energy production and conversion
PA4615	734.953	1.15199	0.24751	4.65432	3.25054e-06	9.78017e-05			Energy production and conversion
PA1561	3370.66	-1.14658	0.247193	-4.6384	3.51121e-06	0.000104936		aer	Signal transduction mechanisms
PA5015	7703.84	0.970154	0.209237	4.63662	3.54145e-06	0.000105134		aceE	Energy production and conversion
PA1052a	74.4272	-1.51275	0.326611	-4.63165	3.62755e-06	0.000106977			Function unknown
PA3268	73.2556	1.49786	0.326077	4.59359	4.35694e-06	0.000127641			Inorganic ion transport and metabolism
PA3872	186.729	1.36489	0.297278	4.5913	4.40498e-06	0.000128205		narI	Energy production and conversion
PA2388	140.915	1.30727	0.285415	4.58026	4.64403e-06	0.000134285		fpvR	Signal transduction mechanisms
PA4442	1217.17	1.10388	0.242206	4.5576	5.17412e-06	0.000148648		cysN	Inorganic ion transport and metabolism
PA1596	4154.47	1.03736	0.228172	4.5464	5.45721e-06	0.000155775		htpG	Posttranslational modification, protein turnover, chaperones
PA2755	650.437	1.00138	0.221636	4.51813	6.23868e-06	0.000176948		eco	General function prediction only
PA1603	48.4363	-1.63593	0.363911	-4.49542	6.94329e-06	0.000195686			Transcription
PA5173	2379.01	-0.969818	0.216084	-4.48816	7.18411e-06	0.0002012		arcC	Amino acid transport and metabolism
PA4160	27.86	1.85594	0.41477	4.47463	7.65441e-06	0.000213032		fepD	Inorganic ion transport and metabolism
PA5137	364.494	1.08238	0.242	4.47264	7.72596e-06	0.000213688			Signal transduction mechanisms
PA1920	23.6052	-1.90691	0.428625	-4.44891	8.63089e-06	0.000237243		nrdD	Nucleotide transport and metabolism
PA3742	2538.98	0.923016	0.208798	4.42062	9.84164e-06	0.000268864		rplS	Translation, ribosomal structure and biogenesis
PA4611	2644.85	-1.02412	0.232177	-4.41093	1.02928e-05	0.000279476			Function unknown
PA3820	960.125	1.05231	0.238869	4.4054	1.05589e-05	0.000284962		secF	Intracellular trafficking, secretion, and vesicular transport
PA2491	905.416	-1.00762	0.229407	-4.39227	1.12175e-05	0.000300912			Energy production and conversion
PA4741	4821.43	0.967195	0.220997	4.3765	1.20601e-05	0.000321578		rpsO	Translation, ribosomal structure and biogenesis
PA4244	2980.19	0.962967	0.220179	4.37357	1.22232e-05	0.00032207		rplO	Translation, ribosomal structure and biogenesis
PA4429	1569.16	1.03471	0.236517	4.37478	1.21552e-05	0.00032207			Energy production and conversion
PA4577	1120.7	-0.953728	0.219939	-4.33633	1.44882e-05	0.000379506			Signal transduction mechanisms
PA0201	174.912	-1.23533	0.286501	-4.31177	1.61951e-05	0.000421735			General function prediction only
PA4272	4358.14	0.933613	0.217849	4.28559	1.82253e-05	0.000471843		rplJ	Translation, ribosomal structure and biogenesis
PA2118a	260.585	-1.07348	0.251048	-4.27601	1.90273e-05	0.000489761			Function unknown
PA4242	1293.8	0.911944	0.214853	4.2445	2.1908e-05	0.000560667		rpmJ	Translation, ribosomal structure and biogenesis
PA4270.1	130.321	1.20353	0.283953	4.23848	2.25035e-05	0.000572618			Function unknown
PA1049	345.868	-1.03353	0.244013	-4.23556	2.27987e-05	0.000576833		pdxH	Coenzyme transport and metabolism
PA0836	545.352	-1.01449	0.239911	-4.2286	2.35145e-05	0.000591583		ackA	Energy production and conversion
PA0408	3131.27	-0.978081	0.23205	-4.21495	2.49833e-05	0.000625003		pilG	Signal transduction mechanisms
PA3840	66.5825	-1.40729	0.334039	-4.21296	2.52051e-05	0.000627028			General function prediction only
PA3870	135.583	1.22808	0.292634	4.19664	2.7091e-05	0.000670201		moaA1	Coenzyme transport and metabolism
PA0996	1157.01	0.962687	0.229553	4.19375	2.74381e-05	0.000675039		pqsA	Lipid transport and metabolism
PA5557	2589.96	0.928302	0.221572	4.18961	2.79431e-05	0.000683685		atpH	Energy production and conversion
PA0839	251.095	-1.35641	0.323953	-4.18705	2.82603e-05	0.000687667			Transcription
PA5016	4353.7	0.888717	0.213436	4.16386	3.1291e-05	0.000757277		aceF	Energy production and conversion
PA3182	282.122	1.08428	0.261148	4.15199	3.29597e-05	0.000793349		pgl	Carbohydrate transport and metabolism
PA4255	1030.81	0.913004	0.220561	4.13946	3.48121e-05	0.000833433		rpmC	Translation, ribosomal structure and biogenesis
PA3465	1102.61	-0.90574	0.219474	-4.12686	3.67756e-05	0.000875732			Amino acid transport and metabolism
PA4245	1232.33	0.942745	0.228619	4.12365	3.72913e-05	0.000883288		rpmD	Translation, ribosomal structure and biogenesis
PA2637	523.334	-1.04563	0.255213	-4.09708	4.18394e-05	0.000985771		nuoA	Energy production and conversion
PA1647	111.38	-1.24127	0.304584	-4.07529	4.59577e-05	0.0010771			Inorganic ion transport and metabolism
PA5553	2810.2	0.954259	0.234554	4.0684	4.73375e-05	0.00110363		atpC	Energy production and conversion
PA0041a	92.0274	-1.29533	0.318713	-4.06426	4.81861e-05	0.00111757			Function unknown
PA4031	643.338	0.918189	0.22608	4.06135	4.87901e-05	0.00112571		ppa	Energy production and conversion
PA3929	595.921	0.955431	0.236957	4.03209	5.52821e-05	0.00126892		cioB	Energy production and conversion
PA0128	267.103	-1.22254	0.304193	-4.01897	5.8453e-05	0.00132802			Inorganic ion transport and metabolism
PA2667	517.731	0.941913	0.234326	4.01967	5.82792e-05	0.00132802			Function unknown
PA4765	522.026	-0.934432	0.2332	-4.007	6.14943e-05	0.00139002		omlA	Translation, ribosomal structure and biogenesis
PA0500	435.501	0.957998	0.239869	3.99383	6.50132e-05	0.00146214		bioB	Coenzyme transport and metabolism
PA2371	433.071	-0.938677	0.236554	-3.96814	7.24364e-05	0.0016209			Posttranslational modification, protein turnover, chaperones
PA4218	59.6685	1.3996	0.353624	3.95788	7.56182e-05	0.00168364			Function unknown
PA3809	453.43	1.15647	0.293013	3.94682	7.91973e-05	0.00175455		fdx2	Energy production and conversion
PA4254	3220.85	0.869227	0.221084	3.93166	8.43619e-05	0.00185972		rpsQ	Translation, ribosomal structure and biogenesis
PA5051	628.478	-0.954977	0.244216	-3.91038	9.21518e-05	0.00202144		argS	Translation, ribosomal structure and biogenesis
PA4250	4757.61	0.832479	0.213363	3.9017	9.55214e-05	0.00208508		rpsN	Translation, ribosomal structure and biogenesis
PA4688	133.089	1.22512	0.31499	3.88941	0.000100489	0.00218281		hitB	Inorganic ion transport and metabolism
PA0973	6692.72	0.838868	0.217329	3.8599	0.000113432	0.002452		oprL	Cell wall/membrane/envelope biogenesis
PA5554	14904.8	0.923777	0.239517	3.85683	0.000114866	0.00247101		atpD	Energy production and conversion
PA3873	186.816	1.20484	0.312876	3.85086	0.000117705	0.00250785		narJ	Energy production and conversion
PA4251	8239.27	0.830377	0.215606	3.85135	0.000117466	0.00250785		rplE	Translation, ribosomal structure and biogenesis
PA3731	446.068	0.908081	0.236171	3.84502	0.000120544	0.00255611			Transcription
PA4252	3542.05	0.847019	0.221504	3.82395	0.000131332	0.00277167		rplX	Translation, ribosomal structure and biogenesis
PA3690	408.88	0.991213	0.259327	3.82226	0.000132235	0.00277756			Inorganic ion transport and metabolism
PA5248	253.447	0.964616	0.252572	3.81918	0.000133898	0.00279928			Inorganic ion transport and metabolism
PA4386	4697.84	0.892669	0.233867	3.81699	0.000135089	0.00281098		groES	Posttranslational modification, protein turnover, chaperones
PA2479	25.5454	-1.55995	0.410587	-3.79932	0.000145092	0.0030051			Signal transduction mechanisms
PA2483	370.462	0.950855	0.250545	3.79515	0.000147552	0.00303329			Energy production and conversion
PA5558	3969.79	0.859232	0.226429	3.79471	0.000147816	0.00303329		atpF	Energy production and conversion
PA4710	66.1593	1.33921	0.353592	3.78745	0.0001522	0.00310893		phuR	Inorganic ion transport and metabolism
PA5354	183.753	-1.01273	0.268148	-3.77674	0.000158896	0.00323088		glcE	Energy production and conversion
PA4253	5978.26	0.825333	0.218728	3.77334	0.000161077	0.00326035		rplN	Translation, ribosomal structure and biogenesis
PA3669	224.122	0.951802	0.253067	3.76107	0.00016919	0.00340907			Function unknown
PA1719	245.111	1.01349	0.270246	3.75026	0.00017665	0.00354334		pscF	Function unknown
PA4257	8948.27	0.806011	0.219042	3.67971	0.000233503	0.00466274		rpsC	Translation, ribosomal structure and biogenesis
PA1013	1358.82	0.810982	0.220488	3.67812	0.000234956	0.0046708		purC	Nucleotide transport and metabolism
PA3880	183.23	-1.01364	0.278413	-3.64077	0.00027182	0.00537963			Function unknown
PA0867	2620.03	0.76719	0.211472	3.62786	0.000285786	0.0056227		mliC	General function prediction only
PA4259	3421.17	0.824591	0.227342	3.6271	0.000286628	0.0056227		rpsS	Translation, ribosomal structure and biogenesis
PA4265	7565.09	0.734318	0.203461	3.60914	0.000307217	0.00600016		tufA	Translation, ribosomal structure and biogenesis
PA2566	169.826	-1.00545	0.279349	-3.59926	0.000319121	0.00620545			General function prediction only
PA5353	220.097	-0.937922	0.260934	-3.59447	0.000325048	0.0062932		glcF	Energy production and conversion
PA2026	96.6398	-1.08521	0.302007	-3.59334	0.000326467	0.00629332			General function prediction only
PA3181	318.837	1.02911	0.286485	3.59219	0.00032791	0.00629388			Carbohydrate transport and metabolism
PA4266	17957.1	0.786524	0.219335	3.58596	0.000335847	0.00641857		fusA1	Translation, ribosomal structure and biogenesis
PA1282	57.7226	-1.36028	0.380545	-3.57456	0.000350822	0.00667611			General function prediction only
PA4273	4424.07	0.782535	0.219116	3.57132	0.000355184	0.00671594		rplA	Translation, ribosomal structure and biogenesis
PA4385	46434.5	0.908818	0.254516	3.57077	0.000355931	0.00671594		groEL	Posttranslational modification, protein turnover, chaperones
PA5244	118.629	-1.03641	0.291192	-3.55918	0.000372013	0.00698976			Function unknown
PA4237	3594.51	0.796627	0.223997	3.55642	0.000375945	0.00703396		rplQ	Translation, ribosomal structure and biogenesis
PA1557	1432.23	-0.752049	0.211593	-3.55423	0.00037909	0.00706312		ccoN2	Posttranslational modification, protein turnover, chaperones
PA3822	358.961	0.843499	0.238443	3.53752	0.000403903	0.00749407			Intracellular trafficking, secretion, and vesicular transport
PA1718	73.5205	1.17849	0.333322	3.53559	0.000406858	0.00749942		pscE	Function unknown
PA4258	3668.22	0.786655	0.222524	3.53514	0.000407559	0.00749942		rplV	Translation, ribosomal structure and biogenesis
PA0494	97.3308	1.12773	0.320859	3.51473	0.000440194	0.0080666			Lipid transport and metabolism
PA1316	37.6171	1.36129	0.387535	3.51268	0.00044361	0.00809589			Carbohydrate transport and metabolism
PA0542	296.814	-0.86362	0.246358	-3.50554	0.000455679	0.00828219			Function unknown
PA5556	9504.39	0.829653	0.236802	3.50358	0.000459053	0.00830961		atpA	Energy production and conversion
PA4935	3431.05	0.757618	0.217571	3.48217	0.000497372	0.00896678		rpsF	Translation, ribosomal structure and biogenesis
PA2126	217.983	-0.910743	0.261655	-3.4807	0.000500102	0.00897966			Transcription
PA0865	2853.12	0.955223	0.27565	3.46535	0.00052954	0.00945652		hpd	Amino acid transport and metabolism
PA4274	2890.85	0.766023	0.221096	3.46466	0.000530907	0.00945652		rplK	Translation, ribosomal structure and biogenesis
PA0801	54.2035	1.20777	0.34928	3.45788	0.000544447	0.00962073			Function unknown
PA3415	225.633	-0.883204	0.255416	-3.45791	0.000544389	0.00962073			Energy production and conversion
PA0789	246.926	0.894312	0.259135	3.45114	0.000558228	0.00978657			Amino acid transport and metabolism
PA5555	5162.8	0.816896	0.236697	3.45123	0.000558045	0.00978657		atpG	Energy production and conversion
PA3654	415.29	0.794978	0.230906	3.44286	0.000575592	0.0100514		pyrH	Nucleotide transport and metabolism
PA4934	2543.02	0.757731	0.220393	3.43809	0.000585826	0.0101902		rpsR	Translation, ribosomal structure and biogenesis
PA3729	1680.67	0.76731	0.223552	3.43236	0.000598351	0.0103115			Function unknown
PA5124	132.223	-1.14364	0.333212	-3.43216	0.000598787	0.0103115		ntrB	Signal transduction mechanisms
PA5153	873.079	0.833966	0.243016	3.43173	0.00059975	0.0103115			Amino acid transport and metabolism
PA0496	135.543	0.9912	0.289805	3.42023	0.000625687	0.010675			Amino acid transport and metabolism
PA3655	2051.01	0.736876	0.215413	3.42076	0.000624463	0.010675		tsf	Translation, ribosomal structure and biogenesis
PA4260	7684.39	0.738452	0.215997	3.41881	0.000628955	0.0106898		rplB	Translation, ribosomal structure and biogenesis
PA1804	18455.9	0.724562	0.212131	3.41564	0.000636319	0.0107739		hupB	Replication, recombination and repair
PA0403	95.3639	-1.04633	0.30675	-3.41103	0.00064719	0.0109164		pyrR	Nucleotide transport and metabolism
PA1746	4139.61	-0.862202	0.252984	-3.40813	0.000654104	0.0109914			Function unknown
PA0958	26834.8	0.772651	0.226949	3.40451	0.00066283	0.0110962		oprD	Function unknown
PA4453	1757.46	0.725894	0.213996	3.39208	0.000693629	0.0115683			Secondary metabolites biosynthesis, transport and catabolism
PA4243	6684.68	0.770463	0.227405	3.38807	0.000703869	0.0116953		secY	Intracellular trafficking, secretion, and vesicular transport
PA5364	1118.11	-0.719491	0.21258	-3.38456	0.000712925	0.0118017			Transcription
PA0162	120.862	1.00224	0.296357	3.38187	0.000719952	0.0118739		opdC	Function unknown
PA4932	3503.8	0.788557	0.235271	3.35169	0.000803187	0.0131977		rplI	Translation, ribosomal structure and biogenesis
PA2867	1008.54	-0.719132	0.215585	-3.33573	0.000850768	0.0139282			Cell motility
PA3670	224.51	0.949889	0.285843	3.32311	0.000890195	0.0145203			Cell motility
PA4846	252.03	-0.825744	0.249002	-3.31621	0.000912466	0.0148292		aroQ1	Amino acid transport and metabolism
PA1363	26.1759	1.34294	0.407785	3.29326	0.000990343	0.0160364			Transcription
PA1176	409.623	-0.779136	0.237023	-3.28718	0.00101197	0.0162682		napF	Energy production and conversion
PA4238	7033.89	0.701737	0.213438	3.28778	0.0010098	0.0162682		rpoA	Transcription
PA5119	1572.1	-0.83714	0.254925	-3.28386	0.00102394	0.0164015		glnA	Amino acid transport and metabolism
PA4484	879.643	0.779233	0.237508	3.28086	0.0010349	0.0165176		gatB	Translation, ribosomal structure and biogenesis
PA1197	139.518	-0.931655	0.285222	-3.26642	0.00108918	0.0171383			Transcription
PA4558	600.439	0.745078	0.228085	3.26666	0.00108823	0.0171383			Posttranslational modification, protein turnover, chaperones
PA5035	506.739	0.751571	0.230073	3.26666	0.00108825	0.0171383		gltD	Amino acid transport and metabolism
PA5098	74.7621	-1.0815	0.330968	-3.26768	0.00108431	0.0171383		hutH	Amino acid transport and metabolism
PA4246	3080.02	0.745501	0.228637	3.26063	0.00111163	0.0174299		rpsE	Translation, ribosomal structure and biogenesis
PA0423	5713.53	0.746034	0.229191	3.25507	0.00113364	0.017684		pasP	Function unknown
PA3439	141.824	0.937557	0.288077	3.25454	0.00113578	0.017684		folX	Coenzyme transport and metabolism
PA2442	211.264	-0.842703	0.259363	-3.24913	0.00115759	0.0179607		gcvT2	Amino acid transport and metabolism
PA0495	95.5221	0.98314	0.302925	3.24549	0.0011725	0.018129			Amino acid transport and metabolism
PA5352	78.5043	-1.02167	0.315956	-3.23358	0.00122247	0.0188362			General function prediction only
PA3653	1024.24	0.697298	0.215851	3.23046	0.00123591	0.0189777		frr	Translation, ribosomal structure and biogenesis
PA1703	225.154	0.840384	0.260231	3.22938	0.0012406	0.0189842		pcrD	Intracellular trafficking, secretion, and vesicular transport
PA3520	72.3107	1.06445	0.329935	3.22622	0.00125435	0.0191288			Inorganic ion transport and metabolism
PA2567	1266.44	-0.685512	0.21315	-3.2161	0.00129944	0.0197488			Signal transduction mechanisms
PA1832	851.521	-0.759575	0.236323	-3.21414	0.00130837	0.0197497			Posttranslational modification, protein turnover, chaperones
PA3126	373.739	0.849645	0.264324	3.21441	0.00130714	0.0197497		ibpA	Posttranslational modification, protein turnover, chaperones
PA1050	272.046	-0.804674	0.250633	-3.21057	0.00132474	0.0199292			Transcription
PA2975	976.093	-0.724631	0.225954	-3.20698	0.00134136	0.0201114		rluC	Translation, ribosomal structure and biogenesis
PA0179	488.328	-0.78238	0.244944	-3.19412	0.00140257	0.0208884			Transcription
PA0310	321.599	-0.801825	0.251018	-3.19429	0.00140173	0.0208884			Posttranslational modification, protein turnover, chaperones
PA4225	399.233	0.874068	0.27398	3.19026	0.00142145	0.0210991		pchF	Secondary metabolites biosynthesis, transport and catabolism
PA5076	295.514	0.769843	0.24195	3.18182	0.00146352	0.0216513			Amino acid transport and metabolism
PA0668	1330.06	-0.700583	0.22028	-3.18042	0.00147063	0.0216845		tyrZ	Translation, ribosomal structure and biogenesis
PA1720	189.848	0.850993	0.267772	3.17805	0.00148269	0.0217184		pscG	Function unknown
PA4513	80.648	0.997559	0.313856	3.17839	0.00148094	0.0217184			Function unknown
PA0964	1575.2	0.684965	0.215599	3.17703	0.00148793	0.0217223		pmpR	Function unknown
PA1837	270.964	0.862595	0.27159	3.1761	0.00149271	0.0217223			Function unknown
PA4256	5291.53	0.723758	0.228167	3.17206	0.00151363	0.0219551		rplP	Translation, ribosomal structure and biogenesis
PA4632	257.172	0.783544	0.247489	3.16598	0.00154562	0.0223462			Posttranslational modification, protein turnover, chaperones
PA4239	4354.04	0.65551	0.20792	3.15271	0.00161764	0.0233118		rpsD	Translation, ribosomal structure and biogenesis
PA0782	3714.38	0.805389	0.255776	3.14881	0.00163939	0.023549		putA	Energy production and conversion
PA3560	461.251	0.737413	0.234801	3.14059	0.00168607	0.0241416		fruA	Carbohydrate transport and metabolism
PA3431	194.853	0.899692	0.287527	3.12907	0.0017536	0.0247898			Cell wall/membrane/envelope biogenesis
PA3647	1260.09	0.713934	0.228145	3.1293	0.00175221	0.0247898			Cell wall/membrane/envelope biogenesis
PA5140	262.011	0.786194	0.25103	3.13187	0.00173698	0.0247898		hisF1	Amino acid transport and metabolism
PA5234	154.824	-0.934909	0.298683	-3.13011	0.00174742	0.0247898			General function prediction only
PA0552	788.449	0.761051	0.244638	3.11093	0.00186496	0.0262806		pgk	Carbohydrate transport and metabolism
PA5505	911.782	0.742287	0.239023	3.10551	0.00189953	0.0266833			Inorganic ion transport and metabolism
PA0766	2254.2	0.714339	0.230151	3.10378	0.00191065	0.0267024		mucD	Posttranslational modification, protein turnover, chaperones
PA3578	599.574	0.776064	0.250066	3.10343	0.00191289	0.0267024			General function prediction only
PA1001	2559.3	0.878915	0.283318	3.10222	0.00192076	0.0267286		phnA	Coenzyme transport and metabolism
PA4067	7907.95	-0.647218	0.209827	-3.08454	0.0020387	0.0282815		oprG	Cell wall/membrane/envelope biogenesis
PA1533	793.429	0.679111	0.220469	3.08031	0.00206787	0.0285969			Function unknown
PA2387	93.4072	0.936682	0.304492	3.07621	0.00209652	0.0289034		fpvI	Transcription
PA4317	40.8318	-1.14172	0.372141	-3.06798	0.00215509	0.0296192			Function unknown
PA4933	3256.53	0.695886	0.226953	3.06621	0.00216794	0.0297042			Function unknown
PA1584	3426.11	0.698163	0.227788	3.06497	0.00217688	0.0297352		sdhB	Energy production and conversion
PA1530	175.052	0.829677	0.270832	3.06344	0.00218811	0.0297972			Function unknown
PA2424	73.1753	-0.990139	0.323683	-3.05898	0.0022209	0.0301515		pvdL	Lipid transport and metabolism
PA3561	233.213	0.790519	0.259234	3.04944	0.00229266	0.031031		fruK	Carbohydrate transport and metabolism
PA1830	2074.78	0.633635	0.207998	3.04635	0.00231635	0.0312567			Lipid transport and metabolism
PA2320	173.957	0.81298	0.266986	3.04503	0.00232661	0.0313003		gntR	Transcription
PA3438	99.6514	0.906892	0.29799	3.04337	0.00233948	0.0313786		folE1	Coenzyme transport and metabolism
PA1775	809.434	-0.665338	0.21926	-3.03446	0.00240965	0.0322227		cmpX	Cell wall/membrane/envelope biogenesis
PA0304	759.269	0.698639	0.230596	3.02971	0.00244789	0.0326361		spuH	Amino acid transport and metabolism
PA4322	391.273	0.778953	0.257337	3.02697	0.00247016	0.0328348			General function prediction only
PA0526	1003.76	0.728713	0.241029	3.02334	0.0025	0.0331325			Function unknown
PA3496	139.512	0.909449	0.301207	3.01935	0.0025332	0.0334728			Function unknown
PA3808	699.493	0.670352	0.222587	3.01164	0.00259841	0.0342329			Function unknown
PA2373	249.196	-0.744799	0.247537	-3.00884	0.00262246	0.0344478			Function unknown
PA1874	321.088	-0.839601	0.279974	-2.99886	0.00270995	0.0354924			Cell wall/membrane/envelope biogenesis
PA0409	1260.17	-0.646217	0.215698	-2.99594	0.00273599	0.0357283		pilH	Signal transduction mechanisms
PA3192	334.677	0.810333	0.270925	2.99098	0.00278081	0.0362074		gltR	Signal transduction mechanisms
PA1723	304.364	0.786551	0.263501	2.985	0.00283575	0.0368151		pscJ	Intracellular trafficking, secretion, and vesicular transport
PA4261	2054.32	0.648927	0.218558	2.96913	0.00298643	0.0386586		rplW	Translation, ribosomal structure and biogenesis
PA4964	2001.23	0.655771	0.221117	2.96572	0.00301972	0.0389762		parC	Replication, recombination and repair
PA0024	508.913	0.788293	0.266882	2.95371	0.00313977	0.0404087		hemF	Coenzyme transport and metabolism
PA0972	1553.45	0.640519	0.216948	2.95241	0.00315308	0.040463		tolB	Intracellular trafficking, secretion, and vesicular transport
PA1930	292.984	-0.712674	0.242175	-2.9428	0.00325256	0.0416196			Cell motility
PA0585	56.2006	-1.02178	0.34814	-2.93496	0.00333589	0.0425636			Function unknown
PA5001	841.052	0.670755	0.229502	2.92266	0.0034706	0.044123			Function unknown
PA5339	1207.37	0.657743	0.2251	2.922	0.00347792	0.044123			Translation, ribosomal structure and biogenesis
PA4262	5091.58	0.614151	0.210263	2.92087	0.0034906	0.0441581		rplD	Translation, ribosomal structure and biogenesis
PA0302	641.909	0.662424	0.226969	2.91857	0.00351641	0.0442443		spuF	Amino acid transport and metabolism
PA3427	278.441	-0.888562	0.304459	-2.91849	0.00351729	0.0442443			Lipid transport and metabolism
PA1175	98.0484	-0.873135	0.299459	-2.9157	0.00354886	0.0444342		napD	Inorganic ion transport and metabolism
PA1332	52.22	-1.02717	0.352537	-2.91365	0.0035723	0.0444342			Function unknown
PA3191	216.564	0.793613	0.272357	2.91387	0.00356973	0.0444342			Signal transduction mechanisms
PA4587	3530.82	-0.602586	0.20671	-2.91513	0.0035554	0.0444342		ccpR	Inorganic ion transport and metabolism
PA4247	1571.16	0.627869	0.21594	2.90761	0.003642	0.045175		rplR	Translation, ribosomal structure and biogenesis
PA2231	504.798	-0.654558	0.225271	-2.90565	0.00366493	0.0452076		pslA	Carbohydrate transport and metabolism
PA3479	768.933	-0.655373	0.225527	-2.90597	0.00366119	0.0452076		rhlA	Lipid transport and metabolism
PA0779	2364.59	0.766857	0.264111	2.90354	0.00368975	0.045388			Posttranslational modification, protein turnover, chaperones
PA5046	1257.19	0.654555	0.225543	2.90213	0.00370636	0.0454667			Energy production and conversion
PA3148	5057.31	0.608986	0.209955	2.90055	0.00372505	0.0455215		wbpI	Cell wall/membrane/envelope biogenesis
PA4525	27835.1	0.657401	0.226688	2.90003	0.00373127	0.0455215		pilA	Intracellular trafficking, secretion, and vesicular transport
PA3451	73.2389	-0.991303	0.342151	-2.89726	0.00376434	0.0457995			Function unknown
PA4920	730.126	0.667182	0.230569	2.89363	0.00380817	0.0462064		nadE	Coenzyme transport and metabolism
PA1174	978.793	-0.619331	0.214175	-2.8917	0.0038316	0.0463645		napA	Energy production and conversion
PA2542	389.302	0.681834	0.23763	2.86931	0.00411365	0.049449			Function unknown
PA3361	128.494	-0.860163	0.29983	-2.86884	0.00411982	0.049449		lecB	Function unknown
PA4531	72.2538	-0.974539	0.339554	-2.87006	0.00410399	0.049449			Function unknown
PA4387	404.785	0.684069	0.2386	2.86701	0.00414365	0.0495143			General function prediction only
PA4918	200.473	0.797272	0.278113	2.86672	0.00414751	0.0495143			Secondary metabolites biosynthesis, transport and catabolism
PA0164	192.627	-0.803859	0.280563	-2.86517	0.0041679	0.0496247			Amino acid transport and metabolism
PA1455	1439.46	-0.597502	0.208733	-2.86251	0.004203	0.0499092		fliA	Transcription
PA0299	2983.8	0.68044	0.238734	2.8502	0.00436915	0.0517442		spuC	Coenzyme transport and metabolism
PA1583	4053.64	0.626936	0.221397	2.83172	0.0046298	0.054541		sdhA	Energy production and conversion
PA3727	414.927	0.667563	0.235731	2.83189	0.00462737	0.054541			Lipid transport and metabolism
PA2280	41.4565	1.04179	0.368033	2.8307	0.00464462	0.0545712			General function prediction only
PA1609	1287.7	-0.596518	0.210838	-2.82927	0.00466537	0.0546708		fabB	Lipid transport and metabolism
PA2445	353.407	-0.673061	0.238209	-2.8255	0.00472067	0.0551736		gcvP2	Amino acid transport and metabolism
PA0731	38.3175	-1.06648	0.377674	-2.8238	0.00474574	0.0553215			Function unknown
PA0175	420.222	-0.703506	0.249502	-2.81964	0.00480781	0.0556082			Signal transduction mechanisms
PA4447	267.532	0.732421	0.259709	2.82016	0.00479997	0.0556082		hisC1	Amino acid transport and metabolism
PA4759	1352.77	0.72732	0.257853	2.82068	0.00479227	0.0556082		dapB	Amino acid transport and metabolism
PA3721	144.927	-0.85446	0.303282	-2.81738	0.00484179	0.0558562		nalC	Transcription
PA4277	1715.61	0.639399	0.227262	2.81349	0.00490077	0.0563905		tufB	Translation, ribosomal structure and biogenesis
PA4761	14694.3	0.695259	0.247381	2.81048	0.00494676	0.056773		dnaK	Posttranslational modification, protein turnover, chaperones
PA1804.1	1290.71	0.604324	0.2151	2.80951	0.00496174	0.0567985			Function unknown
PA2840	90.3997	-0.868922	0.309372	-2.80867	0.00497468	0.0568006			Replication, recombination and repair
PA3186	1352.61	0.61548	0.219504	2.80396	0.00504796	0.0574899		oprB	Cell wall/membrane/envelope biogenesis
PA0970	479.401	0.664543	0.237105	2.80273	0.00506713	0.0575611		tolR	Intracellular trafficking, secretion, and vesicular transport
PA5049	1252.6	0.662656	0.237331	2.79212	0.00523646	0.0593333		rpmE	Translation, ribosomal structure and biogenesis
PA1069	998.34	0.674793	0.242319	2.78473	0.00535728	0.0604323			Function unknown
PA3940	964.733	0.604906	0.217238	2.78453	0.0053606	0.0604323			Replication, recombination and repair
PA5097	53.7804	-0.980939	0.352676	-2.78142	0.00541222	0.0608601			Amino acid transport and metabolism
PA3928	187.105	0.791146	0.284699	2.77888	0.0054546	0.0611822			Function unknown
PA0306a	420.388	-0.658436	0.237258	-2.77519	0.005517	0.0617267			Function unknown
PA3416	257.786	-0.684466	0.246915	-2.77207	0.00557016	0.0621652			Energy production and conversion
PA4941	2915.17	0.617179	0.222831	2.76972	0.00561046	0.0624584		hflC	Posttranslational modification, protein turnover, chaperones
PA4726.11	78219.8	0.598729	0.216388	2.76692	0.00565891	0.0628407		crcZ	Function unknown
PA1709	1619.33	0.696024	0.252085	2.76107	0.00576126	0.0637854		popD	Function unknown
PA1888	96.5888	-0.837592	0.303429	-2.76042	0.00577263	0.0637854			General function prediction only
PA0787	114.667	-0.798191	0.289322	-2.75884	0.00580077	0.0639377			General function prediction only
PA0835	1990.82	-0.646818	0.234556	-2.75763	0.00582222	0.0640157		pta	Energy production and conversion
PA5303	832.639	0.597163	0.216754	2.75503	0.00586864	0.0643671			Translation, ribosomal structure and biogenesis
PA3639	763.489	-0.600201	0.217955	-2.75378	0.00589117	0.0644555		accA	Lipid transport and metabolism
PA0007	754.114	-0.605062	0.219904	-2.75148	0.00593275	0.0647513			Function unknown
PA0528	43.5153	-1.04603	0.380567	-2.7486	0.00598508	0.0651628			Transcription
PA3689	223.534	0.726279	0.264344	2.74747	0.00600565	0.0652272			Transcription
PA1414	4452.75	-0.633141	0.230789	-2.74338	0.00608108	0.0658857			Function unknown
PA0969	1065.91	0.614381	0.224035	2.74234	0.00610025	0.0659331		tolQ	Intracellular trafficking, secretion, and vesicular transport
PA0429	516.183	-0.615443	0.224656	-2.73949	0.00615349	0.0663474			Function unknown
PA1070	790.226	0.689002	0.251647	2.73797	0.00618203	0.0664941		braG	Amino acid transport and metabolism
PA0594	1848.27	0.624207	0.22811	2.73644	0.00621088	0.0665586		surA	Posttranslational modification, protein turnover, chaperones
PA4389	931.542	0.597056	0.218217	2.73606	0.00621791	0.0665586		speA	Secondary metabolites biosynthesis, transport and catabolism
PA4694	3483.74	0.61191	0.223875	2.73327	0.00627093	0.0668049		ilvC	Amino acid transport and metabolism
PA4695	483.5	0.648922	0.237415	2.73328	0.00627073	0.0668049		ilvH	Amino acid transport and metabolism
PA3874	586.58	0.839695	0.308038	2.72595	0.00641174	0.0679798		narH	Energy production and conversion
PA4377	321.048	-0.711186	0.260862	-2.72629	0.00640506	0.0679798			Function unknown
PA4054	484.669	0.692636	0.254245	2.72429	0.00644402	0.0681596		ribB	Coenzyme transport and metabolism
PA4336	344.61	0.643275	0.236464	2.72039	0.00652045	0.0687452			General function prediction only
PA4965	299.681	0.671129	0.246748	2.7199	0.00653025	0.0687452			General function prediction only
PA1118	339.236	-0.731211	0.269325	-2.71498	0.00662801	0.0696098			Function unknown
PA3730	124.195	0.780916	0.28815	2.7101	0.00672632	0.070476			Function unknown
PA2400	177.838	-0.722988	0.267412	-2.70364	0.00685837	0.071523		pvdJ	Secondary metabolites biosynthesis, transport and catabolism
PA3763	1810.79	0.590454	0.21833	2.70441	0.0068425	0.071523		purL	Nucleotide transport and metabolism
PA1602	49.6615	-0.993716	0.367987	-2.70041	0.00692547	0.072054			Energy production and conversion
PA2204	718.916	0.724345	0.268721	2.69553	0.00702776	0.0727781			Amino acid transport and metabolism
PA3860	207.218	0.724459	0.268741	2.69576	0.0070229	0.0727781			Lipid transport and metabolism
PA0451	684.004	-0.606121	0.224972	-2.69421	0.00705552	0.0728543			Posttranslational modification, protein turnover, chaperones
PA0602	693.391	0.603588	0.224116	2.6932	0.007077	0.0728543			Amino acid transport and metabolism
PA1000	2965.98	0.779016	0.289341	2.69238	0.0070943	0.0728543		pqsE	General function prediction only
PA4755	729.317	0.617218	0.229271	2.69209	0.00710055	0.0728543		greA	Transcription
PA4231	78.4574	0.896646	0.333866	2.68564	0.00723906	0.0741047		pchA	Coenzyme transport and metabolism
PA3112	746.947	-0.598023	0.222884	-2.68311	0.00729412	0.074497		accD	Lipid transport and metabolism
PA2853	72007.9	0.564787	0.210863	2.67846	0.00739622	0.075367		oprI	Function unknown
PA0085	3098.68	0.582661	0.217761	2.67569	0.0074575	0.0758179		hcp1	Function unknown
PA3529	2529.14	0.559751	0.209281	2.67464	0.00748091	0.0758827			Posttranslational modification, protein turnover, chaperones
PA3816	390.906	0.620826	0.232566	2.66946	0.00759733	0.0768885		cysE	Amino acid transport and metabolism
PA3656	3088.34	0.582409	0.218336	2.66749	0.00764202	0.0771654		rpsB	Translation, ribosomal structure and biogenesis
PA3239	138.294	0.742051	0.27871	2.66245	0.00775746	0.0779774			Cell wall/membrane/envelope biogenesis
PA4222	70.1815	0.880922	0.330859	2.66253	0.00775555	0.0779774			Defense mechanisms
PA5175	408.468	0.62491	0.234861	2.66076	0.00779645	0.0781928		cysQ	Inorganic ion transport and metabolism
PA4457	694.826	-0.595552	0.223954	-2.65926	0.00783134	0.0783662			General function prediction only
PA4758.1	90.741	0.810503	0.305241	2.65529	0.00792403	0.079116			Function unknown
PA5438	666.483	-0.606247	0.228391	-2.65442	0.00794438	0.0791417			Transcription
PA5230	953.435	-0.572525	0.21579	-2.65316	0.00797418	0.0792612			Function unknown
PA3193	569.715	0.66778	0.25196	2.65034	0.00804099	0.0797473		glk	Carbohydrate transport and metabolism
PA4236	13108.6	-0.569368	0.21525	-2.64515	0.00816547	0.0808019		katA	Inorganic ion transport and metabolism
PA5201	305.221	0.655053	0.248157	2.63968	0.0082985	0.0819362			Transcription
PA4452	345.691	0.639584	0.242799	2.63421	0.00843331	0.0830831			Signal transduction mechanisms
PA0587	3107.93	-0.55728	0.212158	-2.62671	0.00862138	0.0847483			Function unknown
PA0586	1706.08	-0.555634	0.212318	-2.61698	0.00887104	0.0870104			Function unknown
PA4746	509.835	-0.797829	0.305602	-2.61068	0.0090363	0.0884366			Function unknown
PA1708	2049.86	0.656526	0.252268	2.60249	0.00925495	0.0901801		popB	Function unknown
PA4241	3048.4	0.558275	0.214469	2.60306	0.00923957	0.0901801		rpsM	Translation, ribosomal structure and biogenesis
PA4919	572.63	0.594476	0.228529	2.60131	0.00928685	0.0902934		pncB1	Coenzyme transport and metabolism
PA4240	2400.8	0.561377	0.216212	2.59643	0.00941993	0.0913877		rpsK	Translation, ribosomal structure and biogenesis
PA3476	1054.8	-0.559946	0.216595	-2.58522	0.00973173	0.0941005		rhlI	Secondary metabolites biosynthesis, transport and catabolism
PA5079	144.851	0.709237	0.274381	2.58486	0.00974182	0.0941005			Translation, ribosomal structure and biogenesis
PA4674	301.896	0.63866	0.247149	2.58411	0.00976302	0.0941012			General function prediction only
PA4306	188.992	-0.700759	0.271671	-2.57943	0.00989622	0.0949738		flp	Intracellular trafficking, secretion, and vesicular transport
PA5110	684.626	-0.565526	0.219207	-2.57988	0.00988357	0.0949738		fbp	Carbohydrate transport and metabolism
PA3302	397.025	0.621292	0.2411	2.5769	0.0099691	0.0954675			Lipid transport and metabolism
PA3948	281.697	-0.647232	0.25145	-2.574	0.010053	0.0960647		rocA1	Transcription
PA0449	1002.63	0.57056	0.221756	2.57291	0.0100846	0.09616			Lipid transport and metabolism
PA4307	230.021	0.671185	0.260965	2.57194	0.0101132	0.0962265		pctC	Signal transduction mechanisms
PA3267	399.111	-0.660568	0.25699	-2.5704	0.010158	0.0964469			Lipid transport and metabolism
PA4267	3856.86	0.550935	0.214771	2.56521	0.0103112	0.0976933		rpsG	Translation, ribosomal structure and biogenesis
PA0904	1532.44	0.620335	0.242273	2.56048	0.0104526	0.0986136		lysC	Amino acid transport and metabolism
PA3735	633.264	0.636187	0.248424	2.56089	0.0104404	0.0986136		thrC	Amino acid transport and metabolism
PA1288	1144.56	0.637329	0.249305	2.55642	0.0105756	0.0988064			Lipid transport and metabolism
PA3657	621.838	-0.597509	0.233834	-2.55527	0.0106107	0.0988064		map	Translation, ribosomal structure and biogenesis
PA3728	1971.06	0.581653	0.227457	2.5572	0.0105518	0.0988064			Signal transduction mechanisms
PA3984	189.122	0.672499	0.26303	2.55674	0.0105659	0.0988064		lnt	Cell wall/membrane/envelope biogenesis
PA4353	91.6709	-0.792454	0.310016	-2.55617	0.0105831	0.0988064			Function unknown
PA4372	58.3181	0.894419	0.350109	2.55468	0.0106284	0.0988064			General function prediction only
PA4855	265.081	0.755423	0.295535	2.55612	0.0105847	0.0988064		purD	Nucleotide transport and metabolism
PA0783	1262.67	0.753367	0.295505	2.54942	0.0107901	0.0998927		putP	Amino acid transport and metabolism
PA4117	982.505	-0.562305	0.2205	-2.55014	0.0107681	0.0998927		bphP	Signal transduction mechanisms
PA2369	159.117	-0.73238	0.287669	-2.54591	0.0108992	0.100278			Function unknown
PA3676	949.205	0.644511	0.253127	2.5462	0.0108903	0.100278			Defense mechanisms
PA5429	1160.58	0.702242	0.275693	2.54719	0.0108596	0.100278		aspA	Amino acid transport and metabolism
PA0934	2176.25	0.532252	0.209249	2.54363	0.0109707	0.100727		relA	Transcription
PA0070	4791.98	0.58536	0.230429	2.54031	0.0110755	0.10148			Function unknown
PA2331	415.584	-0.708099	0.279157	-2.53656	0.0111948	0.102363			Function unknown
PA0266	1118.02	0.69129	0.272818	2.53389	0.0112806	0.102935			Amino acid transport and metabolism
PA2565	48.8022	-0.901652	0.356419	-2.52975	0.0114144	0.103943			Function unknown
PA0023	455.411	0.628963	0.249058	2.52537	0.0115577	0.10482		qor	Energy production and conversion
PA0750	181.428	0.668376	0.264625	2.52575	0.0115451	0.10482		ung	Replication, recombination and repair
PA4564	491.933	0.573918	0.227363	2.52424	0.0115948	0.104943			Function unknown
PA0083	428.283	0.664642	0.26396	2.51797	0.0118035	0.106614			Function unknown
PA5445	251.459	0.63106	0.251611	2.50808	0.012139	0.109423			Energy production and conversion
PA2951	4611.87	0.602954	0.241277	2.49902	0.0124539	0.110914		etfA	Energy production and conversion
PA3340	541.857	-0.584545	0.23385	-2.49966	0.0124314	0.110914			Cell motility
PA3519	26.2411	1.03081	0.412051	2.50165	0.0123616	0.110914			Function unknown
PA3966	159.568	-0.689739	0.275955	-2.49946	0.0124383	0.110914			Function unknown
PA4333	470.592	0.614672	0.245756	2.50115	0.0123792	0.110914			Energy production and conversion
PA4967	1272.06	0.543801	0.217349	2.50197	0.0123503	0.110914		parE	Replication, recombination and repair
PA3559	1514.03	0.539169	0.215869	2.49767	0.0125013	0.111114			Cell wall/membrane/envelope biogenesis
PA2624	1594.98	0.588671	0.235949	2.49491	0.0125988	0.111758		idh	Energy production and conversion
PA4063	79.7407	-0.895317	0.359553	-2.49009	0.0127712	0.113062			Function unknown
PA1607	480.637	0.581643	0.23375	2.48831	0.0128351	0.113178			Transcription
PA3187	1896.69	0.584747	0.234966	2.48864	0.0128232	0.113178			Amino acid transport and metabolism
PA1302	85.5125	0.781109	0.314195	2.48606	0.0129165	0.11367			Inorganic ion transport and metabolism
PA4132	3083.9	0.60456	0.243539	2.4824	0.0130501	0.11462			Amino acid transport and metabolism
PA1717	201.965	0.677628	0.273503	2.47759	0.0132275	0.115593		pscD	Function unknown
PA1838	222.849	0.655525	0.264597	2.47745	0.0132326	0.115593		cysI	Inorganic ion transport and metabolism
PA5155	82.5092	0.779645	0.314718	2.47728	0.0132388	0.115593			Amino acid transport and metabolism
PA0577	710.432	0.54247	0.219112	2.47576	0.0132953	0.115859		dnaG	Replication, recombination and repair
PA5202	58.6754	0.847399	0.342582	2.47356	0.0133773	0.116346			Secondary metabolites biosynthesis, transport and catabolism
PA2586	1184.1	-0.560281	0.226924	-2.46903	0.013548	0.117601		gacA	Transcription
PA5160.1	25.2753	1.06809	0.432737	2.46822	0.0135785	0.117636			Function unknown
PA4068	300.474	0.606827	0.245937	2.46741	0.0136095	0.117676			Cell wall/membrane/envelope biogenesis
PA0506	1438.78	-0.530014	0.21502	-2.46495	0.0137032	0.118257			Lipid transport and metabolism
PA1156	1433.41	0.620846	0.252567	2.45814	0.0139657	0.120121		nrdA	Nucleotide transport and metabolism
PA3858	974.018	-0.574616	0.233779	-2.45795	0.0139732	0.120121			Signal transduction mechanisms
PA0375	676.414	0.538404	0.219233	2.45586	0.014055	0.120591		ftsX	Cell cycle control, cell division, chromosome partitioning
PA0047	65.0587	0.809765	0.329984	2.45395	0.0141297	0.120999			Function unknown
PA1112a	55.1333	-0.841565	0.343357	-2.45099	0.0142465	0.121765			Function unknown
PA1081	1334.67	0.531735	0.2172	2.44814	0.0143598	0.122264		flgF	Cell motility
PA4972	186.3	-0.663228	0.270861	-2.44859	0.0143417	0.122264			Function unknown
PA1071	611.217	0.638473	0.260962	2.44662	0.0144205	0.122546		braF	Amino acid transport and metabolism
PA1766	486.529	0.584345	0.238909	2.44589	0.0144494	0.122559			Coenzyme transport and metabolism
PA5068	384.807	0.585974	0.239663	2.44499	0.0144856	0.122632		tatA	Intracellular trafficking, secretion, and vesicular transport
PA2526	275.503	0.600097	0.245766	2.44174	0.0146167	0.123507			Defense mechanisms
PA1079	1262.39	0.521344	0.213942	2.43685	0.0148157	0.124927		flgD	Cell motility
PA4739	573.467	0.54841	0.225105	2.43624	0.0148408	0.124927			General function prediction only
PA1091	3438.45	0.531495	0.218358	2.43406	0.0149307	0.125446		fgtA	Cell wall/membrane/envelope biogenesis
PA0410	720.951	-0.537282	0.221076	-2.4303	0.0150862	0.125892		pilI	Signal transduction mechanisms
PA1241	30.6937	-0.961627	0.395834	-2.42937	0.0151252	0.125892			Transcription
PA1725	104.627	0.775928	0.319055	2.43196	0.0150176	0.125892		pscL	Cell motility
PA1774	147.833	-0.672577	0.276794	-2.42988	0.0151039	0.125892		crfX	Function unknown
PA3418	1078.14	-0.515106	0.212013	-2.4296	0.0151155	0.125892		ldh	Amino acid transport and metabolism
PA4270	17761.9	0.573528	0.23626	2.42753	0.015202	0.12606		rpoB	Transcription
PA4744	7549.29	0.565499	0.23295	2.42756	0.0152008	0.12606		infB	Translation, ribosomal structure and biogenesis
PA2684	609.192	0.592735	0.244456	2.42471	0.0153207	0.126809			Cell wall/membrane/envelope biogenesis
PA0508	112.989	0.700078	0.289024	2.42221	0.0154264	0.126899			Lipid transport and metabolism
PA0714	596.843	-0.604894	0.249703	-2.42245	0.015416	0.126899			Function unknown
PA0798	82.171	-0.764126	0.315475	-2.42214	0.0154293	0.126899		pmtA	Coenzyme transport and metabolism
PA0887	1707.03	0.573701	0.236894	2.42176	0.0154456	0.126899		acsA	Lipid transport and metabolism
PA4560	2543.06	0.517052	0.21408	2.41522	0.0157255	0.128776		ileS	Translation, ribosomal structure and biogenesis
PA5562	652.151	0.539865	0.223539	2.41508	0.0157319	0.128776		spoOJ	Transcription
PA0265	769.69	0.585668	0.243121	2.40895	0.0159983	0.130716		gabD	Energy production and conversion
PA1553	381.325	0.62514	0.260061	2.40382	0.0162246	0.132323		ccoO1	Energy production and conversion
PA0705	299.859	-0.598931	0.249337	-2.4021	0.0163015	0.132706		migA	Cell wall/membrane/envelope biogenesis
PA0797	62.0484	-0.847098	0.3531	-2.39903	0.0164384	0.133536			Transcription
PA2550	293.396	-0.720757	0.300589	-2.39781	0.0164933	0.133536			Lipid transport and metabolism
PA5024	32.0165	0.93669	0.390577	2.39822	0.0164749	0.133536			General function prediction only
PA0068	221.987	0.654416	0.273331	2.39422	0.0166556	0.134416			General function prediction only
PA3684	70.3385	-0.82922	0.346364	-2.39407	0.0166624	0.134416			Function unknown
PA5257	1625.14	0.527946	0.220602	2.39321	0.0167017	0.13449			Coenzyme transport and metabolism
PA1524	239.06	-0.640814	0.268682	-2.38503	0.0170778	0.137023		xdhA	Nucleotide transport and metabolism
PA4749	1913.74	0.571862	0.239765	2.38509	0.0170749	0.137023		glmM	Carbohydrate transport and metabolism
PA1805	2102.92	0.537061	0.225392	2.38278	0.0171823	0.137389		ppiD	Posttranslational modification, protein turnover, chaperones
PA3716	443.981	0.560257	0.235133	2.38272	0.0171852	0.137389			Function unknown
PA2003	328.892	-0.61762	0.259915	-2.37624	0.0174901	0.139485		bdhA	Lipid transport and metabolism
PA3925	266.686	0.618767	0.260444	2.37582	0.01751	0.139485			Lipid transport and metabolism
PA3432	84.3702	0.764871	0.322248	2.37354	0.0176183	0.140097			General function prediction only
PA3177	158.422	-0.74109	0.312545	-2.37114	0.0177331	0.140759			Signal transduction mechanisms
PA0122	3096.16	-0.497899	0.210208	-2.3686	0.0178556	0.140795			Function unknown
PA0320	56.8195	-0.867731	0.366375	-2.36842	0.0178641	0.140795			Function unknown
PA4349	254.265	-0.58384	0.246508	-2.36844	0.0178631	0.140795			Lipid transport and metabolism
PA5549	371.348	0.649851	0.274195	2.37003	0.0177865	0.140795		glmS	Cell wall/membrane/envelope biogenesis
PA2571	318.109	-0.580164	0.245147	-2.3666	0.0179525	0.141109			Signal transduction mechanisms
PA4763	188.333	-0.616334	0.260464	-2.36629	0.0179674	0.141109		recN	Replication, recombination and repair
PA5054	1288.14	0.593703	0.251118	2.36424	0.0180672	0.141643		hslU	Posttranslational modification, protein turnover, chaperones
PA4269	24458	0.610761	0.259066	2.35755	0.0183961	0.143968		rpoC	Transcription
PA3079	282.447	0.648082	0.274995	2.3567	0.0184379	0.144029			General function prediction only
PA5495	1766.46	-0.555257	0.235669	-2.35609	0.0184686	0.144029		thrB	General function prediction only
PA1098	478.647	-0.563671	0.239349	-2.35502	0.0185219	0.144192		fleS	Signal transduction mechanisms
PA3674	342.696	0.555774	0.236255	2.35244	0.0186509	0.144943			Function unknown
PA5449	410.466	0.582851	0.248045	2.34978	0.0187845	0.145727		wbpX	Cell wall/membrane/envelope biogenesis
PA1694	47.39	0.850229	0.362128	2.34787	0.0188813	0.146223		pscQ	Intracellular trafficking, secretion, and vesicular transport
PA1721	113.356	0.698956	0.298848	2.33884	0.0193439	0.149546		pscH	Function unknown
PA3834	555.655	0.535154	0.228893	2.33801	0.0193866	0.149616		valS	Translation, ribosomal structure and biogenesis
PA3821	766.89	0.524355	0.224632	2.33429	0.0195805	0.150851		secD	Intracellular trafficking, secretion, and vesicular transport
PA0895	1344.76	0.514591	0.220534	2.33338	0.019628	0.150956		aruC	Amino acid transport and metabolism
PA4703	180.846	-0.619729	0.265725	-2.33222	0.0196893	0.151166			Function unknown
PA1715	133.891	0.64927	0.279141	2.32596	0.0200207	0.153259		pscB	Function unknown
PA2466	29.4172	0.930014	0.399984	2.32513	0.0200651	0.153259		foxA	Inorganic ion transport and metabolism
PA3225	461.64	-0.538985	0.231755	-2.32567	0.0200362	0.153259			Transcription
PA1730	127.661	-0.667952	0.287447	-2.32374	0.0201394	0.153563			Function unknown
PA2446	124.853	-0.666923	0.287289	-2.32144	0.0202633	0.154243		gcvH2	Amino acid transport and metabolism
PA3999	1477.29	0.532948	0.229959	2.31758	0.0204723	0.155569		dacC	Cell wall/membrane/envelope biogenesis
PA0084	1747.66	0.597402	0.257986	2.31563	0.0205782	0.155905			Function unknown
PA3046	338.707	0.55764	0.240831	2.31548	0.0205866	0.155905			Function unknown
PA3877	643.238	-0.867067	0.374628	-2.31448	0.0206416	0.156056		narK1	Inorganic ion transport and metabolism
PA2326	63.8854	-0.762573	0.329891	-2.31159	0.0208003	0.156989			Energy production and conversion
PA2174	58.4185	-0.783282	0.339413	-2.30775	0.0210128	0.158325			Function unknown
PA3299	892.402	0.494508	0.214535	2.30502	0.0211657	0.159154		fadD1	Lipid transport and metabolism
PA4698	212.483	0.589733	0.255904	2.30451	0.0211943	0.159154			Function unknown
PA2570	78.0804	-0.76916	0.334797	-2.29739	0.0215965	0.161901		lecA	Function unknown
PA3163	604.078	0.602525	0.262446	2.29581	0.0216867	0.162304		cmk	Nucleotide transport and metabolism
PA1131	160.148	-0.632064	0.275575	-2.29362	0.0218125	0.162971			Carbohydrate transport and metabolism
PA4658	145.381	-0.64999	0.283485	-2.29286	0.0218563	0.163025			Function unknown
PA0107	28.7843	-0.916388	0.400805	-2.28637	0.0222328	0.165556			Posttranslational modification, protein turnover, chaperones
PA1887	71.1214	-0.754262	0.330349	-2.28323	0.0224168	0.166093			Function unknown
PA2462	8074.67	0.473753	0.207457	2.28362	0.0223942	0.166093			Intracellular trafficking, secretion, and vesicular transport
PA2520	54.4974	-0.783408	0.342949	-2.28433	0.0223523	0.166093		czcA	Inorganic ion transport and metabolism
PA3188	270.901	0.615469	0.269917	2.28022	0.0225948	0.167134			Carbohydrate transport and metabolism
PA1770	2810.63	0.491002	0.215471	2.27874	0.0226827	0.167228		ppsA	Carbohydrate transport and metabolism
PA4268	2900.27	0.485203	0.212899	2.27903	0.0226654	0.167228		rpsL	Translation, ribosomal structure and biogenesis
PA2734	1581.95	0.483091	0.212186	2.27673	0.0228022	0.167832			Defense mechanisms
PA2742	5314.15	0.473951	0.208477	2.27339	0.0230024	0.169026		rpmI	Translation, ribosomal structure and biogenesis
PA0141	5546.6	-0.478268	0.21109	-2.26571	0.0234692	0.171752			Function unknown
PA2330	752.285	-0.553758	0.244473	-2.26511	0.0235058	0.171752			Lipid transport and metabolism
PA3249	53.403	-0.802714	0.354438	-2.26475	0.0235277	0.171752			Transcription
PA4002	285.782	0.552912	0.244087	2.26522	0.023499	0.171752		rodA	Cell cycle control, cell division, chromosome partitioning
PA2790	114.347	-0.664439	0.293515	-2.26373	0.0235907	0.171898			Function unknown
PA4760	2334.9	0.556304	0.245807	2.26318	0.0236248	0.171898		dnaJ	Posttranslational modification, protein turnover, chaperones
PA0341	145.257	0.62681	0.277279	2.26057	0.0237856	0.172785		lgt	Cell wall/membrane/envelope biogenesis
PA3104	293.9	-0.555457	0.245989	-2.25805	0.0239424	0.173641		xcpP	Function unknown
PA5174	998.519	-0.526928	0.233649	-2.25521	0.0241201	0.174645			Lipid transport and metabolism
PA5560	1571.16	0.470415	0.209933	2.24078	0.0250402	0.181013		atpB	Energy production and conversion
PA3988	817.2	0.554745	0.24772	2.23941	0.0251295	0.181364			Cell wall/membrane/envelope biogenesis
PA5239	1180.03	-0.478156	0.214287	-2.23138	0.0256562	0.184866		rho	Transcription
PA3562	429.181	0.538302	0.241353	2.23035	0.0257242	0.185056		fruI	Carbohydrate transport and metabolism
PA2705	502.113	0.561129	0.251823	2.22826	0.025863	0.185755			Function unknown
PA0392	144.237	0.639712	0.288365	2.21841	0.0265269	0.190071			Function unknown
PA2995	426.691	0.542255	0.24447	2.21808	0.0265493	0.190071		nqrE	Energy production and conversion
PA1272	128.375	0.628314	0.283496	2.21631	0.0266705	0.190575		cobO	Coenzyme transport and metabolism
PA1689	286.293	0.586933	0.264921	2.2155	0.0267259	0.190575			Cell wall/membrane/envelope biogenesis
PA3145	1724.72	0.483245	0.218152	2.21518	0.0267481	0.190575		wbpL	Cell wall/membrane/envelope biogenesis
PA2707	963.748	0.510445	0.230916	2.21052	0.0270689	0.192553			General function prediction only
PA4277.2	192.77	-0.686859	0.311	-2.20855	0.0272058	0.193217			Function unknown
PA0281	109.081	0.708728	0.321201	2.2065	0.0273493	0.193928		cysW	Inorganic ion transport and metabolism
PA3471	842.539	0.600176	0.272539	2.20216	0.0276538	0.195775			Energy production and conversion
PA2525	186.955	0.583142	0.2651	2.19971	0.0278277	0.196071			Cell wall/membrane/envelope biogenesis
PA4929	237.555	-0.566443	0.257442	-2.20027	0.0277874	0.196071			Signal transduction mechanisms
PA5040	10970.4	0.483874	0.219963	2.19979	0.0278216	0.196071		pilQ	Intracellular trafficking, secretion, and vesicular transport
PA5214	612.379	0.490014	0.222898	2.19837	0.0279225	0.196428		gcvH1	Amino acid transport and metabolism
PA5320	306.644	-0.590353	0.268707	-2.19702	0.0280192	0.196797		coaC	Coenzyme transport and metabolism
PA1589	9360.19	0.556665	0.253577	2.19525	0.0281457	0.197204		sucD	Energy production and conversion
PA4142	153.675	-0.623583	0.284096	-2.19497	0.0281656	0.197204			Cell wall/membrane/envelope biogenesis
PA4263	5608.53	0.456353	0.208165	2.19227	0.02836	0.198253		rplC	Translation, ribosomal structure and biogenesis
PA0974	1763.14	0.463419	0.211686	2.18918	0.0285837	0.199504			Function unknown
PA3113	490.897	-0.50093	0.228947	-2.18797	0.0286715	0.199803		trpF	Amino acid transport and metabolism
PA1823	682.647	0.502392	0.230111	2.18326	0.0290167	0.201076			Replication, recombination and repair
PA4430	1025.25	0.494214	0.226212	2.18474	0.0289078	0.201076			Energy production and conversion
PA4754	416.37	0.521547	0.238886	2.18325	0.0290177	0.201076			Function unknown
PA4925	177.395	-0.584968	0.267963	-2.18301	0.0290348	0.201076			Cell wall/membrane/envelope biogenesis
PA0778	97.9449	0.680714	0.312627	2.1774	0.0294508	0.20301		icp	Function unknown
PA1249	7832.79	-0.48116	0.22096	-2.17759	0.0294364	0.20301		aprA	Secondary metabolites biosynthesis, transport and catabolism
PA1279	124.044	0.666806	0.306094	2.17844	0.0293737	0.20301		cobU	Coenzyme transport and metabolism
PA2633	178.33	-0.596155	0.274082	-2.1751	0.0296227	0.203879			Intracellular trafficking, secretion, and vesicular transport
PA4706	72.6543	0.705689	0.324663	2.17361	0.0297347	0.204334			Inorganic ion transport and metabolism
PA2576	115.742	-0.628366	0.289571	-2.16999	0.0300076	0.205892			Amino acid transport and metabolism
PA2572	542.853	-0.488027	0.224972	-2.16928	0.0300614	0.205943			Transcription
PA5058	209.221	-0.57736	0.266444	-2.16691	0.0302418	0.206861		phaC2	Lipid transport and metabolism
PA3470	53.8941	0.746611	0.344731	2.16578	0.0303278	0.207131			General function prediction only
PA3722	169.551	-0.611117	0.282347	-2.16442	0.0304322	0.207526			Function unknown
PA2541	168.664	-0.587485	0.271907	-2.16061	0.0307255	0.209206			Lipid transport and metabolism
PA3695	229.822	0.574979	0.266543	2.15718	0.030992	0.210698			General function prediction only
PA5074	119.718	0.619439	0.287545	2.15423	0.031222	0.211938			Amino acid transport and metabolism
PA4787	515.998	0.506908	0.235451	2.15292	0.0313246	0.212311			Transcription
PA4399	228.403	0.551596	0.256719	2.14864	0.031663	0.214279			Function unknown
PA1072	338.239	0.573661	0.26727	2.14637	0.0318435	0.214522		braE	Amino acid transport and metabolism
PA4686	523.481	0.566196	0.263766	2.14658	0.0318265	0.214522			Cell cycle control, cell division, chromosome partitioning
PA5113	784.225	0.491615	0.229044	2.14638	0.0318428	0.214522			Function unknown
PA3923	353.522	-0.516738	0.240852	-2.14546	0.0319165	0.214689			Function unknown
PA4524.1	3704.35	0.491567	0.229232	2.14441	0.0319998	0.214925			Function unknown
PA3347	357.236	-0.527774	0.246249	-2.14326	0.0320926	0.215223			Signal transduction mechanisms
PA0651	415.679	0.494642	0.230864	2.14257	0.0321476	0.215268		trpC	Amino acid transport and metabolism
PA5164	712.595	0.530469	0.247984	2.13913	0.0324251	0.2168		rmlC	Cell wall/membrane/envelope biogenesis
PA3800	2669.77	0.482145	0.225495	2.13816	0.0325038	0.217			Function unknown
PA1552.1	74.6643	0.697258	0.326725	2.13408	0.0328362	0.218573		ccoQ1	Posttranslational modification, protein turnover, chaperones
PA4042	30.066	-0.834875	0.391214	-2.13406	0.0328375	0.218573		xseB	Replication, recombination and repair
PA4762	1161.1	0.525511	0.246508	2.13182	0.0330218	0.219472		grpE	Posttranslational modification, protein turnover, chaperones
PA3032	85.033	-0.672661	0.315653	-2.13102	0.0330877	0.219582		snr1	Inorganic ion transport and metabolism
PA4487	562.243	0.497937	0.234803	2.12066	0.0339508	0.224975			Function unknown
PA3287	54.9341	0.856348	0.404129	2.119	0.0340905	0.225565			General function prediction only
PA3235	221.031	0.54009	0.254977	2.11819	0.034159	0.225682			Function unknown
PA4116	254.093	-0.537751	0.253986	-2.11724	0.0342392	0.225877		bphO	Inorganic ion transport and metabolism
PA0730	26.6799	-0.848094	0.400936	-2.11529	0.0344055	0.226438			Lipid transport and metabolism
PA1087	1565.52	0.463989	0.219375	2.11505	0.0344259	0.226438		flgL	Cell motility
PA3838	93.0777	0.662273	0.313908	2.10977	0.0348782	0.229075			General function prediction only
PA3151	2605.49	0.467092	0.221842	2.10552	0.0352462	0.230811		hisF2	Amino acid transport and metabolism
PA4400	377.874	0.49056	0.232928	2.10606	0.0351987	0.230811			Replication, recombination and repair
PA5568	549.967	0.478078	0.227187	2.10434	0.0353492	0.231145			Intracellular trafficking, secretion, and vesicular transport
PA1795	1365.75	0.485288	0.230765	2.10295	0.0354699	0.231595		cysS	Translation, ribosomal structure and biogenesis
PA1597	678.313	0.595086	0.283086	2.10214	0.0355409	0.231718			Secondary metabolites biosynthesis, transport and catabolism
PA3517	24.0068	0.868748	0.413814	2.09937	0.0357842	0.232964			Nucleotide transport and metabolism
PA2944	235.749	0.538726	0.2571	2.0954	0.0361358	0.234909		cobN	Coenzyme transport and metabolism
PA3631	75.3142	-0.684467	0.326834	-2.09423	0.0362392	0.235238			General function prediction only
PA3341	221.059	-0.539157	0.257648	-2.09261	0.036384	0.235834			Transcription
PA0426	3623.98	0.471755	0.225604	2.09107	0.0365216	0.236259		mexB	Defense mechanisms
PA0460	2365.39	-0.433705	0.207445	-2.09069	0.0365557	0.236259			Function unknown
PA2968	564.908	-0.492678	0.23593	-2.08824	0.0367762	0.23734		fabD	Lipid transport and metabolism
PA4966	466.466	0.523089	0.250569	2.0876	0.0368336	0.237366			Function unknown
PA4738	516.506	0.472068	0.226437	2.08476	0.0370909	0.238679			Function unknown
PA0303	491.502	0.540365	0.259341	2.08361	0.0371955	0.239007		spuG	Amino acid transport and metabolism
PA5362	243.57	0.521314	0.250598	2.08028	0.0375002	0.240617			General function prediction only
PA5450	398.371	0.516411	0.248613	2.07717	0.0377856	0.2421		wzt	Carbohydrate transport and metabolism
PA3836	543.529	0.525167	0.25304	2.07543	0.0379464	0.24278			General function prediction only
PA4427	387.205	0.499513	0.240817	2.07424	0.0380567	0.243137		sspB	General function prediction only
PA4610	385.658	0.515345	0.248751	2.07173	0.0382905	0.24428			Function unknown
PA4459	210.205	-0.54789	0.264697	-2.06988	0.0384639	0.245035			Function unknown
PA3652	654.894	0.457674	0.221288	2.06823	0.0386183	0.245668		uppS	Lipid transport and metabolism
PA0327	115.915	-0.612314	0.296318	-2.06641	0.0387902	0.246409			Function unknown
PA1151	2559.49	0.489201	0.236819	2.06572	0.0388551	0.24647		imm2	Function unknown
PA1155	1882.09	0.426429	0.206711	2.06292	0.0391199	0.247796		nrdB	Nucleotide transport and metabolism
PA3094	110.779	0.599817	0.290919	2.0618	0.0392266	0.24812			Transcription
PA3453	148.261	0.585663	0.28426	2.06031	0.0393689	0.248666			Function unknown
PA3082	153.366	0.605172	0.294087	2.0578	0.0396093	0.249519		gbt	Function unknown
PA5221	389.107	0.546808	0.265734	2.05773	0.039616	0.249519			Coenzyme transport and metabolism
PA1059	142.131	0.568559	0.277165	2.05134	0.040234	0.252219			Inorganic ion transport and metabolism
PA2450	53.0146	-0.706121	0.344148	-2.0518	0.0401892	0.252219			Function unknown
PA3646	1448.14	0.471265	0.229778	2.05096	0.0402712	0.252219		lpxD	Cell wall/membrane/envelope biogenesis
PA5323	1232.88	0.504033	0.245747	2.05103	0.0402644	0.252219		argB	Amino acid transport and metabolism
PA0840	159.259	-0.619628	0.302557	-2.04797	0.0405628	0.252439			Energy production and conversion
PA1440	194.5	-0.551137	0.269106	-2.04803	0.0405567	0.252439			General function prediction only
PA1655	620.944	0.47502	0.23195	2.04794	0.0405658	0.252439			Posttranslational modification, protein turnover, chaperones
PA1728	1126.07	-0.483523	0.23603	-2.04857	0.0405041	0.252439			Function unknown
PA2010	288.388	-0.56665	0.276726	-2.0477	0.0405898	0.252439			Transcription
PA1034	45.9456	0.734925	0.359111	2.04651	0.0407059	0.252808			Function unknown
PA4465	1193.87	-0.479542	0.23443	-2.04556	0.0407995	0.253037			General function prediction only
PA3833	36.1082	-0.795717	0.390237	-2.03906	0.0414442	0.256677			Function unknown
PA2142a	33.26	-0.786586	0.386045	-2.03755	0.0415952	0.257109			Function unknown
PA3189	242.987	0.532938	0.261602	2.03721	0.0416293	0.257109			Carbohydrate transport and metabolism
PA1117	64.4824	-0.693908	0.341699	-2.03076	0.0422797	0.260094			Function unknown
PA2299	51.9331	-0.72644	0.357733	-2.03068	0.0422879	0.260094			Transcription
PA2640	433.189	0.504148	0.248249	2.03082	0.0422735	0.260094		nuoE	Energy production and conversion
PA0168	127.649	0.571685	0.281732	2.02918	0.0424403	0.260671			Function unknown
PA0008	689.412	0.491451	0.242551	2.02618	0.0427466	0.261763		glyS	Translation, ribosomal structure and biogenesis
PA0025	479.741	0.585769	0.289167	2.02571	0.0427944	0.261763		aroE	Amino acid transport and metabolism
PA3150	5523.61	0.464025	0.228996	2.02634	0.0427296	0.261763		wbpG	Cell cycle control, cell division, chromosome partitioning
PA2748	102.837	-0.680667	0.336226	-2.02444	0.0429253	0.262204			Translation, ribosomal structure and biogenesis
PA1441	1439.78	0.447186	0.221323	2.02051	0.0433305	0.262876			Cell motility
PA4559	447.76	0.531465	0.262907	2.02149	0.0432287	0.262876		lspA	Intracellular trafficking, secretion, and vesicular transport
PA4567	1643.88	0.456832	0.225949	2.02184	0.0431933	0.262876		rpmA	Translation, ribosomal structure and biogenesis
PA5030	86.4018	-0.668408	0.330754	-2.02086	0.0432939	0.262876			Carbohydrate transport and metabolism
PA5077	1298.41	0.466404	0.230599	2.02258	0.0431167	0.262876		mdoH	Cell wall/membrane/envelope biogenesis
PA0838	735.041	-0.442804	0.219256	-2.01957	0.0434277	0.263107			Posttranslational modification, protein turnover, chaperones
PA3635	2097.14	0.4585	0.227102	2.01892	0.0434958	0.263162		eno	Carbohydrate transport and metabolism
PA0425	1109.02	0.444352	0.220493	2.01526	0.0438774	0.26511		mexA	Cell wall/membrane/envelope biogenesis
PA2444	57.6922	-0.711007	0.353062	-2.01383	0.0440273	0.265655		glyA2	Amino acid transport and metabolism
PA0859	69.9196	-0.649779	0.322866	-2.01254	0.0441635	0.266117			Posttranslational modification, protein turnover, chaperones
PA3740	189.761	-0.527197	0.262389	-2.00922	0.0445136	0.267502			Function unknown
PA4323	374.526	0.5393	0.268404	2.00929	0.0445069	0.267502			General function prediction only
PA3533	926.723	0.502982	0.250433	2.00845	0.0445953	0.267632			Posttranslational modification, protein turnover, chaperones
PA4916	444.616	0.462123	0.230231	2.00722	0.0447266	0.268058			Nucleotide transport and metabolism
PA2443	299.29	-0.503064	0.250897	-2.00506	0.0449564	0.269073		sdaA	Amino acid transport and metabolism
PA2822	98.4931	0.60011	0.299588	2.00312	0.0451644	0.269956			Signal transduction mechanisms
PA2996	445.714	0.522471	0.261133	2.00078	0.045416	0.271096		nqrD	Energy production and conversion
PA2605	55.6841	-0.713937	0.357241	-1.99847	0.0456652	0.272218			Inorganic ion transport and metabolism
PA1526	615.728	-0.440548	0.220556	-1.99744	0.0457774	0.272523			Transcription
PA3164	1378.44	0.493362	0.247127	1.99639	0.0458915	0.272837			Function unknown
PA0298	827.706	0.484063	0.242648	1.99492	0.0460519	0.272941		spuB	Amino acid transport and metabolism
PA0704	119.282	-0.576049	0.288813	-1.99454	0.0460929	0.272941			Translation, ribosomal structure and biogenesis
PA5114	782.757	0.440631	0.220842	1.99523	0.0460178	0.272941			Function unknown
PA1172	189.016	-0.518346	0.259994	-1.99368	0.0461866	0.273133		napC	Energy production and conversion
PA2367	78.3586	-0.659537	0.331402	-1.99014	0.046575	0.275065			Function unknown
PA0518	1801.09	-0.492083	0.247665	-1.98689	0.046935	0.276823		nirM	Energy production and conversion
PA3489	39.8491	-0.739717	0.372427	-1.98621	0.0470103	0.276901			Energy production and conversion
PA5181	33.6707	-0.761644	0.384348	-1.98165	0.0475182	0.279523			Energy production and conversion
PA4555	238.562	0.505074	0.254947	1.98109	0.0475811	0.279523		pilY2	Function unknown
PA0178	1230.67	-0.417249	0.210931	-1.97813	0.0479143	0.280257			Cell motility
PA0295	68.1214	-0.658867	0.333141	-1.97774	0.0479578	0.280257			Amino acid transport and metabolism
PA1967	243.524	0.498698	0.252061	1.97848	0.0478744	0.280257			Function unknown
PA2273	48.8306	0.702768	0.355254	1.97821	0.0479045	0.280257		soxR	Transcription
PA3167	1124.96	0.47398	0.239866	1.97602	0.0481526	0.280872		serC	Coenzyme transport and metabolism
PA4704	104.039	-0.58843	0.297834	-1.9757	0.0481891	0.280872		cbpA	Signal transduction mechanisms
PA0076	164.198	0.529525	0.268249	1.97401	0.048381	0.281127			Function unknown
PA0530	298.369	-0.568589	0.288368	-1.97175	0.048638	0.281127			Amino acid transport and metabolism
PA2067	43.2326	-0.722824	0.366257	-1.97354	0.0484338	0.281127			General function prediction only
PA2428	24.8527	-0.812626	0.41198	-1.97249	0.0485536	0.281127			Function unknown
PA2616	453.247	0.457261	0.231749	1.97309	0.0484852	0.281127		trxB1	Posttranslational modification, protein turnover, chaperones
PA5340	374.094	0.472168	0.239333	1.97285	0.0485125	0.281127			Function unknown
PA5367	183.26	0.522673	0.265124	1.97143	0.0486748	0.281127		pstA	Inorganic ion transport and metabolism
PA1178	18816.6	0.399805	0.202936	1.9701	0.0488267	0.281278		oprH	Cell wall/membrane/envelope biogenesis
PA4740	1629.18	0.507011	0.257353	1.9701	0.0488273	0.281278		pnp	Translation, ribosomal structure and biogenesis
PA5041	1862.54	0.434061	0.220421	1.96924	0.0489261	0.281483		pilP	Intracellular trafficking, secretion, and vesicular transport
PA1085	774.655	0.470416	0.239272	1.96603	0.049295	0.283163		flgJ	Cell wall/membrane/envelope biogenesis
PA3570	513.373	-0.546426	0.277995	-1.9656	0.0493453	0.283163		mmsA	Energy production and conversion
PA1733	195.38	-0.514043	0.261746	-1.9639	0.0495414	0.283923			Posttranslational modification, protein turnover, chaperones
PA4998	99.9583	-0.601279	0.306597	-1.96114	0.0498626	0.285396			Signal transduction mechanisms
PA0504	90.6925	0.667856	0.340665	1.96045	0.0499435	0.285492		bioD	Coenzyme transport and metabolism
PA0398	231.836	0.49894	0.25494	1.95709	0.0503369	0.287372			Function unknown
PA1432	8483.9	0.447938	0.229196	1.95439	0.0506548	0.288817		lasI	Signal transduction mechanisms
PA0173	111.729	-0.565599	0.289938	-1.95076	0.0510857	0.290626			Signal transduction mechanisms
PA0195	116.678	-0.589628	0.302399	-1.94984	0.0511954	0.290626		pntAA	Energy production and conversion
PA4715	240.409	0.494723	0.253766	1.94952	0.0512332	0.290626			Amino acid transport and metabolism
PA5037	1552.62	0.418614	0.214627	1.95042	0.0511257	0.290626			Intracellular trafficking, secretion, and vesicular transport
PA0520	2202.97	0.847093	0.435166	1.9466	0.0515829	0.292237		nirQ	General function prediction only
PA5236	344.972	0.465367	0.23931	1.94461	0.0518213	0.293215			Coenzyme transport and metabolism
PA3013	1749.46	0.474144	0.243963	1.94351	0.0519546	0.293596		foaB	Lipid transport and metabolism
PA1821	525.691	-0.455683	0.234554	-1.94276	0.0520451	0.293735			Lipid transport and metabolism
PA1588	10367.8	0.500847	0.258342	1.93869	0.0525386	0.296145		sucC	Energy production and conversion
PA4561	294.49	-0.466095	0.240813	-1.93551	0.0529278	0.297662		ribF	Coenzyme transport and metabolism
PA4670	366.177	-0.504647	0.260746	-1.9354	0.0529415	0.297662		prs	Amino acid transport and metabolism
PA0396	1235.2	-0.414924	0.214556	-1.93388	0.0531285	0.298337		pilU	Cell motility
PA0905	1690.29	0.439091	0.227193	1.93268	0.053276	0.298721		rsmA	Signal transduction mechanisms
PA5006	621.592	0.433414	0.224308	1.93223	0.0533311	0.298721			General function prediction only
PA2741	7918.58	0.390951	0.202477	1.93084	0.0535027	0.299306		rplT	Translation, ribosomal structure and biogenesis
PA0110	33.6212	-0.743114	0.385304	-1.92864	0.0537751	0.300187			Function unknown
PA0280	324.059	0.563466	0.292252	1.92801	0.0538535	0.300187		cysA	Inorganic ion transport and metabolism
PA3250	214.219	-0.494558	0.256521	-1.92794	0.0538624	0.300187			Inorganic ion transport and metabolism
PA3417	314.288	-0.464766	0.241281	-1.92624	0.054074	0.300989			Energy production and conversion
PA2805	1697.47	-0.424627	0.220551	-1.9253	0.0541919	0.301269			Function unknown
PA3350	224.69	-0.504965	0.262353	-1.92475	0.0542605	0.301274			Cell motility
PA2366	134.865	-0.555203	0.28866	-1.92339	0.0544317	0.301538			Function unknown
PA3107	780.262	0.500971	0.260549	1.92275	0.0545111	0.301538		metZ	Amino acid transport and metabolism
PA4321	121.952	0.577038	0.300094	1.92286	0.0544978	0.301538			Function unknown
PA1084	831.112	0.483862	0.251867	1.9211	0.0547196	0.301755		flgI	Cell motility
PA2072	416.945	-0.442722	0.230485	-1.92083	0.0547536	0.301755			Signal transduction mechanisms
PA5331	606.381	-0.426398	0.221979	-1.92089	0.0547454	0.301755		pyrE	Nucleotide transport and metabolism
PA3086	237.705	0.485381	0.253505	1.91468	0.0555329	0.304542			General function prediction only
PA3485	44.6647	0.713651	0.372621	1.91522	0.0554645	0.304542			Function unknown
PA5020	56.5502	-0.678949	0.35456	-1.91491	0.0555046	0.304542			Lipid transport and metabolism
PA5381	72.1651	0.628744	0.328209	1.91568	0.0554056	0.304542			Function unknown
PA3028	495.743	0.44969	0.235086	1.91287	0.0557643	0.305241		moeA2	Coenzyme transport and metabolism
PA3155	5252.56	0.402587	0.210491	1.91261	0.0557974	0.305241		wbpE	Cell wall/membrane/envelope biogenesis
PA1862	41.2337	-0.708442	0.371217	-1.90843	0.0563351	0.307804		modB	Inorganic ion transport and metabolism
PA1787	2765.91	0.516616	0.271021	1.90618	0.0566266	0.308383		acnB	Energy production and conversion
PA2614	805.553	0.466957	0.244992	1.90601	0.0566489	0.308383		lolA	Cell wall/membrane/envelope biogenesis
PA4854	307.092	0.475818	0.24956	1.90663	0.0565687	0.308383		purH	Nucleotide transport and metabolism
PA1648	76.4214	-0.627339	0.329282	-1.90517	0.0567575	0.308597			General function prediction only
PA4294	101.439	-0.582225	0.306011	-1.90263	0.0570894	0.310023			Function unknown
PA2327	346.205	-0.482929	0.254498	-1.89758	0.0577515	0.31161			Inorganic ion transport and metabolism
PA3289	89.2142	-0.579702	0.305424	-1.89803	0.0576928	0.31161			Function unknown
PA3554	707.62	0.414613	0.218537	1.89722	0.0577987	0.31161		arnA	Cell wall/membrane/envelope biogenesis
PA4370	231.48	0.824977	0.434674	1.89792	0.0577069	0.31161		icmP	Inorganic ion transport and metabolism
PA5315	534.075	0.484781	0.255524	1.8972	0.0578015	0.31161		rpmG	Translation, ribosomal structure and biogenesis
PA5459	91.6896	0.583748	0.307461	1.89861	0.0576157	0.31161			Coenzyme transport and metabolism
PA4224	69.1733	0.646269	0.340834	1.89614	0.0579417	0.311988		pchG	Secondary metabolites biosynthesis, transport and catabolism
PA2739	1685.88	0.484217	0.255479	1.89533	0.0580486	0.312101		pheT	General function prediction only
PA2994	1142.6	0.436332	0.230328	1.89439	0.0581729	0.312101		nqrF	Energy production and conversion
PA3640	1404.25	0.396101	0.209074	1.89455	0.0581516	0.312101		dnaE	Replication, recombination and repair
PA0176	3408.13	-0.418342	0.221366	-1.88982	0.0587815	0.313944		aer2	Signal transduction mechanisms
PA0482	3016.58	0.461418	0.243998	1.89108	0.058614	0.313944		glcB	Energy production and conversion
PA1931	63.5628	-0.626409	0.331579	-1.88917	0.0588689	0.313944			Energy production and conversion
PA2300	359.423	-0.578636	0.306243	-1.88947	0.058829	0.313944		chiC	Carbohydrate transport and metabolism
PA3139	357.605	-0.462706	0.244908	-1.8893	0.0588511	0.313944			Amino acid transport and metabolism
PA4673	199.255	0.508347	0.26942	1.88682	0.0591841	0.315248			Translation, ribosomal structure and biogenesis
PA1159	908.965	0.467229	0.248312	1.88162	0.0598877	0.318614			Transcription
PA1803	11017.2	0.430708	0.229552	1.8763	0.0606145	0.320732		lon	Posttranslational modification, protein turnover, chaperones
PA2066	40.162	-0.731271	0.389662	-1.87668	0.0605617	0.320732			Function unknown
PA2632	168.18	-0.497207	0.26495	-1.87661	0.0605721	0.320732			Function unknown
PA4299	71.558	-0.61414	0.327355	-1.87607	0.060646	0.320732		tadD	Intracellular trafficking, secretion, and vesicular transport
PA5453	523.89	0.42707	0.227624	1.87621	0.0606265	0.320732		gmd	Cell wall/membrane/envelope biogenesis
PA0389	83.7565	0.583894	0.311431	1.87488	0.0608097	0.321205			Coenzyme transport and metabolism
PA4756	2968.38	0.468006	0.249687	1.87437	0.0608796	0.321205		carB	Amino acid transport and metabolism
PA5509	32.2865	0.701476	0.374621	1.8725	0.0611381	0.322187			Amino acid transport and metabolism
PA1631	84.4744	0.585637	0.313505	1.86803	0.0617579	0.324302			Lipid transport and metabolism
PA1860	162.487	-0.51173	0.273925	-1.86814	0.0617426	0.324302			Secondary metabolites biosynthesis, transport and catabolism
PA3924	200.202	-0.5155	0.275883	-1.86855	0.061686	0.324302			Lipid transport and metabolism
PA0546	1971.44	-0.394905	0.211488	-1.86727	0.0618641	0.324477		metK	Coenzyme transport and metabolism
PA5307	785.287	0.406739	0.218232	1.86379	0.0623511	0.326647			Function unknown
PA0437	111.379	0.584442	0.313883	1.86197	0.0626069	0.327601		codA	General function prediction only
PA0004	5200.17	0.454603	0.24504	1.85522	0.0635649	0.328508		gyrB	Replication, recombination and repair
PA1100	256.434	-0.50235	0.270802	-1.85505	0.0635897	0.328508		fliE	Cell motility
PA1309	77.8392	-0.627469	0.33836	-1.85444	0.0636759	0.328508			Transcription
PA1707	314.872	0.467352	0.252059	1.85414	0.063719	0.328508		pcrH	General function prediction only
PA1722	115.838	0.586145	0.316003	1.85487	0.0636142	0.328508		pscI	Function unknown
PA2044	128.495	0.528019	0.284615	1.85521	0.0635665	0.328508			Amino acid transport and metabolism
PA2082	86.0589	-0.575701	0.309839	-1.85806	0.0631599	0.328508			Transcription
PA2370	61.9174	-0.64095	0.345174	-1.85689	0.0633268	0.328508			Function unknown
PA3147	2386.39	0.396183	0.213396	1.85656	0.0633735	0.328508		wbpJ	Cell wall/membrane/envelope biogenesis
PA3568	133.421	-0.524472	0.282051	-1.8595	0.0629569	0.328508			Lipid transport and metabolism
PA3650	591.217	0.434973	0.234603	1.85408	0.0637276	0.328508		dxr	Lipid transport and metabolism
PA3802	1842.5	0.425588	0.229606	1.85355	0.0638031	0.328508		hisS	Translation, ribosomal structure and biogenesis
PA5161	451.192	-0.434463	0.234132	-1.85563	0.0635063	0.328508		rmlB	Cell wall/membrane/envelope biogenesis
PA5305	765.626	0.430403	0.232213	1.85348	0.063813	0.328508			Function unknown
PA5215	473.147	0.420602	0.227025	1.85267	0.0639295	0.328727		gcvT1	Amino acid transport and metabolism
PA4285	701.87	0.407107	0.219832	1.8519	0.0640398	0.328915		recC	Replication, recombination and repair
PA4277.1	143.278	-0.615759	0.33266	-1.85102	0.0641672	0.329055			Function unknown
PA4305	113.683	-0.543979	0.293934	-1.85068	0.0642149	0.329055		rcpC	Intracellular trafficking, secretion, and vesicular transport
PA0402	403.652	-0.44859	0.242584	-1.84921	0.0644269	0.32916		pyrB	Nucleotide transport and metabolism
PA2564	104.092	-0.558219	0.301788	-1.8497	0.0643561	0.32916			General function prediction only
PA2970	768.391	0.452726	0.244848	1.849	0.0644571	0.32916		rpmF	Translation, ribosomal structure and biogenesis
PA1522	100.158	-0.547795	0.296563	-1.84715	0.064726	0.329777			Posttranslational modification, protein turnover, chaperones
PA2641	1479.94	0.440583	0.238482	1.84744	0.0646831	0.329777		nuoF	Energy production and conversion
PA2224	85.1554	-0.653177	0.354426	-1.84291	0.0653417	0.332533			Function unknown
PA0916	58.2719	-0.626473	0.340205	-1.84146	0.0655546	0.333236			Translation, ribosomal structure and biogenesis
PA5103	319.417	-0.454317	0.246788	-1.84092	0.0656334	0.333256			Amino acid transport and metabolism
PA0982	192.152	-0.516262	0.280806	-1.8385	0.0659889	0.334679			Posttranslational modification, protein turnover, chaperones
PA0275	57.1952	-0.620389	0.337897	-1.83603	0.0663531	0.335			Signal transduction mechanisms
PA1814	409.684	-0.43628	0.237482	-1.8371	0.0661949	0.335			Function unknown
PA3226	125.764	-0.520836	0.283639	-1.83627	0.0663185	0.335			General function prediction only
PA5128	530.816	0.417117	0.227063	1.83701	0.0662083	0.335		secB	Intracellular trafficking, secretion, and vesicular transport
PA2903	118.647	0.535703	0.291959	1.83486	0.0665265	0.335495		cobJ	Coenzyme transport and metabolism
PA4112	1124.72	-0.393779	0.214916	-1.83224	0.0669152	0.337074			Transcription
PA1086	1513.42	0.472784	0.258895	1.82616	0.0678259	0.337771		flgK	Cell motility
PA1331	220.645	0.477517	0.261978	1.82274	0.0683431	0.337771			Inorganic ion transport and metabolism
PA1357	85.8445	0.561305	0.307619	1.82468	0.0680501	0.337771			Function unknown
PA1436	33.8749	-0.70804	0.388243	-1.8237	0.068197	0.337771			Defense mechanisms
PA1552	911.702	0.493574	0.270049	1.82772	0.067592	0.337771		ccoP1	Energy production and conversion
PA1796.1	315.445	-0.52416	0.286616	-1.82879	0.0674313	0.337771			Function unknown
PA1934	99.5582	0.548335	0.300766	1.82313	0.0682839	0.337771			Function unknown
PA2787	61.0265	-0.609408	0.333884	-1.82521	0.0679695	0.337771		cpg2	Amino acid transport and metabolism
PA3166	1229.45	0.457769	0.25022	1.82946	0.0673302	0.337771		pheA	Amino acid transport and metabolism
PA3205	301.813	0.46999	0.257105	1.82801	0.0675486	0.337771			Inorganic ion transport and metabolism
PA3580	164.438	-0.575555	0.31514	-1.82634	0.0677983	0.337771			Function unknown
PA3893	23.8669	0.753693	0.412304	1.828	0.0675489	0.337771			Function unknown
PA4362	150.71	-0.496972	0.272081	-1.82656	0.0677657	0.337771			Function unknown
PA4493	1848.03	0.40264	0.220412	1.82676	0.0677354	0.337771		roxR	Signal transduction mechanisms
PA4607	15437.8	-0.378335	0.207469	-1.82358	0.0682159	0.337771			Function unknown
PA4639	305.045	0.453701	0.248021	1.82928	0.0673573	0.337771			Function unknown
PA5053	351.048	0.459535	0.251955	1.82388	0.0681705	0.337771		hslV	Posttranslational modification, protein turnover, chaperones
PA1078	419.981	0.428229	0.235217	1.82058	0.0686714	0.33843		flgC	Cell motility
PA4591	93.8672	0.548718	0.301434	1.82036	0.0687045	0.33843			Cell wall/membrane/envelope biogenesis
PA5005	1546.98	0.383239	0.210481	1.82078	0.0686409	0.33843			Posttranslational modification, protein turnover, chaperones
PA0968	418.009	0.425289	0.233782	1.81917	0.0688857	0.338948			General function prediction only
PA0837	1505.96	-0.396239	0.217889	-1.81853	0.0689827	0.339051		slyD	Posttranslational modification, protein turnover, chaperones
PA1810	459.099	0.451685	0.249029	1.81378	0.0697117	0.339858			Amino acid transport and metabolism
PA2081	56.7663	-0.62185	0.342773	-1.81418	0.0696507	0.339858		kynB	General function prediction only
PA2359	54.9446	-0.620479	0.342025	-1.81413	0.0696571	0.339858			Signal transduction mechanisms
PA3400	41.5124	0.662569	0.365114	1.81469	0.0695714	0.339858			Function unknown
PA3671	24.4515	0.753397	0.414649	1.81695	0.0692242	0.339858			General function prediction only
PA4753	227.025	-0.56449	0.311115	-1.81441	0.0696147	0.339858			Translation, ribosomal structure and biogenesis
PA5363	367.954	-0.428779	0.236324	-1.81437	0.069621	0.339858			Cell wall/membrane/envelope biogenesis
PA5366	216.065	0.477493	0.263302	1.81348	0.0697576	0.339858		pstB	Inorganic ion transport and metabolism
PA0077	1040.15	0.432606	0.238793	1.81164	0.0700423	0.339918		icmF1	Function unknown
PA2417	171.344	-0.511026	0.282107	-1.81146	0.0700694	0.339918			Transcription
PA3002	755.453	0.428041	0.23619	1.81228	0.0699435	0.339918		mfd	Transcription
PA3750	144.147	0.506265	0.279484	1.81142	0.0700751	0.339918			Amino acid transport and metabolism
PA3969	93.3138	0.549219	0.303383	1.81031	0.0702474	0.340383			General function prediction only
PA3857	324.233	-0.436428	0.241172	-1.80961	0.070356	0.340538		pcs	Lipid transport and metabolism
PA1271	90.2346	0.573737	0.317477	1.80717	0.0707352	0.341631			Coenzyme transport and metabolism
PA4602	247.632	0.473486	0.261946	1.80757	0.0706734	0.341631		glyA3	Amino acid transport and metabolism
PA1030	542.451	0.404466	0.224111	1.80476	0.0711129	0.343083			Function unknown
PA1008	218.902	0.457006	0.253298	1.80422	0.0711971	0.343118		bcp	Posttranslational modification, protein turnover, chaperones
PA0903	894.344	0.413291	0.229636	1.79977	0.0718975	0.344457		alaS	Translation, ribosomal structure and biogenesis
PA2668	133.736	0.515419	0.286125	1.80137	0.0716438	0.344457			Function unknown
PA2765	285.131	0.464229	0.258047	1.79901	0.0720164	0.344457			Inorganic ion transport and metabolism
PA3581	937.077	-0.387192	0.214997	-1.80092	0.0717153	0.344457		glpF	Carbohydrate transport and metabolism
PA3615	1672.29	-0.389242	0.216358	-1.79907	0.0720081	0.344457			General function prediction only
PA3801	1219.24	0.407958	0.226552	1.80072	0.0717464	0.344457			Function unknown
PA5482	66.0439	0.625662	0.347642	1.79973	0.0719029	0.344457			Function unknown
PA5250	228.713	0.469951	0.261462	1.7974	0.0722727	0.345311			Inorganic ion transport and metabolism
PA1875	73.7663	-0.597401	0.33261	-1.7961	0.0724787	0.345925			Cell wall/membrane/envelope biogenesis
PA0588	16160.4	-0.363541	0.202727	-1.79325	0.0729325	0.347718			Signal transduction mechanisms
PA0091	665.081	0.441791	0.246793	1.79013	0.0734334	0.348242		vgrG1	Function unknown
PA2237	266.016	-0.453563	0.253217	-1.7912	0.0732608	0.348242		pslG	Carbohydrate transport and metabolism
PA3200	183.079	-0.481983	0.269183	-1.79054	0.0733668	0.348242			General function prediction only
PA4293	181.931	-0.48399	0.270364	-1.79014	0.073431	0.348242		pprA	Signal transduction mechanisms
PA5111	336.087	0.434158	0.242426	1.79089	0.0733109	0.348242		gloA3	Amino acid transport and metabolism
PA4198	109.762	0.519924	0.290581	1.78926	0.0735733	0.348534			Secondary metabolites biosynthesis, transport and catabolism
PA4223	80.7918	0.580422	0.324493	1.7887	0.0736627	0.348587			Defense mechanisms
PA1951	96.0599	-0.555319	0.310845	-1.78648	0.0740213	0.349912			Function unknown
PA2484	256.62	-0.44427	0.24879	-1.78573	0.0741435	0.350118			Transcription
PA0565	62.8936	-0.590322	0.330821	-1.78442	0.074356	0.350267			Function unknown
PA2475	138.784	-0.495161	0.27762	-1.78359	0.0744898	0.350267			Secondary metabolites biosynthesis, transport and catabolism
PA2699	53.7609	-0.622239	0.348589	-1.78502	0.0742576	0.350267			General function prediction only
PA3214	414.597	0.444245	0.249027	1.78392	0.0744367	0.350267			General function prediction only
PA3642	178.743	0.492298	0.276348	1.78144	0.0748405	0.351545		rnhB	Replication, recombination and repair
PA5452	670.271	0.401459	0.225507	1.78025	0.0750354	0.352089		wbpW	Cell wall/membrane/envelope biogenesis
PA5176	420.23	0.445991	0.251189	1.77552	0.0758123	0.35536			General function prediction only
PA2631	469.766	-0.407183	0.229486	-1.77433	0.076009	0.355908			General function prediction only
PA3583	136.506	-0.493504	0.278232	-1.77372	0.0761099	0.356006		glpR	Carbohydrate transport and metabolism
PA4938	2099.06	0.392637	0.221469	1.77287	0.0762496	0.356285		purA	Nucleotide transport and metabolism
PA4281	45.3006	-0.640242	0.36183	-1.76946	0.0768179	0.358564		sbcD	Replication, recombination and repair
PA1564	36.0551	-0.661936	0.375222	-1.76412	0.0777119	0.361422			Posttranslational modification, protein turnover, chaperones
PA1831	212.965	0.47628	0.269843	1.76503	0.0775594	0.361422			Carbohydrate transport and metabolism
PA4696	1120.47	0.37645	0.213424	1.76386	0.0777548	0.361422		ilvI	Amino acid transport and metabolism
PA5148	128.371	0.516003	0.292425	1.76457	0.0776364	0.361422			Energy production and conversion
PA0105	271.965	-0.459411	0.260781	-1.76167	0.0781248	0.362173		coxB	Energy production and conversion
PA0413	12197.4	0.370053	0.210026	1.76194	0.0780802	0.362173		chpA	Cell motility
PA2374	68.9661	-0.599825	0.340527	-1.76146	0.0781604	0.362173			Function unknown
PA3156	1646.72	0.406807	0.231026	1.76087	0.0782608	0.362261		wbpD	General function prediction only
PA5002	631.26	0.432782	0.245895	1.76003	0.0784029	0.362542			Function unknown
PA1112.1	30.5174	-0.691623	0.393517	-1.75754	0.0788256	0.363742			Function unknown
PA3915	285.623	-0.610028	0.347041	-1.7578	0.0787817	0.363742		moaB1	Coenzyme transport and metabolism
PA2952	2843.14	0.403569	0.229698	1.75696	0.0789253	0.363824		etfB	Energy production and conversion
PA4320	265.094	0.434928	0.247647	1.75624	0.0790476	0.364011			Function unknown
PA3149	3869.57	0.394504	0.224702	1.75568	0.0791435	0.364077		wbpH	Cell wall/membrane/envelope biogenesis
PA1041	2941.32	-0.373614	0.212986	-1.75417	0.0794006	0.364131			Cell wall/membrane/envelope biogenesis
PA1173	87.4208	-0.536502	0.305779	-1.75454	0.0793376	0.364131		napB	Energy production and conversion
PA4917	572.982	0.414239	0.236123	1.75433	0.0793736	0.364131			Coenzyme transport and metabolism
PA2368	45.1257	-0.628558	0.359039	-1.75067	0.0800029	0.366515			Function unknown
PA1039	35.9195	-0.677013	0.388062	-1.7446	0.0810542	0.370894			Function unknown
PA1120	108.367	-0.546117	0.313191	-1.74372	0.0812085	0.370894		tpbB	Signal transduction mechanisms
PA1586	5422.47	0.399202	0.228904	1.74397	0.0811638	0.370894		sucB	Energy production and conversion
PA0072	152.071	0.473832	0.272076	1.74155	0.0815877	0.371664			Defense mechanisms
PA1809	174.791	0.514314	0.295278	1.7418	0.0815443	0.371664			General function prediction only
PA5042	1813.05	0.377493	0.216786	1.74132	0.0816275	0.371664		pilO	Cell motility
PA1544	755.097	-0.444036	0.255258	-1.73956	0.0819365	0.37231		anr	Signal transduction mechanisms
PA5036	904.975	0.372665	0.21419	1.73988	0.0818803	0.37231		gltB	Amino acid transport and metabolism
PA0901	793.194	0.395003	0.227203	1.73855	0.0821138	0.372735		aruE	Amino acid transport and metabolism
PA2873	260.443	0.464811	0.267689	1.73638	0.0824964	0.373709			Amino acid transport and metabolism
PA4942	3271.28	0.374448	0.215592	1.73683	0.0824166	0.373709		hflK	Posttranslational modification, protein turnover, chaperones
PA2262	76.667	-0.551999	0.318489	-1.73318	0.0830634	0.375315			Carbohydrate transport and metabolism
PA3823	187.798	0.466912	0.269431	1.73296	0.0831037	0.375315		tgt	Translation, ribosomal structure and biogenesis
PA5522	115.841	0.502284	0.289711	1.73374	0.0829634	0.375315			Amino acid transport and metabolism
PA0501	177.873	0.479581	0.276984	1.73144	0.0833739	0.375773		bioF	Coenzyme transport and metabolism
PA3070	265.772	-0.43071	0.248745	-1.73154	0.0833563	0.375773			General function prediction only
PA3234	359.493	0.452751	0.261566	1.73092	0.0834653	0.375805			General function prediction only
PA5233	120.483	-0.493355	0.285156	-1.73012	0.083608	0.376067			Cell motility
PA1080	2187.81	0.435454	0.252077	1.72747	0.0840837	0.376306		flgE	Cell motility
PA3556	364.718	0.417639	0.241672	1.72813	0.0839658	0.376306		arnT	Cell wall/membrane/envelope biogenesis
PA4000	682.588	0.378382	0.218917	1.72842	0.0839121	0.376306			Cell cycle control, cell division, chromosome partitioning
PA4907	168.537	0.45972	0.266067	1.72783	0.0840182	0.376306			General function prediction only
PA5096	78.5379	-0.552591	0.319648	-1.72875	0.0838539	0.376306			Amino acid transport and metabolism
PA1493	311.806	0.436553	0.252847	1.72655	0.0842477	0.376662		cysP	Inorganic ion transport and metabolism
PA1964	177.959	-0.454444	0.263418	-1.72518	0.0844943	0.377385			General function prediction only
PA3582	1704.07	-0.36387	0.21113	-1.72344	0.0848086	0.378031		glpK	Energy production and conversion
PA5523	124.704	-0.534668	0.310205	-1.7236	0.0847809	0.378031			Coenzyme transport and metabolism
PA3272	730.677	0.403908	0.234497	1.72244	0.0849896	0.378128			General function prediction only
PA4730	104.89	0.524892	0.304748	1.72238	0.0850003	0.378128		panC	Coenzyme transport and metabolism
PA3876	460.407	-0.62899	0.365423	-1.72126	0.0852029	0.378651		narK2	Inorganic ion transport and metabolism
PA3952	233.473	0.434817	0.252806	1.71996	0.0854394	0.378946			Function unknown
PA5192	794.467	0.384772	0.2237	1.72004	0.0854261	0.378946		pckA	Energy production and conversion
PA2574	46.7771	-0.610331	0.355123	-1.71865	0.0856789	0.379324		alkB1	Lipid transport and metabolism
PA2578	86.4953	0.532709	0.309975	1.71856	0.0856951	0.379324			Translation, ribosomal structure and biogenesis
PA5220	373.939	0.458822	0.267138	1.71755	0.0858793	0.379762			Function unknown
PA4375	277.949	0.419808	0.244788	1.71499	0.086348	0.381456			Defense mechanisms
PA1023	179.283	0.480131	0.280201	1.71353	0.0866159	0.381882			General function prediction only
PA3146	1481.29	0.385974	0.225207	1.71386	0.0865541	0.381882		wbpK	Carbohydrate transport and metabolism
PA4867	72.2312	0.557877	0.325741	1.71264	0.0867793	0.382224		ureB	Amino acid transport and metabolism
PA2009	344.988	-0.450657	0.263344	-1.71129	0.0870285	0.382661		hmgA	Secondary metabolites biosynthesis, transport and catabolism
PA4036	80.7886	0.537092	0.313875	1.71117	0.0870504	0.382661			Signal transduction mechanisms
PA0114	99.297	-0.517513	0.302655	-1.70991	0.0872826	0.383303		senC	General function prediction only
PA1478	29.8166	0.667603	0.391251	1.70633	0.0879469	0.38584			Intracellular trafficking, secretion, and vesicular transport
PA0544	34.8212	-0.645512	0.379011	-1.70315	0.0885398	0.387745			General function prediction only
PA2390	23.4021	0.696631	0.40906	1.703	0.0885676	0.387745		pvdT	Defense mechanisms
PA3009	625.203	-0.426566	0.250538	-1.7026	0.0886424	0.387745			Function unknown
PA1073	141.06	0.499382	0.293517	1.70137	0.088873	0.388372		braD	Amino acid transport and metabolism
PA2819.2	76.8177	-0.612566	0.360222	-1.70052	0.0890327	0.388689			Function unknown
PA2436	221.306	-0.435067	0.255976	-1.69964	0.0891988	0.389032			Function unknown
PA0351	91.837	-0.516573	0.304154	-1.69839	0.0894333	0.389568			General function prediction only
PA3784	450.197	0.405082	0.238556	1.69806	0.0894965	0.389568			Function unknown
PA0115	66.1323	0.555366	0.32732	1.69671	0.0897521	0.390096			General function prediction only
PA4565	1133.01	0.360955	0.212766	1.69649	0.089793	0.390096		proB	Amino acid transport and metabolism
PA2967	2660.6	-0.352958	0.208418	-1.69351	0.0903584	0.39217		fabG	Lipid transport and metabolism
PA1880	435.535	-0.418059	0.246948	-1.6929	0.0904743	0.39229			Energy production and conversion
PA0847	81.6836	-0.553123	0.327059	-1.6912	0.0907981	0.392456			Signal transduction mechanisms
PA1476	126.555	-0.505238	0.298701	-1.69145	0.0907502	0.392456		ccmB	Posttranslational modification, protein turnover, chaperones
PA2611	751.304	0.391083	0.231356	1.69039	0.0909532	0.392456		cysG	Coenzyme transport and metabolism
PA3477	1590.39	-0.402486	0.2381	-1.69041	0.0909495	0.392456		rhlR	Transcription
PA5479	160.203	-0.454725	0.268911	-1.69099	0.090839	0.392456		gltP	Energy production and conversion
PA1413	133.685	-0.504193	0.298419	-1.68955	0.0911141	0.39277			Transcription
PA4988	123.425	0.482735	0.285809	1.68901	0.0912168	0.392832		waaA	Cell wall/membrane/envelope biogenesis
PA0088	191.95	0.441616	0.261637	1.6879	0.0914308	0.392993			Function unknown
PA4889	872.97	-0.374728	0.222005	-1.68793	0.0914255	0.392993			Energy production and conversion
PA1177	166.676	-0.5205	0.308763	-1.68576	0.0918416	0.394002		napE	Energy production and conversion
PA3769	948.203	0.42154	0.250091	1.68555	0.0918827	0.394002		guaA	Nucleotide transport and metabolism
PA3995	68.7581	-0.591961	0.35125	-1.6853	0.0919309	0.394002			Transcription
PA1562	3872.23	-0.37327	0.221732	-1.68342	0.0922929	0.395173		acnA	Energy production and conversion
PA0090	1350.58	0.428925	0.254923	1.68257	0.0924587	0.395503		clpV1	Posttranslational modification, protein turnover, chaperones
PA4979	33.5611	0.646482	0.384354	1.682	0.0925694	0.395596			Lipid transport and metabolism
PA2770	264.466	0.412366	0.245438	1.68012	0.0929339	0.396393			General function prediction only
PA3975	87.7641	-0.528672	0.314579	-1.68057	0.0928467	0.396393		thiD	Coenzyme transport and metabolism
PA3903	235.983	0.431277	0.257614	1.67412	0.0941075	0.400464		prfC	Translation, ribosomal structure and biogenesis
PA4235	1542.72	0.351823	0.210187	1.67386	0.0941581	0.400464		bfrA	Inorganic ion transport and metabolism
PA4597	34.2465	0.641834	0.383246	1.67473	0.0939869	0.400464		oprJ	Cell wall/membrane/envelope biogenesis
PA4801	52.4385	0.59402	0.355084	1.6729	0.0943471	0.400885			Function unknown
PA0826.2	737505	0.382405	0.228941	1.67032	0.0948553	0.401894		ssrA	Function unknown
PA3624	414.355	0.388245	0.232408	1.67053	0.094815	0.401894		pcm	Posttranslational modification, protein turnover, chaperones
PA5318	49.7892	0.592557	0.354706	1.67056	0.0948087	0.401894			Function unknown
PA5365	256.084	0.445221	0.266644	1.66972	0.094975	0.402019		phoU	Inorganic ion transport and metabolism
PA3033	40.0332	-0.627826	0.376159	-1.66905	0.0951081	0.4022			Function unknown
PA1327	417.159	-0.387698	0.232487	-1.66762	0.095392	0.402743			Nucleotide transport and metabolism
PA1339	393.269	0.427423	0.256327	1.66749	0.0954175	0.402743			Amino acid transport and metabolism
PA1027	109.914	0.495713	0.297748	1.66488	0.0959373	0.404554			Energy production and conversion
PA2992	276.096	0.444186	0.26714	1.66275	0.0963634	0.405966			Function unknown
PA1180	1222.62	0.353898	0.212939	1.66197	0.0965189	0.406237		phoQ	Signal transduction mechanisms
PA1074	3336.42	0.385497	0.232214	1.6601	0.0968948	0.40705		braC	Amino acid transport and metabolism
PA2527	159.506	0.447839	0.269744	1.66024	0.0968661	0.40705			Defense mechanisms
PA4280.2	29.6725	0.659984	0.397974	1.65836	0.0972449	0.408135			Function unknown
PA3747	34.9849	-0.62769	0.378792	-1.65708	0.0975027	0.408832			General function prediction only
PA1380	64.22	-0.548862	0.331729	-1.65455	0.0980158	0.410211			Transcription
PA3688	373.801	-0.407061	0.245958	-1.655	0.0979238	0.410211			Function unknown
PA2623	27139.9	0.380615	0.230141	1.65383	0.0981615	0.410435		icd	Energy production and conversion
PA1649	45.8452	-0.595759	0.360483	-1.65267	0.0983979	0.410652			Lipid transport and metabolism
PA2376	78.3937	-0.550975	0.33338	-1.6527	0.0983928	0.410652			Transcription
PA1630	85.9037	0.508906	0.308293	1.65072	0.0987954	0.41154			Transcription
PA3790	3835.88	0.451323	0.273335	1.65117	0.0987044	0.41154		oprC	Inorganic ion transport and metabolism
PA1806	571.634	0.416461	0.252457	1.64963	0.0990182	0.411829		fabI	Lipid transport and metabolism
PA3261	192.299	-0.457961	0.277716	-1.64903	0.0991424	0.411829			Signal transduction mechanisms
PA4489	2747.65	0.394535	0.239193	1.64944	0.0990573	0.411829			General function prediction only
PA0294	35.0272	-0.633042	0.384855	-1.64489	0.0999932	0.412432		aguR	Transcription
PA1077	435.389	0.376867	0.229072	1.64519	0.0999301	0.412432		flgB	Cell motility
PA1408	128.032	-0.464111	0.282237	-1.6444	0.100093	0.412432			Cell wall/membrane/envelope biogenesis
PA1555	3441.46	0.339978	0.206639	1.64527	0.0999138	0.412432		ccoP2	Energy production and conversion
PA1716	348.969	0.409524	0.249159	1.64363	0.100253	0.412432		pscC	Intracellular trafficking, secretion, and vesicular transport
PA2423	56.2206	-0.559974	0.340063	-1.64668	0.0996245	0.412432			Transcription
PA3532	47.58	0.580332	0.352481	1.64642	0.0996767	0.412432			Carbohydrate transport and metabolism
PA3818	151.613	-0.472639	0.286904	-1.64738	0.0994802	0.412432			Carbohydrate transport and metabolism
PA3918	293.582	-0.722254	0.439495	-1.64337	0.100306	0.412432		moaC	Coenzyme transport and metabolism
PA5004	1251.17	0.376511	0.229083	1.64355	0.100269	0.412432			Cell wall/membrane/envelope biogenesis
PA5491	303.658	-0.472432	0.286846	-1.64699	0.0995607	0.412432			Energy production and conversion
PA1556	1599.25	0.349872	0.213045	1.64224	0.10054	0.413011		ccoO2	Energy production and conversion
PA1013.1	454.825	0.711397	0.433683	1.64036	0.10093	0.414231			Function unknown
PA2463	80.3349	-0.52509	0.320564	-1.63802	0.101418	0.415102			Intracellular trafficking, secretion, and vesicular transport
PA3039	34.369	-0.620669	0.378919	-1.638	0.101422	0.415102			Inorganic ion transport and metabolism
PA5147	296.386	0.410316	0.250395	1.63867	0.101282	0.415102		mutY	Replication, recombination and repair
PA3803	1145.94	0.387563	0.236753	1.63699	0.101632	0.41558		gcpE	Lipid transport and metabolism
PA2006	35.611	-0.629814	0.38567	-1.63304	0.102461	0.418586			Carbohydrate transport and metabolism
PA4746.1	515.474	-0.482282	0.295464	-1.63229	0.102619	0.418848			Function unknown
PA2997	293.465	0.453779	0.278343	1.63028	0.103042	0.420187		nqrC	Energy production and conversion
PA2360	265.541	-0.429222	0.263408	-1.62949	0.103209	0.420483			Function unknown
PA0553	257.73	0.410062	0.25203	1.62704	0.103729	0.42183			Function unknown
PA5544	186.564	0.427559	0.262757	1.6272	0.103694	0.42183			General function prediction only
PA3792	762.633	0.352442	0.216732	1.62616	0.103916	0.422204		leuA	Amino acid transport and metabolism
PA4890	51.6263	-0.562536	0.34604	-1.62564	0.104026	0.422268		desT	Transcription
PA3878	250.789	-0.406526	0.250175	-1.62497	0.104169	0.422465		narX	Signal transduction mechanisms
PA3345	151.732	-0.443673	0.273326	-1.62324	0.104538	0.423574			Signal transduction mechanisms
PA0770	509.503	-0.372175	0.229609	-1.62091	0.105038	0.424316		rnc	Transcription
PA1029	233.472	0.418835	0.258301	1.6215	0.104911	0.424316			Function unknown
PA1396	50.5673	-0.563273	0.347665	-1.62016	0.105198	0.424316			Signal transduction mechanisms
PA2961	273.661	0.412058	0.254323	1.62022	0.105186	0.424316		holB	Replication, recombination and repair
PA3006	1959.4	-0.336421	0.207544	-1.62096	0.105026	0.424316		psrA	Transcription
PA2634	698.059	0.416709	0.257354	1.61921	0.105403	0.424397		aceA	Energy production and conversion
PA4725	389.928	0.395981	0.244557	1.61918	0.105408	0.424397		cbrA	Signal transduction mechanisms
PA5345	550.201	0.370365	0.228799	1.61874	0.105504	0.4244		recG	Transcription
PA0177	822.12	-0.386389	0.238843	-1.61776	0.105715	0.424865			Cell motility
PA0074	643.428	0.408704	0.252787	1.61679	0.105924	0.424936		ppkA	Transcription
PA1464	2813.87	0.33761	0.208774	1.61711	0.105854	0.424936			Signal transduction mechanisms
PA3622	4108.12	0.327219	0.202756	1.61386	0.106558	0.427095		rpoS	Transcription
PA0232	59.8399	0.538542	0.334116	1.61184	0.106997	0.428469		pcaC	Function unknown
PA3152	1021.21	0.366087	0.227324	1.61042	0.107307	0.429324		hisH2	Amino acid transport and metabolism
PA4595	1663.13	0.378979	0.235488	1.60933	0.107543	0.429883			General function prediction only
PA0962	441.137	-0.375974	0.233708	-1.60874	0.107674	0.43002			Inorganic ion transport and metabolism
PA1123	708.34	0.378574	0.235625	1.60668	0.108124	0.431429			Function unknown
PA0371	177.279	0.458645	0.286552	1.60057	0.109473	0.433475			General function prediction only
PA0421	288.021	0.386982	0.241626	1.60157	0.109251	0.433475			Amino acid transport and metabolism
PA0484	382.709	-0.383291	0.23946	-1.60065	0.109455	0.433475			Amino acid transport and metabolism
PA1285	39.4107	0.614342	0.383716	1.60103	0.109369	0.433475			Transcription
PA2504	376.211	-0.372129	0.232524	-1.60039	0.109512	0.433475			Function unknown
PA3004	200.208	0.412856	0.257845	1.60118	0.109338	0.433475			Nucleotide transport and metabolism
PA4360	161.812	-0.45229	0.282379	-1.60171	0.109219	0.433475			Function unknown
PA4856	752.507	0.359684	0.22459	1.60151	0.109263	0.433475		retS	Signal transduction mechanisms
PA5122	40.5608	-0.58678	0.365944	-1.60347	0.108831	0.433475			Function unknown
PA1278	44.4035	0.587776	0.367416	1.59975	0.109653	0.433646		cobP	Coenzyme transport and metabolism
PA5025	168.769	-0.491398	0.307282	-1.59918	0.109781	0.433768		metY	Amino acid transport and metabolism
PA0118	58.8604	0.535103	0.334974	1.59744	0.110167	0.434905			Secondary metabolites biosynthesis, transport and catabolism
PA1483a	284.429	0.392818	0.245972	1.597	0.110265	0.434908			Function unknown
PA0337	2693.44	0.329844	0.206623	1.59636	0.110409	0.435092		ptsP	Signal transduction mechanisms
PA2177	114.771	-0.457108	0.286747	-1.59412	0.110909	0.436674			Signal transduction mechanisms
PA0035	188.127	0.44478	0.279109	1.59357	0.111032	0.436771		trpA	Amino acid transport and metabolism
PA5160	23.05	-0.651346	0.409385	-1.59104	0.111602	0.438625			Carbohydrate transport and metabolism
PA0350	59.8292	0.540377	0.340494	1.58704	0.112504	0.438709		folA	Coenzyme transport and metabolism
PA0708	52.545	-0.549818	0.345989	-1.58912	0.112033	0.438709			Transcription
PA1088	844.463	0.34945	0.220182	1.58709	0.112491	0.438709			General function prediction only
PA3068	9934.06	0.382394	0.240874	1.58752	0.112394	0.438709		gdhB	Amino acid transport and metabolism
PA3075	214.072	0.42312	0.266614	1.58701	0.11251	0.438709			Function unknown
PA3134	663.084	0.355566	0.223677	1.58964	0.111917	0.438709		gltX	Translation, ribosomal structure and biogenesis
PA3914	959.454	-0.516915	0.325218	-1.58944	0.11196	0.438709		moeA1	Coenzyme transport and metabolism
PA5101	77.0064	-0.506115	0.318629	-1.58842	0.112192	0.438709			Inorganic ion transport and metabolism
PA5356	111.112	0.462853	0.291576	1.58742	0.112418	0.438709		glcC	Transcription
PA3092	113.206	0.474592	0.299153	1.58645	0.112637	0.438821		fadH1	General function prediction only
PA0997	2301.59	0.68287	0.430689	1.58553	0.112847	0.438869		pqsB	Lipid transport and metabolism
PA1745	25.9795	-0.635017	0.400414	-1.5859	0.112762	0.438869			Function unknown
PA5552	865.997	0.370936	0.234444	1.5822	0.113604	0.441432		glmU	Cell wall/membrane/envelope biogenesis
PA0144	41.2834	-0.57704	0.365171	-1.58019	0.114063	0.442041			Nucleotide transport and metabolism
PA1405	186.741	0.42732	0.270451	1.58003	0.114101	0.442041			Replication, recombination and repair
PA3904	46.1984	-0.563747	0.35661	-1.58085	0.113912	0.442041			Function unknown
PA4475	1239.76	0.337838	0.213852	1.57978	0.114158	0.442041			General function prediction only
PA1690	68.2155	0.513112	0.325077	1.57843	0.114466	0.442078		pscU	Intracellular trafficking, secretion, and vesicular transport
PA3977	257.482	0.429848	0.272278	1.57871	0.114403	0.442078		hemL	Coenzyme transport and metabolism
PA4201	561.185	0.369449	0.234057	1.57846	0.11446	0.442078		ddlA	Cell wall/membrane/envelope biogenesis
PA1683	94.506	0.477716	0.302892	1.57718	0.114753	0.442445			Carbohydrate transport and metabolism
PA5069	280.845	0.388103	0.246078	1.57716	0.11476	0.442445		tatB	Function unknown
PA0256	378.243	-0.4028	0.255748	-1.57499	0.115259	0.443474			Function unknown
PA0539	90.699	-0.487554	0.309616	-1.5747	0.115325	0.443474			General function prediction only
PA2532	687.686	0.428339	0.271955	1.57503	0.115248	0.443474		tpx	Posttranslational modification, protein turnover, chaperones
PA2071	790.235	-0.35074	0.222805	-1.5742	0.115441	0.443535		fusA2	Translation, ribosomal structure and biogenesis
PA0395	526.17	-0.358223	0.227722	-1.57307	0.115702	0.443772		pilT	Intracellular trafficking, secretion, and vesicular transport
PA3487	526.867	0.3574	0.227193	1.57311	0.115693	0.443772		pldA	Lipid transport and metabolism
PA4418	2785.49	0.333181	0.211909	1.57228	0.115885	0.444093		ftsI	Cell wall/membrane/envelope biogenesis
PA4624	168.012	-0.425154	0.270603	-1.57114	0.116151	0.444728			Intracellular trafficking, secretion, and vesicular transport
PA0139	3022.75	0.329712	0.209927	1.57061	0.116274	0.444819		ahpC	Posttranslational modification, protein turnover, chaperones
PA3069	293.416	-0.422585	0.269295	-1.56923	0.116595	0.444898			Function unknown
PA3396	242.892	-0.431277	0.274822	-1.5693	0.116578	0.444898		nosL	Energy production and conversion
PA3732	312.783	0.3962	0.252466	1.56932	0.116573	0.444898			Function unknown
PA0359	99.0666	-0.468632	0.298868	-1.56802	0.116876	0.44503			Function unknown
PA1724	61.8312	0.539031	0.343815	1.5678	0.116929	0.44503		pscK	Function unknown
PA3055	96.868	0.489985	0.31237	1.56861	0.11674	0.44503			Transcription
PA5300	1031.45	0.358079	0.228573	1.56658	0.117212	0.445726		cycB	Energy production and conversion
PA5289	34.6776	-0.598322	0.382458	-1.56441	0.11772	0.447277			Function unknown
PA4714	739.122	0.343063	0.21978	1.56093	0.118539	0.450004			General function prediction only
PA4147	222.67	-0.397456	0.254771	-1.56005	0.118748	0.450412		acoR	Transcription
PA5213	532.286	-0.355829	0.228303	-1.55858	0.119095	0.451345		gcvP1	Amino acid transport and metabolism
PA3161	379.385	0.409735	0.26324	1.5565	0.119588	0.451748		himD	Replication, recombination and repair
PA3245	426.315	0.375935	0.241485	1.55677	0.119526	0.451748		minE	Cell cycle control, cell division, chromosome partitioning
PA3908	274.322	0.425447	0.273161	1.5575	0.119353	0.451748			Function unknown
PA4373	83.1761	0.500737	0.321722	1.55642	0.119607	0.451748			Function unknown
PA3201	176.27	-0.411404	0.264586	-1.55489	0.119972	0.45274			Cell cycle control, cell division, chromosome partitioning
PA0092	64.1534	0.519764	0.335482	1.54931	0.121308	0.453557			Function unknown
PA0451a	62.6933	-0.518564	0.334279	-1.55129	0.120832	0.453557			Function unknown
PA2195	1831.87	0.380289	0.245426	1.54951	0.12126	0.453557		hcnC	Amino acid transport and metabolism
PA2727	752.921	0.365555	0.235622	1.55145	0.120795	0.453557			Function unknown
PA2755a	111.793	-0.451825	0.291145	-1.55189	0.120689	0.453557			Function unknown
PA2774	61.1109	0.521327	0.335663	1.55313	0.120393	0.453557			Function unknown
PA3222	31.5048	-0.599529	0.386701	-1.55037	0.121053	0.453557			General function prediction only
PA3313	48.2205	0.561044	0.361497	1.552	0.120662	0.453557			Inorganic ion transport and metabolism
PA5075	121.285	0.440481	0.284239	1.54968	0.121218	0.453557			Amino acid transport and metabolism
PA5306	327.614	0.400114	0.258052	1.55051	0.121018	0.453557			Function unknown
PA5437	105.249	-0.477725	0.307675	-1.55269	0.120497	0.453557			Transcription
PA3091	472.806	-0.356285	0.230061	-1.54866	0.121464	0.453759			Function unknown
PA0330	159.697	-0.414785	0.268185	-1.54664	0.12195	0.4545		rpiA	Carbohydrate transport and metabolism
PA2375	33.4422	-0.607463	0.392783	-1.54656	0.121969	0.4545			Function unknown
PA4723	521.034	0.377558	0.244087	1.54682	0.121907	0.4545		dksA	Signal transduction mechanisms
PA0006	104.922	-0.460772	0.298378	-1.54426	0.122526	0.455911			Amino acid transport and metabolism
PA2859	121.782	0.437452	0.283343	1.5439	0.122613	0.455911		greB	Transcription
PA5003	674.898	0.363351	0.235373	1.54373	0.122655	0.455911			Cell wall/membrane/envelope biogenesis
PA0834	102.24	-0.460222	0.298984	-1.53928	0.123735	0.459341			Lipid transport and metabolism
PA1280	35.2749	0.584232	0.379768	1.53839	0.123953	0.459341			Carbohydrate transport and metabolism
PA1366	1605.37	-0.352201	0.22887	-1.53887	0.123837	0.459341			Cell cycle control, cell division, chromosome partitioning
PA3420	48.7644	-0.540537	0.3514	-1.53824	0.12399	0.459341			Transcription
PA3916	235.917	-0.660729	0.429752	-1.53746	0.12418	0.45966		moaE	Coenzyme transport and metabolism
PA0462	170.376	-0.408837	0.265992	-1.53703	0.124287	0.459675			Posttranslational modification, protein turnover, chaperones
PA1999	565.23	-0.454018	0.295552	-1.53617	0.124497	0.460071		dhcA	Lipid transport and metabolism
PA1105	104.278	0.484482	0.31551	1.53556	0.124648	0.460245		fliJ	Intracellular trafficking, secretion, and vesicular transport
PA4743	308.163	0.402075	0.262314	1.5328	0.125325	0.462365		rbfA	Translation, ribosomal structure and biogenesis
PA2730	1643.63	0.326783	0.213297	1.53205	0.12551	0.462661			Function unknown
PA2503	41.2903	-0.558531	0.364987	-1.53028	0.125949	0.463895			Function unknown
PA4311	461.034	-0.346257	0.227118	-1.52457	0.127367	0.468732			Cell wall/membrane/envelope biogenesis
PA5288	2132.28	0.322473	0.211693	1.5233	0.127683	0.469506		glnK	Amino acid transport and metabolism
PA0412	1145.56	0.357618	0.235098	1.52114	0.128224	0.47068		pilK	Signal transduction mechanisms
PA1545	1559.6	0.376609	0.24761	1.52098	0.128266	0.47068			Function unknown
PA2736	296.536	-0.427753	0.281275	-1.52076	0.128319	0.47068			Transcription
PA4454	543.84	0.33919	0.223181	1.5198	0.128562	0.471183			Secondary metabolites biosynthesis, transport and catabolism
PA0905.1	638.766	0.445084	0.29319	1.51807	0.128996	0.472383			Function unknown
PA1338	387.497	0.385633	0.254337	1.51623	0.129461	0.473308		ggt	Amino acid transport and metabolism
PA2875	164.502	-0.418696	0.276134	-1.51628	0.12945	0.473308			General function prediction only
PA0300	2867.49	0.362904	0.240073	1.51164	0.130625	0.475784		spuD	Amino acid transport and metabolism
PA1818	713.148	0.357335	0.236319	1.51209	0.130512	0.475784		ldcA	Amino acid transport and metabolism
PA3785	299	0.389264	0.257542	1.51146	0.130672	0.475784			Function unknown
PA4011	219.439	0.382301	0.252682	1.51297	0.130287	0.475784			Function unknown
PA5357	100.376	-0.461687	0.30537	-1.51189	0.130561	0.475784			Coenzyme transport and metabolism
PA2851	1276.32	0.34462	0.228077	1.51098	0.130793	0.475834		efp	Translation, ribosomal structure and biogenesis
PA0282	26.5448	0.601782	0.39849	1.51016	0.131004	0.475983		cysT	Posttranslational modification, protein turnover, chaperones
PA2593	42.4222	-0.546192	0.36172	-1.50998	0.131048	0.475983		qteE	Function unknown
PA3945	774.34	-0.331481	0.219601	-1.50947	0.131178	0.476069			Translation, ribosomal structure and biogenesis
PA0971	936.779	0.337779	0.2239	1.50861	0.131398	0.476477		tolA	Cell wall/membrane/envelope biogenesis
PA3366	2555.27	-0.312758	0.207622	-1.50638	0.131969	0.47816		amiE	General function prediction only
PA1958	24.4617	-0.61549	0.408984	-1.50492	0.132344	0.479027			Coenzyme transport and metabolism
PA3462	92.902	-0.452472	0.300723	-1.50461	0.132424	0.479027			Signal transduction mechanisms
PA2746	45.475	-0.551863	0.367102	-1.50329	0.132763	0.479029			Function unknown
PA3469	66.216	0.491463	0.326952	1.50316	0.132797	0.479029			Coenzyme transport and metabolism
PA5065	270.363	0.368921	0.245273	1.50412	0.132549	0.479029		ubiB	General function prediction only
PA5376	455.524	0.354917	0.236149	1.50294	0.132854	0.479029			Amino acid transport and metabolism
PA2239	98.0348	-0.446896	0.297565	-1.50184	0.133138	0.479274		pslI	Cell wall/membrane/envelope biogenesis
PA3612	38.2494	0.557979	0.371502	1.50195	0.133109	0.479274			Function unknown
PA3095	129.529	0.424686	0.282932	1.50102	0.133351	0.479468		xcpZ	Intracellular trafficking, secretion, and vesicular transport
PA3922	566.382	-0.393182	0.261981	-1.5008	0.133407	0.479468			Function unknown
PA0041	1970.03	0.312344	0.208287	1.49959	0.133721	0.480211			Intracellular trafficking, secretion, and vesicular transport
PA4190	611.052	0.415378	0.277172	1.49863	0.13397	0.480715		pqsL	Coenzyme transport and metabolism
PA0393	200.596	0.383862	0.256252	1.49799	0.134136	0.480925		proC	Amino acid transport and metabolism
PA1555.1	226.847	0.391559	0.261732	1.49603	0.134646	0.482366		ccoQ2	Posttranslational modification, protein turnover, chaperones
PA0015	153.07	0.406116	0.271661	1.49494	0.134931	0.482607			Cell motility
PA2729	122.556	0.432147	0.289013	1.49525	0.134848	0.482607			Function unknown
PA0140	268.749	0.425393	0.285603	1.48946	0.136367	0.48346		ahpF	Posttranslational modification, protein turnover, chaperones
PA0411	3682.96	0.34129	0.228857	1.49128	0.135888	0.48346		pilJ	Cell motility
PA1680	40.2256	-0.545839	0.366255	-1.49032	0.136139	0.48346			General function prediction only
PA1944	495.248	-0.342898	0.230132	-1.49001	0.136222	0.48346			Translation, ribosomal structure and biogenesis
PA2363	310.963	-0.358566	0.240688	-1.48975	0.136289	0.48346			Function unknown
PA2706	221.163	0.400446	0.268926	1.48906	0.136472	0.48346			Function unknown
PA3827	358.976	0.364726	0.244689	1.49057	0.136075	0.48346			General function prediction only
PA3989	259.887	0.396672	0.266097	1.49071	0.136039	0.48346		holA	Replication, recombination and repair
PA4534	182.579	0.388408	0.260693	1.48991	0.136249	0.48346			General function prediction only
PA4960	457.951	-0.380097	0.254878	-1.49129	0.135886	0.48346			Signal transduction mechanisms
PA5118	154.315	-0.438164	0.294027	-1.49022	0.136167	0.48346		thiI	Coenzyme transport and metabolism
PA5285	685.676	0.355442	0.238066	1.49304	0.135427	0.48346			Function unknown
PA0071	1000.68	0.336268	0.226072	1.48744	0.136898	0.483902			Function unknown
PA3573	50.2992	0.530212	0.356481	1.48735	0.136923	0.483902			Carbohydrate transport and metabolism
PA5292	118.556	0.431401	0.290043	1.48737	0.136917	0.483902		pchP	Amino acid transport and metabolism
PA2998	364.051	0.372816	0.250758	1.48676	0.137079	0.484072		nqrB	Energy production and conversion
PA3452	202.201	-0.381887	0.257051	-1.48564	0.137373	0.484725		mqoA	General function prediction only
PA0318	405.874	0.342311	0.230611	1.48436	0.137712	0.485153			Secondary metabolites biosynthesis, transport and catabolism
PA4041	162.525	-0.407543	0.27454	-1.48446	0.137687	0.485153			General function prediction only
PA3251	23.6448	-0.605957	0.408357	-1.48389	0.137838	0.485211			General function prediction only
PA0952	54.4748	-0.513518	0.346692	-1.48119	0.138555	0.486049			Function unknown
PA1290	69.8623	0.480618	0.324329	1.48188	0.138371	0.486049			Transcription
PA1315	54.3765	-0.506717	0.342158	-1.48094	0.138622	0.486049			Transcription
PA3066	107.074	0.433621	0.292667	1.48162	0.138442	0.486049			Secondary metabolites biosynthesis, transport and catabolism
PA4378	180.695	-0.387735	0.261647	-1.4819	0.138367	0.486049		inaA	Signal transduction mechanisms
PA4417	2465.28	0.317148	0.214504	1.47852	0.139269	0.487933		murE	Cell wall/membrane/envelope biogenesis
PA0549	190.042	0.395462	0.267839	1.47649	0.139812	0.488683			Function unknown
PA1121	97.3719	-0.490213	0.331943	-1.4768	0.13973	0.488683		yfiR	Function unknown
PA5451	208.99	0.428726	0.290289	1.47689	0.139704	0.488683		wzm	Cell wall/membrane/envelope biogenesis
PA3794	70.9865	0.478423	0.324202	1.47569	0.140026	0.489049			Function unknown
PA0109	180.138	-0.386585	0.262902	-1.47045	0.14144	0.490141			Function unknown
PA0260	541.542	0.33793	0.229579	1.47195	0.141034	0.490141			Function unknown
PA1575	49.6185	-0.515265	0.350322	-1.47083	0.141337	0.490141			General function prediction only
PA2263	30.3639	-0.573567	0.389922	-1.47098	0.141297	0.490141			Energy production and conversion
PA2619	115.736	-0.466733	0.317173	-1.47154	0.141145	0.490141		infA	Translation, ribosomal structure and biogenesis
PA3011	1733.27	0.307236	0.208456	1.47386	0.140519	0.490141		topA	Replication, recombination and repair
PA3305	340.215	-0.353293	0.239809	-1.47322	0.140691	0.490141			Function unknown
PA4464	2906.28	-0.330277	0.224192	-1.47318	0.140701	0.490141		ptsN	Carbohydrate transport and metabolism
PA5019	368.147	-0.344189	0.233967	-1.4711	0.141264	0.490141			General function prediction only
PA5100	233.137	-0.381178	0.258894	-1.47233	0.140931	0.490141		hutU	Amino acid transport and metabolism
PA0985	379.241	-0.387393	0.26395	-1.46767	0.142193	0.492368		pyoS5	Function unknown
PA1521	47.9614	-0.51789	0.353044	-1.46692	0.142397	0.49269			General function prediction only
PA4047	219.604	-0.376758	0.257028	-1.46582	0.142697	0.493345		ribA	Coenzyme transport and metabolism
PA0984	69.9267	-0.500648	0.341872	-1.46443	0.143076	0.494273			Function unknown
PA4500	157.235	0.399282	0.273041	1.46235	0.143644	0.495852			Amino acid transport and metabolism
PA1036	217.85	-0.37038	0.253394	-1.46168	0.14383	0.495896			Function unknown
PA2871	145.28	0.398618	0.272747	1.46149	0.14388	0.495896			Lipid transport and metabolism
PA5379	47.9667	-0.52582	0.359903	-1.46101	0.144014	0.495974		sdaB	Amino acid transport and metabolism
PA0670	24.99	-0.58782	0.402618	-1.45999	0.144292	0.496419			Replication, recombination and repair
PA4313	113.047	-0.424803	0.291097	-1.45932	0.144478	0.496419			Function unknown
PA4847	721.11	-0.335385	0.229802	-1.45945	0.144441	0.496419		accB	Lipid transport and metabolism
PA5464	147.207	0.398791	0.273543	1.45787	0.144876	0.497404			Function unknown
PA5223	945.044	0.355175	0.243788	1.45691	0.145143	0.497935		ubiH	Coenzyme transport and metabolism
PA3445	42.1895	0.5302	0.364529	1.45448	0.145814	0.499084			Inorganic ion transport and metabolism
PA3723	1481.68	-0.336728	0.231477	-1.45469	0.145754	0.499084			Energy production and conversion
PA4164	106.317	0.446123	0.306638	1.45489	0.145701	0.499084			Function unknown
PA0052	47.106	-0.520998	0.358355	-1.45386	0.145985	0.499233			Function unknown
PA0555	665.793	0.324661	0.223465	1.45285	0.146266	0.499233		fda	Carbohydrate transport and metabolism
PA2316	54.5503	-0.498181	0.343023	-1.45233	0.146411	0.499233			Transcription
PA3124	343.276	0.343528	0.23654	1.4523	0.146418	0.499233			Transcription
PA4923	40.7167	0.533203	0.367073	1.45258	0.146341	0.499233			General function prediction only
PA4566	884.303	-0.319177	0.219879	-1.4516	0.146613	0.499516		obg	General function prediction only
PA5278	362.169	0.363252	0.250389	1.45075	0.146849	0.499937		dapF	Amino acid transport and metabolism
PA0522	180.061	0.628501	0.433497	1.44984	0.147104	0.50004			Function unknown
PA2711	44.9497	-0.530242	0.365681	-1.45001	0.147055	0.50004			Amino acid transport and metabolism
PA3683	134.368	-0.404413	0.279036	-1.44932	0.147247	0.500146			Function unknown
PA2604	336.042	-0.375277	0.259104	-1.44836	0.147515	0.500675			General function prediction only
PA3171	510.947	-0.334756	0.231257	-1.44755	0.147742	0.501062		ubiG	Coenzyme transport and metabolism
PA2534	127.896	-0.454786	0.314369	-1.44667	0.147991	0.501524			Transcription
PA0048	99.1902	-0.463877	0.321191	-1.44424	0.148671	0.502011			Transcription
PA2028	40.5743	-0.541862	0.374995	-1.44499	0.148462	0.502011			Transcription
PA3352	2281.17	-0.306314	0.21211	-1.44413	0.148702	0.502011			Function unknown
PA3651	261.383	0.35766	0.247712	1.44385	0.14878	0.502011		cdsA	Lipid transport and metabolism
PA3666	162.117	0.398043	0.275505	1.44478	0.148521	0.502011		dapD	Amino acid transport and metabolism
PA4502	119.326	-0.410939	0.284634	-1.44374	0.148811	0.502011			Amino acid transport and metabolism
PA5419	38.7701	0.534096	0.370372	1.44205	0.149287	0.503236		soxG	Amino acid transport and metabolism
PA0652	982.903	-0.320995	0.222666	-1.4416	0.149416	0.503288		vfr	Signal transduction mechanisms
PA0811	38.4235	-0.542523	0.37677	-1.43993	0.149887	0.504496			Carbohydrate transport and metabolism
PA3237	47.6108	0.434969	0.302267	1.43902	0.150145	0.504497			Function unknown
PA4578	2587.34	0.31996	0.222391	1.43873	0.150227	0.504497			Function unknown
PA5009	194.631	0.407307	0.283063	1.43893	0.150171	0.504497		waaP	Transcription
PA0362	81.9189	-0.467786	0.325873	-1.43548	0.151149	0.50721		fdx1	Energy production and conversion
PA0079	110.915	0.422969	0.294879	1.43438	0.151464	0.507883			Function unknown
PA1992	133.969	0.413686	0.288879	1.43204	0.152132	0.509739		ercS	Signal transduction mechanisms
PA2732	3860.97	0.30118	0.210425	1.43129	0.152346	0.509888			Defense mechanisms
PA4476	1441.23	0.307671	0.214991	1.43109	0.152405	0.509888			Function unknown
PA5141	212.218	0.36624	0.256049	1.43035	0.152616	0.510209		hisA	Amino acid transport and metabolism
PA0461	183.222	0.38504	0.269278	1.4299	0.152746	0.510261			Lipid transport and metabolism
PA4726.2	30.1643	0.583119	0.4083	1.42816	0.153245	0.511545			Function unknown
PA1777	92910.4	0.297443	0.208666	1.42545	0.154028	0.513155		oprF	Cell wall/membrane/envelope biogenesis
PA1800	2258.35	0.305481	0.214251	1.42581	0.153924	0.513155		tig	Posttranslational modification, protein turnover, chaperones
PA4143	58.9115	-0.488557	0.342791	-1.42523	0.15409	0.513155			Defense mechanisms
PA4462	1151.38	0.330411	0.231885	1.42489	0.154188	0.513155		rpoN	Transcription
PA4657	586.689	-0.323217	0.227103	-1.42322	0.154672	0.51438			General function prediction only
PA4697	366.181	-0.331385	0.23345	-1.41951	0.155751	0.517194			Function unknown
PA5487	1365.78	0.325178	0.229068	1.41957	0.155734	0.517194			Signal transduction mechanisms
PA2068	49.2568	-0.516226	0.363893	-1.41862	0.15601	0.517668			Function unknown
PA1010	861.095	-0.31105	0.219685	-1.41589	0.156807	0.519927		dapA	Amino acid transport and metabolism
PA4726	1919.87	-0.295971	0.209202	-1.41476	0.157137	0.520635		cbrB	Signal transduction mechanisms
PA0898	1050.26	0.345512	0.244406	1.41368	0.157455	0.521055		aruD	Energy production and conversion
PA4482	29.8582	-0.557016	0.394084	-1.41344	0.157525	0.521055		gatC	Translation, ribosomal structure and biogenesis
PA4547	282.562	0.362147	0.256272	1.41314	0.157615	0.521055		pilR	Signal transduction mechanisms
PA1082	1431.49	0.30201	0.213972	1.41145	0.158113	0.522313		flgG	Cell motility
PA0283	40.9261	0.516803	0.366479	1.41019	0.158484	0.522764		sbp	Inorganic ion transport and metabolism
PA3998	557.497	0.361897	0.256581	1.41046	0.158404	0.522764			Function unknown
PA0533	192.289	0.372454	0.264439	1.40847	0.158993	0.523329			Transcription
PA3195	315.806	0.434042	0.308178	1.40841	0.159008	0.523329		gapA	Carbohydrate transport and metabolism
PA3385	1891.14	0.291777	0.207144	1.40857	0.158961	0.523329		amrZ	Function unknown
PA1877	43.512	-0.512706	0.364496	-1.40661	0.159542	0.523976			Cell wall/membrane/envelope biogenesis
PA3733	174.375	-0.371499	0.263975	-1.40732	0.159332	0.523976			Energy production and conversion
PA4520	650.236	0.318354	0.226335	1.40656	0.159558	0.523976			Cell motility
PA3014	2069.07	0.301809	0.214786	1.40516	0.159974	0.524956		faoA	Lipid transport and metabolism
PA5551	187.245	0.364208	0.260312	1.39912	0.161777	0.53048			Cell wall/membrane/envelope biogenesis
PA5092	184.403	-0.376253	0.269089	-1.39825	0.162039	0.53056		hutI	Secondary metabolites biosynthesis, transport and catabolism
PA5177	40.8728	0.522495	0.373632	1.39842	0.161987	0.53056			Amino acid transport and metabolism
PA2233	183.8	-0.378282	0.270662	-1.39762	0.162229	0.530789		pslC	General function prediction only
PA0050	458.922	-0.333383	0.239063	-1.39454	0.163154	0.53251			Function unknown
PA3346	663.889	-0.306395	0.219744	-1.39432	0.16322	0.53251			Signal transduction mechanisms
PA3696	235.352	0.376952	0.270232	1.39492	0.16304	0.53251			Function unknown
PA5251	164.163	0.376	0.269673	1.39428	0.163233	0.53251			Cell wall/membrane/envelope biogenesis
PA1947	535.035	0.333398	0.239288	1.39329	0.163531	0.533091		rbsA	Carbohydrate transport and metabolism
PA3310	56.1002	0.477573	0.34334	1.39096	0.164237	0.535002			General function prediction only
PA1765	55.0724	-0.49115	0.354226	-1.38655	0.16558	0.53859			Function unknown
PA2480	56.4238	-0.471944	0.340304	-1.38683	0.165493	0.53859			Signal transduction mechanisms
PA2626	309.442	-0.346913	0.250463	-1.38509	0.166025	0.539231		trmU	Translation, ribosomal structure and biogenesis
PA3206	39.8835	-0.517274	0.373668	-1.38432	0.166262	0.539231			Signal transduction mechanisms
PA5117	473.762	0.315406	0.227832	1.38438	0.166241	0.539231		typA	Signal transduction mechanisms
PA5496	677.286	0.328347	0.23701	1.38537	0.165939	0.539231		nrdJb	Function unknown
PA4579	216.659	0.372934	0.269507	1.38376	0.166431	0.539386			Function unknown
PA2850	54.5587	0.480533	0.347421	1.38314	0.166621	0.539609		ohr	Posttranslational modification, protein turnover, chaperones
PA0046	64.1019	0.463108	0.335582	1.38001	0.167583	0.540632			Function unknown
PA0261	90.4674	0.419098	0.303656	1.38018	0.167533	0.540632			Function unknown
PA0788	530.921	-0.313004	0.226641	-1.38106	0.167261	0.540632			Cell wall/membrane/envelope biogenesis
PA2613	1228.77	0.303071	0.219587	1.38019	0.167529	0.540632			Replication, recombination and repair
PA3106	467.81	0.347179	0.251387	1.38106	0.167262	0.540632			Secondary metabolites biosynthesis, transport and catabolism
PA3886a	23.9674	0.563634	0.408506	1.37975	0.167665	0.540632			Function unknown
PA0169	32.5393	0.528776	0.383961	1.37716	0.168462	0.5408			Signal transduction mechanisms
PA0900	282.148	0.366765	0.26648	1.37633	0.168719	0.5408			Function unknown
PA0928	487.519	-0.311032	0.225949	-1.37656	0.168649	0.5408		gacS	Signal transduction mechanisms
PA1056	221.926	0.347229	0.25231	1.3762	0.168759	0.5408			Energy production and conversion
PA2500	24.2979	-0.559035	0.40536	-1.37911	0.167862	0.5408			Inorganic ion transport and metabolism
PA2872	179.977	0.372325	0.270578	1.37604	0.16881	0.5408			Function unknown
PA3495	84.7394	0.426715	0.309581	1.37836	0.168091	0.5408		nth	Replication, recombination and repair
PA3528	270.42	0.350705	0.25453	1.37785	0.168249	0.5408		rnt	Replication, recombination and repair
PA3917	102.369	-0.598278	0.434665	-1.37641	0.168694	0.5408		moaD	Coenzyme transport and metabolism
PA4108a	71.5111	-0.46601	0.338835	-1.37533	0.169029	0.54111			Function unknown
PA0660	278.853	0.35592	0.259139	1.37347	0.169605	0.542567			General function prediction only
PA5441	573.98	0.307256	0.224061	1.3713	0.17028	0.544334			Function unknown
PA2659	190.325	-0.402051	0.293494	-1.36988	0.170724	0.54497			Function unknown
PA4426	248.925	0.343501	0.250701	1.37016	0.170637	0.54497			General function prediction only
PA0174	62.4162	-0.452836	0.330692	-1.36936	0.170887	0.5451			Signal transduction mechanisms
PA3567	47.0511	0.484373	0.353842	1.3689	0.171032	0.545172			Energy production and conversion
PA1475	56.4652	-0.493382	0.361002	-1.3667	0.171719	0.545838		ccmA	Posttranslational modification, protein turnover, chaperones
PA1793	902.518	0.303762	0.222266	1.36666	0.171731	0.545838		ppiB	Posttranslational modification, protein turnover, chaperones
PA1876	107.543	-0.39956	0.292292	-1.36699	0.171628	0.545838			Defense mechanisms
PA5476	28.6832	-0.542012	0.396465	-1.36711	0.17159	0.545838		citA	Carbohydrate transport and metabolism
PA0492	635.093	-0.597648	0.438302	-1.36355	0.172708	0.547758			General function prediction only
PA1293	71.8086	0.438663	0.321574	1.36411	0.172533	0.547758			Carbohydrate transport and metabolism
PA2991	1114.84	0.30978	0.227129	1.3639	0.1726	0.547758		sth	Energy production and conversion
PA3957	237.059	-0.34259	0.251318	-1.36317	0.172827	0.547758			Lipid transport and metabolism
PA2573	1289.24	-0.292572	0.214739	-1.36245	0.173055	0.548089			Signal transduction mechanisms
PA4312	154.832	-0.374003	0.274809	-1.36095	0.173528	0.549197			General function prediction only
PA1483	901.893	0.319183	0.234718	1.35985	0.173876	0.549907		cycH	Posttranslational modification, protein turnover, chaperones
PA4315	864.841	0.311433	0.229227	1.35862	0.174267	0.550753		mvaT	Function unknown
PA1482	407.17	0.354924	0.261718	1.35613	0.175057	0.551473		ccmH	Posttranslational modification, protein turnover, chaperones
PA2860	42.178	-0.498881	0.367919	-1.35595	0.175114	0.551473			Function unknown
PA2955	86.686	-0.424179	0.312513	-1.35731	0.174681	0.551473			Function unknown
PA3045	35.1324	-0.514029	0.379015	-1.35623	0.175028	0.551473			Transcription
PA3768	572.645	0.304424	0.224479	1.35613	0.175056	0.551473			Secondary metabolites biosynthesis, transport and catabolism
PA2117	28.0044	-0.545136	0.402398	-1.35472	0.175507	0.55232			Function unknown
PA3089	209.849	-0.354548	0.261856	-1.35398	0.175743	0.552672			Function unknown
PA2993	795.124	0.317242	0.234709	1.35164	0.176491	0.553911			Coenzyme transport and metabolism
PA4055	194.134	0.373778	0.276549	1.35158	0.17651	0.553911		ribC	Coenzyme transport and metabolism
PA4948	148.715	0.370271	0.273899	1.35185	0.176423	0.553911			General function prediction only
PA0297	288.408	-0.328071	0.242858	-1.35087	0.176736	0.554229		spuA	General function prediction only
PA5052	111.999	-0.424143	0.314429	-1.34893	0.17736	0.555404			Cell cycle control, cell division, chromosome partitioning
PA5430	147.792	0.374916	0.277876	1.34922	0.177266	0.555404			General function prediction only
PA1617	276.432	0.329532	0.244548	1.34751	0.177815	0.555922			Lipid transport and metabolism
PA5095	78.2916	-0.422716	0.313588	-1.348	0.177658	0.555922			Amino acid transport and metabolism
PA5131	341.297	0.332836	0.247049	1.34725	0.1779	0.555922		pgm	Carbohydrate transport and metabolism
PA1356	26.261	-0.542733	0.403583	-1.34479	0.178694	0.55704			Function unknown
PA1769	274.131	-0.332535	0.247201	-1.3452	0.178559	0.55704			Function unknown
PA4640	707.689	0.332521	0.247304	1.34459	0.178758	0.55704		mqoB	General function prediction only
PA5146	366.938	0.322512	0.239796	1.34494	0.178643	0.55704			Cell wall/membrane/envelope biogenesis
PA0830	48.1746	-0.471161	0.350792	-1.34314	0.179228	0.558113			General function prediction only
PA2235	888.435	-0.297225	0.221397	-1.3425	0.179435	0.558369		pslE	Cell wall/membrane/envelope biogenesis
PA0183	61.3414	-0.457657	0.34102	-1.34202	0.179588	0.558453		atsA	Inorganic ion transport and metabolism
PA0899	1928.06	0.303411	0.226277	1.34088	0.179959	0.559216		aruB	Amino acid transport and metabolism
PA4603	131.999	0.374018	0.27922	1.33951	0.180405	0.560212			Function unknown
PA5254	32.3399	-0.514211	0.384197	-1.3384	0.180765	0.560938			Posttranslational modification, protein turnover, chaperones
PA0259	996.249	0.293527	0.219467	1.33746	0.181074	0.561114			Function unknown
PA2654	955.207	0.28729	0.214785	1.33757	0.181036	0.561114			Cell motility
PA2043	72.027	-0.431038	0.322742	-1.33555	0.181696	0.561869			Translation, ribosomal structure and biogenesis
PA4428	190.957	0.350305	0.262189	1.33608	0.181524	0.561869		sspA	Posttranslational modification, protein turnover, chaperones
PA4538	177.814	0.356631	0.267017	1.33561	0.181676	0.561869		ndh	Energy production and conversion
PA0998	3032.97	0.581083	0.43553	1.3342	0.182139	0.562796		pqsC	Lipid transport and metabolism
PA1020	97.5061	0.402956	0.302187	1.33346	0.18238	0.562796			Lipid transport and metabolism
PA3571	47.001	-0.474726	0.355907	-1.33385	0.182253	0.562796		mmsR	Function unknown
PA5322	1302.08	0.324154	0.243159	1.33309	0.182501	0.562796		algC	Signal transduction mechanisms
PA2153	26.342	-0.534511	0.401083	-1.33267	0.182641	0.562837		glgB	Carbohydrate transport and metabolism
PA2556	188.731	0.352871	0.264925	1.33196	0.182872	0.56316			Transcription
PA0374	288.422	0.3224	0.242523	1.32936	0.183729	0.563178		ftsE	Cell cycle control, cell division, chromosome partitioning
PA0377	133.947	0.384592	0.289157	1.33005	0.183502	0.563178			Function unknown
PA0938	845.364	0.296359	0.223015	1.32887	0.18389	0.563178			Cell wall/membrane/envelope biogenesis
PA2389	24.8572	0.538021	0.404553	1.32992	0.183546	0.563178		pvdR	Cell wall/membrane/envelope biogenesis
PA4346	69.5751	-0.430647	0.323422	-1.33153	0.183014	0.563178			Function unknown
PA4643	39.8408	-0.489963	0.368614	-1.3292	0.183781	0.563178			Function unknown
PA4669.1	200.026	-0.374531	0.281766	-1.32923	0.183772	0.563178			Function unknown
PA5063	204.417	-0.345358	0.259654	-1.33007	0.183496	0.563178		ubiE	Coenzyme transport and metabolism
PA0464	127.49	0.372187	0.280249	1.32806	0.184159	0.563615		creC	Signal transduction mechanisms
PA3978	544.522	-0.297927	0.224529	-1.3269	0.184541	0.56401			General function prediction only
PA4947	921.354	-0.283721	0.213778	-1.32718	0.18445	0.56401		amiB	Cell wall/membrane/envelope biogenesis
PA3686	782.504	0.292213	0.220345	1.32616	0.184786	0.564371		adk	Nucleotide transport and metabolism
PA3956	44.8605	-0.47251	0.357382	-1.32214	0.186121	0.568057			Amino acid transport and metabolism
PA3393	1078.68	-0.340193	0.257568	-1.32079	0.186571	0.56904		nosD	Inorganic ion transport and metabolism
PA1312	35.6708	-0.495632	0.375475	-1.32002	0.18683	0.569052			Transcription
PA2645	197.375	0.380916	0.288526	1.32021	0.186763	0.569052		nuoJ	Energy production and conversion
PA1305	102.31	-0.396582	0.300738	-1.3187	0.18727	0.569141			Function unknown
PA1306	218.868	-0.339535	0.257686	-1.31763	0.187626	0.569141			General function prediction only
PA2800	402.176	-0.310276	0.235427	-1.31793	0.187528	0.569141			Cell wall/membrane/envelope biogenesis
PA4557	542.033	0.318561	0.24171	1.31794	0.187522	0.569141		lytB	Cell wall/membrane/envelope biogenesis
PA5010	384.615	0.3405	0.258368	1.31789	0.18754	0.569141		waaG	Cell wall/membrane/envelope biogenesis
PA5570	110.54	0.388001	0.294463	1.31766	0.187618	0.569141		rpmH	Translation, ribosomal structure and biogenesis
PA0037	88.5046	-0.453133	0.344286	-1.31616	0.188122	0.569244		trpI	Transcription
PA4248	1883.94	0.28048	0.213011	1.31674	0.187925	0.569244		rplF	Translation, ribosomal structure and biogenesis
PA4440	118.243	-0.378078	0.287091	-1.31693	0.187862	0.569244			General function prediction only
PA5428	86.5057	0.403303	0.306459	1.31601	0.188172	0.569244			Transcription
PA0529	649.475	-0.318859	0.242486	-1.31496	0.188524	0.569537			Function unknown
PA2946	66.2682	0.43024	0.32717	1.31504	0.188498	0.569537			Function unknown
PA4699	452.915	0.320242	0.243842	1.31332	0.189076	0.570817			Coenzyme transport and metabolism
PA1587	11658.8	0.302747	0.230621	1.31275	0.189267	0.570831		lpdG	Energy production and conversion
PA3394	332.889	-0.329527	0.25106	-1.31254	0.189337	0.570831		nosF	Defense mechanisms
PA0319	178.506	0.345636	0.263556	1.31143	0.189712	0.571574			Function unknown
PA4424	117.351	0.385083	0.293826	1.31058	0.189999	0.572051			Replication, recombination and repair
PA2076	72.5698	-0.417417	0.31859	-1.3102	0.190128	0.572054			Transcription
PA3569	242.267	-0.369525	0.282521	-1.30796	0.190889	0.573955		mmsB	Lipid transport and metabolism
PA0427	2705.55	0.329951	0.252679	1.30581	0.191618	0.574555		oprM	Cell wall/membrane/envelope biogenesis
PA0578	64.0762	-0.470308	0.360034	-1.30629	0.191455	0.574555			Function unknown
PA1099	378.95	0.321892	0.246473	1.30599	0.191555	0.574555		fleR	Signal transduction mechanisms
PA1277	99.9091	0.421307	0.322725	1.30547	0.191733	0.574555		cobQ	Coenzyme transport and metabolism
PA4957	197.967	0.350735	0.268651	1.30554	0.191708	0.574555		psd	Lipid transport and metabolism
PA1269	50.0395	-0.455213	0.348802	-1.30508	0.191867	0.574568			Transcription
PA4719	28.5791	-0.513388	0.393856	-1.30349	0.192408	0.575801			General function prediction only
PA1016	69.9439	0.422123	0.324446	1.30106	0.193238	0.577187			Lipid transport and metabolism
PA4614	2066.62	0.268955	0.206616	1.30171	0.193015	0.577187		mscL	Cell wall/membrane/envelope biogenesis
PA5537	79.2844	0.406647	0.312566	1.301	0.19326	0.577187			Function unknown
PA1452	621.212	-0.306103	0.235499	-1.29981	0.193667	0.577243		flhA	Intracellular trafficking, secretion, and vesicular transport
PA3534	83.9106	-0.433143	0.333168	-1.30007	0.193576	0.577243			Energy production and conversion
PA4705	137.06	0.364563	0.280338	1.30044	0.193451	0.577243			Function unknown
PA1652	44.6283	0.473843	0.365013	1.29815	0.194235	0.578547			Function unknown
PA5136	152.296	0.35493	0.273504	1.29772	0.194385	0.578608			Function unknown
PA0773	310.757	0.324202	0.250114	1.29622	0.194901	0.579755		pdxJ	Coenzyme transport and metabolism
PA4460	314.209	-0.310075	0.239578	-1.29425	0.195577	0.580992			Function unknown
PA4868	375.076	0.338188	0.261294	1.29428	0.195568	0.580992		ureC	Amino acid transport and metabolism
PA0120	115.635	0.372299	0.289127	1.28766	0.197863	0.581477			Transcription
PA0285	105.107	0.382488	0.296439	1.29027	0.196956	0.581477			Signal transduction mechanisms
PA0346	46.4044	-0.464191	0.360831	-1.28645	0.198287	0.581477			Function unknown
PA0664	237.285	0.328742	0.255219	1.28808	0.197719	0.581477			Cell wall/membrane/envelope biogenesis
PA0769	415.984	-0.307312	0.238536	-1.28832	0.197633	0.581477			Function unknown
PA1481	373.964	0.335414	0.260162	1.28925	0.197311	0.581477		ccmG	Posttranslational modification, protein turnover, chaperones
PA1551	1860.32	-0.266575	0.206414	-1.29146	0.196545	0.581477			Energy production and conversion
PA2008	168.297	-0.418727	0.324445	-1.29059	0.196845	0.581477		fahA	Secondary metabolites biosynthesis, transport and catabolism
PA2538	43.4909	0.467078	0.362865	1.2872	0.198026	0.581477			Function unknown
PA2887	45.7954	0.457816	0.355795	1.28674	0.198185	0.581477		atuB	General function prediction only
PA3633	156.421	-0.367105	0.284973	-1.28821	0.197673	0.581477		ygbP	Lipid transport and metabolism
PA3760	198.632	0.333385	0.258452	1.28993	0.197075	0.581477			Carbohydrate transport and metabolism
PA3805	372.703	0.303243	0.235625	1.28697	0.198105	0.581477		pilF	Cell motility
PA4064	25.174	-0.54033	0.418731	-1.2904	0.196912	0.581477			Defense mechanisms
PA4131	2139.95	0.314187	0.243291	1.2914	0.196564	0.581477			Energy production and conversion
PA4300	50.9356	-0.463247	0.358828	-1.291	0.196703	0.581477		tadC	Cell motility
PA4621	625.901	-0.288184	0.224048	-1.28626	0.198353	0.581477			Energy production and conversion
PA4664	162.608	0.348117	0.27049	1.28699	0.198098	0.581477		hemK	Translation, ribosomal structure and biogenesis
PA5314	45.972	0.458698	0.356552	1.28648	0.198275	0.581477			General function prediction only
PA5520	136.419	-0.397155	0.308282	-1.28828	0.197647	0.581477			Function unknown
PA4773	282.916	0.337488	0.262457	1.28588	0.198485	0.581483			Amino acid transport and metabolism
PA5270	112.024	-0.370253	0.288149	-1.28494	0.198814	0.582064			Amino acid transport and metabolism
PA0473	137.865	0.35939	0.27999	1.28358	0.199287	0.583066			Posttranslational modification, protein turnover, chaperones
PA1969	285.989	0.349588	0.272604	1.28241	0.1997	0.583571			Function unknown
PA5138	151.115	0.349266	0.272365	1.28234	0.199722	0.583571			Amino acid transport and metabolism
PA1796.2	56.4044	-0.463085	0.362742	-1.27662	0.201735	0.585951			Function unknown
PA2115	37.8741	-0.477425	0.373986	-1.27659	0.201749	0.585951			Transcription
PA2236	291.009	-0.319555	0.250378	-1.27629	0.201853	0.585951		pslF	Cell wall/membrane/envelope biogenesis
PA2272	97.4207	0.386345	0.302575	1.27686	0.201653	0.585951		pbpC	Cell wall/membrane/envelope biogenesis
PA2639	541.543	0.31286	0.244649	1.27881	0.200963	0.585951		nuoD	Energy production and conversion
PA2698	133.717	0.354758	0.277719	1.2774	0.20146	0.585951			Secondary metabolites biosynthesis, transport and catabolism
PA3658	234.724	-0.319073	0.249628	-1.2782	0.20118	0.585951		glnD	Posttranslational modification, protein turnover, chaperones
PA4134	908.939	0.314483	0.246019	1.27829	0.201149	0.585951			Function unknown
PA4913	323.806	-0.305766	0.239572	-1.2763	0.20185	0.585951			Amino acid transport and metabolism
PA5090	91.3857	-0.385666	0.301601	-1.27873	0.200993	0.585951			Function unknown
PA1002	753.53	0.546709	0.428545	1.27573	0.202049	0.586141		phnB	Coenzyme transport and metabolism
PA2265	210.666	-0.348626	0.273448	-1.27493	0.202336	0.586589			Amino acid transport and metabolism
PA0474	24.0704	-0.533498	0.41935	-1.2722	0.203302	0.587574			Secondary metabolites biosynthesis, transport and catabolism
PA0736a	139.685	-0.377136	0.296145	-1.27348	0.202847	0.587574			Function unknown
PA0863	44.973	0.45298	0.356502	1.27062	0.203863	0.587574			General function prediction only
PA1820	98.0266	0.382683	0.301174	1.27064	0.203857	0.587574		nhaB	Inorganic ion transport and metabolism
PA2718	132.461	-0.378124	0.297444	-1.27124	0.203642	0.587574			Transcription
PA2797	586.568	-0.288737	0.227112	-1.27134	0.203607	0.587574			Signal transduction mechanisms
PA2827	633.499	0.301225	0.237062	1.27066	0.20385	0.587574			Posttranslational modification, protein turnover, chaperones
PA3557	109.71	0.375939	0.295621	1.27169	0.203483	0.587574		arnE	Function unknown
PA4003	444.56	0.294014	0.231096	1.27226	0.203282	0.587574		pbpA	Cell wall/membrane/envelope biogenesis
PA3397	927.355	0.281985	0.222074	1.26978	0.204162	0.588055		fpr	Energy production and conversion
PA2665	110.42	-0.402731	0.317517	-1.26838	0.204663	0.589117			Transcription
PA5369	205.952	0.357265	0.28182	1.2677	0.204904	0.589429		pstS	Inorganic ion transport and metabolism
PA5335	122.647	-0.368744	0.291107	-1.2667	0.205263	0.590082			Function unknown
PA1422	38.8246	-0.465542	0.368284	-1.26408	0.2062	0.591901		gbuR	Transcription
PA2621	1924.91	-0.300624	0.237796	-1.26421	0.206154	0.591901			Function unknown
PA2865	262.78	-0.337102	0.266733	-1.26382	0.206295	0.591901			Cell wall/membrane/envelope biogenesis
PA1466	24.313	0.513873	0.407054	1.26242	0.206798	0.592821			Posttranslational modification, protein turnover, chaperones
PA3003	322.238	0.307267	0.243512	1.26182	0.207015	0.592821			Function unknown
PA5281	64.313	0.424287	0.336184	1.26207	0.206924	0.592821			General function prediction only
PA0354	137.169	-0.353457	0.280266	-1.26115	0.207254	0.593126			General function prediction only
PA0509	2312.31	-0.270672	0.21474	-1.26046	0.207502	0.593454		nirN	Energy production and conversion
PA0045	82.591	0.410413	0.327005	1.25506	0.209456	0.59442			Cell wall/membrane/envelope biogenesis
PA0617	139.093	0.347418	0.276754	1.25533	0.209358	0.59442			General function prediction only
PA1200	144.711	-0.35295	0.280788	-1.257	0.208755	0.59442			General function prediction only
PA1695	38.8894	0.489214	0.388987	1.25766	0.208514	0.59442		pscP	Function unknown
PA2220	105.297	0.369262	0.293852	1.25662	0.20889	0.59442			Transcription
PA3824	63.3266	-0.424107	0.337075	-1.2582	0.20832	0.59442		queA	Translation, ribosomal structure and biogenesis
PA4016	244.467	0.32093	0.255566	1.25576	0.209201	0.59442			General function prediction only
PA4163	273.962	0.329915	0.262936	1.25473	0.209576	0.59442			Translation, ribosomal structure and biogenesis
PA4466	295.689	-0.323345	0.257385	-1.25627	0.209018	0.59442			Carbohydrate transport and metabolism
PA4523	6960.32	-0.255739	0.203384	-1.25742	0.208601	0.59442			Function unknown
PA5007	311.137	0.325803	0.259652	1.25477	0.209563	0.59442			Replication, recombination and repair
PA5227.1	89793.2	0.339982	0.270934	1.25485	0.209533	0.59442		ssrS	Function unknown
PA5524	203.395	-0.349877	0.278177	-1.25775	0.208482	0.59442			Secondary metabolites biosynthesis, transport and catabolism
PA0406	86.5917	-0.387803	0.309255	-1.25399	0.209846	0.594643		tonB3	Cell wall/membrane/envelope biogenesis
PA1383	90.9327	0.381391	0.304192	1.25378	0.209921	0.594643			Function unknown
PA2825	177.09	0.333819	0.266755	1.25141	0.210787	0.596715		ospR	Transcription
PA0467	130.226	-0.360403	0.288537	-1.24907	0.21164	0.598628			Posttranslational modification, protein turnover, chaperones
PA3096	407.957	0.307676	0.246446	1.24845	0.211866	0.598628		xcpY	Intracellular trafficking, secretion, and vesicular transport
PA4421.1	576.642	0.335314	0.268507	1.24881	0.211736	0.598628		rnpB	Function unknown
PA1209	55.5852	-0.427641	0.342993	-1.24679	0.212474	0.599967			Function unknown
PA0510	1149.41	-0.299672	0.240816	-1.2444	0.213352	0.6008			Coenzyme transport and metabolism
PA2030	34.3887	0.475299	0.381978	1.24431	0.213385	0.6008			Function unknown
PA3856	179.419	-0.33158	0.266451	-1.24443	0.213341	0.6008			General function prediction only
PA5210	518.179	-0.279491	0.224644	-1.24415	0.213444	0.6008			Intracellular trafficking, secretion, and vesicular transport
PA5329	111.893	-0.360463	0.289623	-1.2446	0.213281	0.6008			General function prediction only
PA2937	43.587	-0.44821	0.360582	-1.24302	0.213861	0.601215			Function unknown
PA3291	118.092	0.3832	0.308246	1.24316	0.213808	0.601215			Function unknown
PA5199	299.146	0.303875	0.24481	1.24127	0.214507	0.602649		amgS	Signal transduction mechanisms
PA3353	760.594	-0.270257	0.218017	-1.23961	0.215119	0.603227			Cell wall/membrane/envelope biogenesis
PA4544	187.081	-0.322796	0.260317	-1.24001	0.214971	0.603227		rluD	Translation, ribosomal structure and biogenesis
PA5413	387.987	0.315763	0.254655	1.23996	0.214989	0.603227		ltaA	Amino acid transport and metabolism
PA1090	413.566	0.310584	0.250635	1.23919	0.215275	0.603286			Cell wall/membrane/envelope biogenesis
PA2904	45.696	0.457703	0.369885	1.23742	0.215931	0.604363		cobI	Coenzyme transport and metabolism
PA4724	66.0737	-0.415621	0.335836	-1.23757	0.215875	0.604363			Translation, ribosomal structure and biogenesis
PA0519	9687.57	-0.305962	0.247842	-1.23451	0.217014	0.606153		nirS	Energy production and conversion
PA1731	67.9041	-0.419947	0.340476	-1.23341	0.217422	0.606153			Function unknown
PA2007	169.352	-0.380633	0.308288	-1.23467	0.216954	0.606153		maiA	Posttranslational modification, protein turnover, chaperones
PA3483	153.083	0.334793	0.271491	1.23316	0.217514	0.606153			Function unknown
PA4040	148.137	-0.33759	0.273764	-1.23314	0.217523	0.606153			Function unknown
PA4951	388.863	-0.28746	0.233108	-1.23316	0.217515	0.606153		orn	RNA processing and modification
PA5253	7260	0.269096	0.21805	1.2341	0.217166	0.606153		algP	Function unknown
PA5166	248.983	0.324286	0.26308	1.23265	0.217706	0.606281			Signal transduction mechanisms
PA2618	135.514	-0.353617	0.28706	-1.23186	0.218003	0.606728			Posttranslational modification, protein turnover, chaperones
PA1101	655.435	-0.295127	0.239735	-1.23105	0.218303	0.607186		fliF	Cell motility
PA1732	84.0492	-0.38379	0.311923	-1.2304	0.218547	0.607484			Amino acid transport and metabolism
PA3685	110.86	-0.35801	0.291612	-1.22769	0.219562	0.609925			Posttranslational modification, protein turnover, chaperones
PA1119	58.3125	-0.41172	0.335622	-1.22674	0.219922	0.610543		yfiB	Cell wall/membrane/envelope biogenesis
PA2431	143.489	-0.344711	0.281147	-1.22609	0.220165	0.610839			Function unknown
PA3965	49.2615	-0.435945	0.355914	-1.22486	0.220628	0.61174			Transcription
PA2261	152.109	-0.34774	0.284021	-1.22434	0.220822	0.611754			Carbohydrate transport and metabolism
PA4731	48.7036	0.431649	0.35262	1.22412	0.220907	0.611754		panD	Coenzyme transport and metabolism
PA0369	110.007	0.380176	0.31078	1.22329	0.221219	0.611754			Function unknown
PA1104	491.206	0.295561	0.241663	1.22303	0.22132	0.611754		fliI	Cell motility
PA3739	151.865	-0.331209	0.270777	-1.22318	0.221262	0.611754			Inorganic ion transport and metabolism
PA0386	37.8684	-0.460187	0.376762	-1.22143	0.221924	0.612286			Coenzyme transport and metabolism
PA3841	3534.98	0.25668	0.210107	1.22166	0.221836	0.612286		exoS	Function unknown
PA4129	1068.47	0.31832	0.260534	1.2218	0.221784	0.612286			Function unknown
PA4413	1954.32	0.251509	0.20613	1.22014	0.22241	0.613246		ftsW	Cell cycle control, cell division, chromosome partitioning
PA0538	43.5994	-0.443228	0.363753	-1.21849	0.223038	0.614598		dsbB	Posttranslational modification, protein turnover, chaperones
PA5456	113.427	0.361655	0.297005	1.21767	0.223348	0.615071			Cell wall/membrane/envelope biogenesis
PA3165	692.135	0.312011	0.256375	1.21701	0.2236	0.615383		hisC2	Amino acid transport and metabolism
PA4297	100.304	-0.365688	0.300586	-1.21658	0.223763	0.615452		tadG	Function unknown
PA2777	155.905	-0.333629	0.27462	-1.21487	0.224415	0.616864			Inorganic ion transport and metabolism
PA5088	162.178	0.331628	0.273301	1.21341	0.224972	0.618014			General function prediction only
PA1287	238.44	-0.303995	0.250636	-1.2129	0.225169	0.618172			Posttranslational modification, protein turnover, chaperones
PA3641	147.917	0.344969	0.284502	1.21254	0.225307	0.618172			Amino acid transport and metabolism
PA0198	23.3153	0.494189	0.407983	1.2113	0.225781	0.618204		exbB1	Intracellular trafficking, secretion, and vesicular transport
PA0999	3579.89	0.526406	0.434667	1.21106	0.225874	0.618204		pqsD	Lipid transport and metabolism
PA2069	107.943	-0.400826	0.330858	-1.21147	0.225714	0.618204			Posttranslational modification, protein turnover, chaperones
PA3913	601.133	-0.533557	0.440275	-1.21187	0.225562	0.618204			Posttranslational modification, protein turnover, chaperones
PA0596	972.829	0.258644	0.213992	1.20866	0.226793	0.618935			General function prediction only
PA1179	2180.22	0.253832	0.209906	1.20927	0.226561	0.618935		phoP	Signal transduction mechanisms
PA1202	884.346	-0.291187	0.240838	-1.20906	0.22664	0.618935			Secondary metabolites biosynthesis, transport and catabolism
PA2329	202.167	-0.320635	0.265265	-1.20873	0.226766	0.618935			Inorganic ion transport and metabolism
PA3986	459.575	-0.32719	0.27073	-1.20855	0.226836	0.618935			Function unknown
PA1779	46.199	-0.427595	0.354341	-1.20673	0.227534	0.619745			Energy production and conversion
PA2382	31.6306	-0.473763	0.393018	-1.20545	0.22803	0.619745		lldA	Energy production and conversion
PA3024	133.355	0.334637	0.27765	1.20525	0.228107	0.619745			Carbohydrate transport and metabolism
PA3074	174.118	0.320965	0.266074	1.2063	0.227702	0.619745			General function prediction only
PA3825	180.171	-0.350607	0.290483	-1.20698	0.227439	0.619745			Signal transduction mechanisms
PA4407	12261.7	0.247693	0.205389	1.20597	0.22783	0.619745		ftsZ	Cell cycle control, cell division, chromosome partitioning
PA5477	63.6751	-0.399496	0.331273	-1.20594	0.227841	0.619745			Function unknown
PA1758	167.545	0.332242	0.275854	1.20441	0.228429	0.619864		pabB	Coenzyme transport and metabolism
PA3700	424.426	0.32818	0.272419	1.20469	0.228324	0.619864		lysS	Translation, ribosomal structure and biogenesis
PA0014	60.8738	0.403102	0.33524	1.20243	0.229198	0.620814			Function unknown
PA0523	5129.52	0.49393	0.410624	1.20288	0.229025	0.620814		norC	Energy production and conversion
PA1273	110.152	0.369108	0.306918	1.20263	0.229121	0.620814		cobB	Coenzyme transport and metabolism
PA0446	58.2626	-0.421712	0.351438	-1.19996	0.230155	0.621857			Energy production and conversion
PA1139	104.991	0.361304	0.300971	1.20046	0.22996	0.621857			Function unknown
PA2510	41.0865	-0.439519	0.366341	-1.19975	0.230235	0.621857		catR	Transcription
PA3478	419.118	-0.286958	0.239096	-1.20018	0.230069	0.621857		rhlB	Carbohydrate transport and metabolism
PA4809	153.018	-0.335041	0.279286	-1.19963	0.230281	0.621857		fdhE	Posttranslational modification, protein turnover, chaperones
PA2798	696.691	-0.273837	0.228379	-1.19904	0.230512	0.622102			Signal transduction mechanisms
PA2905	23.9718	0.484913	0.405162	1.19684	0.231369	0.622907		cobH	Coenzyme transport and metabolism
PA2986	203.378	0.311123	0.259803	1.19754	0.231098	0.622907			Cell wall/membrane/envelope biogenesis
PA4048	149.864	-0.329336	0.275146	-1.19695	0.231325	0.622907			General function prediction only
PA5280	113.374	0.352199	0.294155	1.19732	0.23118	0.622907		sss	Replication, recombination and repair
PA1276	63.8844	0.419767	0.350892	1.19629	0.231584	0.622931		cobC	Amino acid transport and metabolism
PA5222	171.109	0.331662	0.277287	1.1961	0.231658	0.622931			Secondary metabolites biosynthesis, transport and catabolism
PA3762	458.657	-0.279208	0.233621	-1.19513	0.232034	0.623566			Function unknown
PA0432	3240.8	0.259659	0.217639	1.19308	0.23284	0.625354		sahH	Coenzyme transport and metabolism
PA3115	7801.48	-0.248642	0.208504	-1.1925	0.233065	0.62558		fimV	Intracellular trafficking, secretion, and vesicular transport
PA3297	681.582	0.267301	0.224343	1.19149	0.233462	0.625892			Replication, recombination and repair
PA4626	30.6858	0.461825	0.387545	1.19167	0.233391	0.625892		hprA	Coenzyme transport and metabolism
PA0100	759.857	0.276464	0.232593	1.18861	0.234592	0.62783			Function unknown
PA0536	315.332	-0.297684	0.250908	-1.18643	0.235454	0.62783			General function prediction only
PA2958	140.749	-0.330383	0.277958	-1.18861	0.234594	0.62783			Amino acid transport and metabolism
PA3275	33.0142	-0.452891	0.381658	-1.18664	0.235369	0.62783			Function unknown
PA4199	332.955	0.302838	0.255252	1.18643	0.235453	0.62783			Lipid transport and metabolism
PA4556	437.738	0.281956	0.237435	1.18751	0.235027	0.62783		pilE	Intracellular trafficking, secretion, and vesicular transport
PA4722	176.755	-0.311591	0.262288	-1.18797	0.234845	0.62783			Amino acid transport and metabolism
PA4783	109.487	0.383412	0.323067	1.18679	0.235311	0.62783			Amino acid transport and metabolism
PA5283	135.589	-0.329798	0.277601	-1.18803	0.234822	0.62783			Amino acid transport and metabolism
PA0548	843.703	0.255949	0.21593	1.18533	0.235886	0.62823		tktA	Carbohydrate transport and metabolism
PA1166	60.3124	-0.404765	0.341375	-1.18569	0.235745	0.62823			Secondary metabolites biosynthesis, transport and catabolism
PA4232	852.171	0.264146	0.223039	1.1843	0.236294	0.62894		ssb	Replication, recombination and repair
PA1681	187.419	-0.307887	0.260076	-1.18383	0.236479	0.629058		aroC	Amino acid transport and metabolism
PA2973	1039.88	0.268043	0.226986	1.18088	0.237651	0.631796			Posttranslational modification, protein turnover, chaperones
PA1371	677.538	0.265202	0.225027	1.17854	0.238583	0.633519			Function unknown
PA2695	64.5839	-0.388247	0.329416	-1.17859	0.23856	0.633519			Function unknown
PA0953	151.197	-0.339619	0.288755	-1.17615	0.239535	0.635667			Posttranslational modification, protein turnover, chaperones
PA1459	1735.43	0.258922	0.220344	1.17508	0.239964	0.636331			Cell motility
PA2917	66.2718	-0.405064	0.344791	-1.17481	0.240071	0.636331			Function unknown
PA1808	105.356	0.369512	0.314696	1.17418	0.240321	0.636447			General function prediction only
PA2884	160.56	-0.320207	0.272857	-1.17353	0.240583	0.636447			General function prediction only
PA2942	86.2853	-0.363127	0.309593	-1.17292	0.24083	0.636447			Coenzyme transport and metabolism
PA4781	726.005	-0.261439	0.222728	-1.17381	0.240472	0.636447			Transcription
PA5412	391.183	0.281505	0.239974	1.17306	0.240771	0.636447			Function unknown
PA2402	287.331	-0.286521	0.244633	-1.17123	0.241508	0.637155			Secondary metabolites biosynthesis, transport and catabolism
PA3704	907.039	0.269039	0.229707	1.17123	0.241507	0.637155		wspE	Cell motility
PA4292	112.579	-0.341592	0.291665	-1.17118	0.241527	0.637155			Inorganic ion transport and metabolism
PA3129	73.5585	0.377624	0.32277	1.16995	0.242022	0.638024			Translation, ribosomal structure and biogenesis
PA4303	60.0673	-0.395059	0.337759	-1.16965	0.242142	0.638024		tadZ	Intracellular trafficking, secretion, and vesicular transport
PA4692	133.395	-0.324846	0.277875	-1.16904	0.242389	0.638295			General function prediction only
PA5094	83.6892	-0.364338	0.311849	-1.16832	0.242679	0.638682			Amino acid transport and metabolism
PA1431	648.301	0.261273	0.224357	1.16454	0.244204	0.639603		rsaL	Function unknown
PA1442	201.673	-0.306496	0.262872	-1.16595	0.243633	0.639603			Cell motility
PA1998	61.2624	-0.404749	0.347028	-1.16633	0.243481	0.639603		dhcR	Transcription
PA3010	521.324	0.267323	0.229139	1.16664	0.243355	0.639603			Function unknown
PA3525	994.949	-0.254904	0.218921	-1.16437	0.244276	0.639603		argG	Amino acid transport and metabolism
PA3987	2189.11	0.239821	0.205987	1.16425	0.244322	0.639603		leuS	Translation, ribosomal structure and biogenesis
PA4057	73.5911	-0.370259	0.317697	-1.16545	0.243838	0.639603		nrdR	Transcription
PA4284	1314.23	0.265784	0.227896	1.16625	0.243514	0.639603		recB	Replication, recombination and repair
PA4379	209.13	-0.312791	0.268508	-1.16492	0.24405	0.639603			Secondary metabolites biosynthesis, transport and catabolism
PA2814	141.467	0.318815	0.273969	1.16369	0.244549	0.639821			Amino acid transport and metabolism
PA1585	6739.87	0.258679	0.222885	1.16059	0.245808	0.641985		sucA	Energy production and conversion
PA5286	73.1516	0.412112	0.355053	1.16071	0.245762	0.641985			Function unknown
PA5529	437.478	0.285153	0.245653	1.1608	0.245725	0.641985			Inorganic ion transport and metabolism
PA0457	67.2996	-0.380398	0.327947	-1.15994	0.246075	0.642304			Posttranslational modification, protein turnover, chaperones
PA1247	948.658	0.256797	0.221704	1.15829	0.246747	0.643682		aprE	Cell wall/membrane/envelope biogenesis
PA0892	396.244	0.281177	0.243421	1.15511	0.248047	0.64375		aotP	Amino acid transport and metabolism
PA1244	2395.26	0.238127	0.205803	1.15707	0.247246	0.64375			Function unknown
PA2580	52.0839	-0.409462	0.354553	-1.15487	0.248145	0.64375			General function prediction only
PA3007	286.54	-0.282641	0.244268	-1.15709	0.247234	0.64375		lexA	Transcription
PA3012	121.373	-0.352002	0.304582	-1.15569	0.247808	0.64375			Function unknown
PA3606	46.8308	-0.416442	0.36035	-1.15566	0.24782	0.64375			Function unknown
PA4233	406.028	-0.278177	0.240973	-1.15439	0.24834	0.64375			Carbohydrate transport and metabolism
PA4234	475.564	0.266203	0.230335	1.15572	0.247796	0.64375		uvrA	Replication, recombination and repair
PA4745	2308.23	0.251237	0.217229	1.15655	0.247456	0.64375		nusA	Transcription
PA5043	1925.12	0.253914	0.219532	1.15661	0.247431	0.64375		pilN	Intracellular trafficking, secretion, and vesicular transport
PA5442	94.1879	0.355011	0.307546	1.15433	0.248364	0.64375			Signal transduction mechanisms
PA0301	573.644	0.262003	0.22726	1.15288	0.24896	0.644241		spuE	Amino acid transport and metabolism
PA1107	53.7327	-0.396956	0.344429	-1.1525	0.249114	0.644241			Signal transduction mechanisms
PA3861	392.808	0.269494	0.233842	1.15246	0.249131	0.644241		rhl	Replication, recombination and repair
PA4581.1	157.817	0.316621	0.274647	1.15283	0.24898	0.644241			Function unknown
PA0441	28.9349	-0.450765	0.391412	-1.15164	0.249471	0.644744		dht	Nucleotide transport and metabolism
PA2745	83.9854	-0.359698	0.312807	-1.1499	0.250184	0.645837			General function prediction only
PA5187	135.639	0.329165	0.286227	1.15001	0.250139	0.645837			Lipid transport and metabolism
PA1192	109.662	-0.354989	0.309034	-1.14871	0.250677	0.64636			Cell cycle control, cell division, chromosome partitioning
PA1768	44.0732	-0.412174	0.358734	-1.14897	0.250568	0.64636			Posttranslational modification, protein turnover, chaperones
PA2603.1	26.535	0.485662	0.423281	1.14737	0.251227	0.646655			Function unknown
PA2852.1	318.056	0.442386	0.385486	1.14761	0.251132	0.646655			Function unknown
PA3933	301.045	-0.278583	0.242741	-1.14766	0.251111	0.646655			Cell wall/membrane/envelope biogenesis
PA0019	735.34	0.278996	0.243459	1.14597	0.251808	0.647029		def	Translation, ribosomal structure and biogenesis
PA3318	26.3649	0.45809	0.399684	1.14613	0.251741	0.647029			Function unknown
PA3865	170.031	-0.35316	0.308155	-1.14604	0.251777	0.647029			Amino acid transport and metabolism
PA0180	385.49	-0.282716	0.246893	-1.1451	0.252169	0.647584		cttP	Signal transduction mechanisms
PA1055	42.6378	0.418326	0.365487	1.14457	0.252387	0.647769			Inorganic ion transport and metabolism
PA3034	145.832	-0.340236	0.297586	-1.14332	0.252907	0.64873			Transcription
PA3031	2771.36	0.238859	0.209062	1.14253	0.253234	0.64881			Function unknown
PA3472	46.8206	-0.434217	0.380126	-1.1423	0.253331	0.64881			Cell wall/membrane/envelope biogenesis
PA5013	1845.41	0.245081	0.214571	1.14219	0.253375	0.64881		ilvE	Coenzyme transport and metabolism
PA4084	23.4373	-0.474086	0.415208	-1.1418	0.253536	0.648847		cupB3	Intracellular trafficking, secretion, and vesicular transport
PA3213	244.312	0.287782	0.252206	1.14106	0.253844	0.649265			Secondary metabolites biosynthesis, transport and catabolism
PA0576	6853.03	0.240037	0.210805	1.13867	0.254842	0.650273		rpoD	Transcription
PA0992	100.581	0.339872	0.299148	1.13614	0.2559	0.650273		cupC1	Cell motility
PA1064	79.3496	0.357079	0.313964	1.13733	0.255401	0.650273			Function unknown
PA1961	71.6343	-0.363681	0.319842	-1.13707	0.25551	0.650273			Transcription
PA2683	117.971	0.353888	0.310763	1.13877	0.254799	0.650273			Amino acid transport and metabolism
PA2717	145.347	-0.314784	0.276442	-1.1387	0.254829	0.650273		cpo	Lipid transport and metabolism
PA2775	24.6381	-0.458828	0.403587	-1.13688	0.25559	0.650273			Function unknown
PA3364	597.753	-0.25826	0.226992	-1.13775	0.255225	0.650273		amiC	Amino acid transport and metabolism
PA3506	30.2419	-0.446017	0.392308	-1.1369	0.255578	0.650273			Amino acid transport and metabolism
PA3702	717.8	0.251305	0.221235	1.13592	0.255991	0.650273		wspR	Signal transduction mechanisms
PA4830	28.6432	-0.446919	0.393289	-1.13636	0.255805	0.650273			Secondary metabolites biosynthesis, transport and catabolism
PA5238	73.4079	-0.379277	0.333597	-1.13693	0.255566	0.650273			Lipid transport and metabolism
PA0521	540.784	0.477014	0.420106	1.13546	0.256181	0.650385			Energy production and conversion
PA1593	28.3809	-0.448352	0.395324	-1.13414	0.256737	0.651075			Secondary metabolites biosynthesis, transport and catabolism
PA3634	138.909	-0.317111	0.27961	-1.13412	0.256746	0.651075			Cell cycle control, cell division, chromosome partitioning
PA3083	1316.48	0.263322	0.232628	1.13194	0.257658	0.653018		pepN	Amino acid transport and metabolism
PA0568	85.4619	0.356019	0.314708	1.13127	0.257943	0.653367			Function unknown
PA1126	73.1374	0.367206	0.324769	1.13067	0.258194	0.653633			Function unknown
PA2609	280.864	-0.292576	0.259084	-1.12927	0.258783	0.654344			Amino acid transport and metabolism
PA4264	3862.26	0.258935	0.229292	1.12928	0.258779	0.654344		rpsJ	Translation, ribosomal structure and biogenesis
PA4752	660.155	0.253577	0.224681	1.12861	0.259063	0.654344		ftsJ	Translation, ribosomal structure and biogenesis
PA5507	26.757	0.367921	0.325937	1.12881	0.258978	0.654344			Secondary metabolites biosynthesis, transport and catabolism
PA2679	320.123	0.270896	0.24022	1.1277	0.259446	0.65494			Coenzyme transport and metabolism
PA0422	159.293	-0.307604	0.272916	-1.1271	0.259699	0.655208			Energy production and conversion
PA0852	612.212	-0.305345	0.271231	-1.12578	0.260261	0.656252		cbpD	Function unknown
PA0307	45.8838	-0.400335	0.355899	-1.12486	0.26065	0.65649			Function unknown
PA4195	28.9372	-0.440718	0.391772	-1.12494	0.260616	0.65649			Amino acid transport and metabolism
PA3286	393.847	-0.275013	0.245048	-1.12228	0.261743	0.658498			Lipid transport and metabolism
PA5240	3013.36	0.2659	0.236888	1.12247	0.261661	0.658498		trxA	Posttranslational modification, protein turnover, chaperones
PA4408	3956.83	0.242998	0.216686	1.12143	0.262104	0.659035		ftsA	Cell cycle control, cell division, chromosome partitioning
PA1539	121.839	-0.321498	0.286794	-1.12101	0.262285	0.659116			Transcription
PA1882	46.1757	-0.39759	0.355396	-1.11872	0.263258	0.660444			Inorganic ion transport and metabolism
PA4546	131.369	-0.317225	0.283474	-1.11906	0.263113	0.660444		pilS	Signal transduction mechanisms
PA5457	118.453	0.34587	0.309045	1.11916	0.263074	0.660444			Coenzyme transport and metabolism
PA1024	145.765	0.32963	0.294847	1.11797	0.263579	0.660735			General function prediction only
PA2476	69.0688	0.369072	0.330292	1.11741	0.263819	0.660735		dsbG	Posttranslational modification, protein turnover, chaperones
PA3258	27.0546	-0.443432	0.396796	-1.11753	0.263768	0.660735			General function prediction only
PA2921	28.9272	-0.436543	0.3913	-1.11562	0.264583	0.662277			Transcription
PA3391	1436.5	0.24303	0.218009	1.11477	0.26495	0.66282		nosR	Energy production and conversion
PA1094	6750.42	0.231322	0.207808	1.11315	0.265643	0.663065		fliD	Cell motility
PA1705	50.8403	-0.399695	0.358831	-1.11388	0.265331	0.663065		pcrG	Function unknown
PA2490	32.2414	-0.428777	0.38514	-1.1133	0.265579	0.663065			Carbohydrate transport and metabolism
PA2771	52.5511	-0.39204	0.352081	-1.11349	0.265497	0.663065			Signal transduction mechanisms
PA4168	26.3825	0.461703	0.415112	1.11224	0.266036	0.663304		fpvB	Inorganic ion transport and metabolism
PA4592	81.2036	0.36915	0.33189	1.11227	0.266024	0.663304			Intracellular trafficking, secretion, and vesicular transport
PA1535	73.5414	0.357603	0.321736	1.11148	0.266362	0.663744			Lipid transport and metabolism
PA1928	27.842	-0.445557	0.401265	-1.11038	0.266835	0.664179		rimJ	Translation, ribosomal structure and biogenesis
PA2128	154.944	0.30076	0.270781	1.11071	0.266693	0.664179		cupA1	Cell motility
PA0040	33.2779	-0.429681	0.387134	-1.1099	0.267041	0.664321			Intracellular trafficking, secretion, and vesicular transport
PA0983	170.77	-0.311526	0.280809	-1.10939	0.267263	0.664502			Replication, recombination and repair
PA0430	358.798	0.289088	0.261313	1.10629	0.268602	0.667129		metF	Amino acid transport and metabolism
PA4483	283.959	0.275834	0.24942	1.1059	0.268769	0.667129		gatA	Translation, ribosomal structure and biogenesis
PA5565	621.692	-0.256187	0.231585	-1.10623	0.268626	0.667129		gidA	Cell cycle control, cell division, chromosome partitioning
PA4528	570.246	-0.248323	0.224733	-1.10497	0.269174	0.66739		pilD	Cell motility
PA5372	1042.85	0.27661	0.250292	1.10515	0.269095	0.66739		betA	Amino acid transport and metabolism
PA0774	35.7579	0.417179	0.377933	1.10384	0.269661	0.668224			Secondary metabolites biosynthesis, transport and catabolism
PA1508	87.9885	0.336032	0.304633	1.10307	0.269995	0.668681			Function unknown
PA0121	110.05	0.321672	0.291825	1.10228	0.270341	0.668794			Transcription
PA0897	570.277	0.258877	0.234807	1.10251	0.270239	0.668794		aruG	Amino acid transport and metabolism
PA2685	231.687	0.27991	0.25405	1.10179	0.270552	0.668944			Function unknown
PA3574	54.5967	-0.379146	0.344425	-1.10081	0.27098	0.669293		nalD	Transcription
PA4394	489.489	0.267611	0.243111	1.10078	0.270994	0.669293			Cell wall/membrane/envelope biogenesis
PA3555	254.883	0.27322	0.248605	1.09901	0.271763	0.670478		arnD	Carbohydrate transport and metabolism
PA4304	103.398	-0.329756	0.300149	-1.09864	0.271925	0.670478		rcpA	Intracellular trafficking, secretion, and vesicular transport
PA5102	40.8149	-0.409695	0.372819	-1.09891	0.271807	0.670478			Lipid transport and metabolism
PA0784	371.039	-0.259965	0.236775	-1.09794	0.272231	0.670664			Transcription
PA3982	351.284	-0.29754	0.271039	-1.09778	0.272302	0.670664			General function prediction only
PA2733	645.544	0.251136	0.229267	1.09538	0.273349	0.672811			General function prediction only
PA4782	182.933	0.354134	0.323534	1.09458	0.273701	0.672811			Function unknown
PA5018	361.904	0.272467	0.248964	1.0944	0.273778	0.672811		msrA	Posttranslational modification, protein turnover, chaperones
PA5249	120.701	-0.312977	0.285931	-1.09459	0.273697	0.672811			Amino acid transport and metabolism
PA5152	148.75	0.299149	0.27354	1.09362	0.274122	0.673284			Amino acid transport and metabolism
PA3786	92.6338	-0.33745	0.308981	-1.09214	0.274772	0.674509			Function unknown
PA2103	250.93	0.27363	0.250838	1.09087	0.275332	0.67514			Inorganic ion transport and metabolism
PA5423	216.93	-0.27646	0.253376	-1.09111	0.275225	0.67514			Function unknown
PA0067	1111.56	0.255098	0.233998	1.09017	0.275637	0.675515		prlC	Amino acid transport and metabolism
PA1819	613.074	0.241357	0.221535	1.08948	0.275944	0.675896			Amino acid transport and metabolism
PA1281	36.2919	0.419313	0.385127	1.08877	0.276257	0.67592		cobV	Coenzyme transport and metabolism
PA1913	100.843	0.330977	0.303977	1.08882	0.276233	0.67592			Function unknown
PA0116	156.168	0.293901	0.270491	1.08654	0.277238	0.677769			Transcription
PA1068	254.475	0.267925	0.246625	1.08636	0.277318	0.677769			Posttranslational modification, protein turnover, chaperones
PA0316	308.146	0.260719	0.24018	1.08552	0.277692	0.677833		serA	Coenzyme transport and metabolism
PA0872	1289.8	0.2348	0.216357	1.08524	0.277814	0.677833		phhA	Amino acid transport and metabolism
PA4335	150.171	0.300773	0.277228	1.08493	0.277952	0.677833			General function prediction only
PA4542	10949	0.232452	0.214101	1.08571	0.277606	0.677833		clpB	Posttranslational modification, protein turnover, chaperones
PA0096	81.2373	0.343466	0.317183	1.08287	0.278868	0.679445			Function unknown
PA1433	137.657	0.312228	0.288457	1.08241	0.279071	0.679445			Signal transduction mechanisms
PA5448	343.495	0.272875	0.252066	1.08255	0.279007	0.679445		wbpY	Cell wall/membrane/envelope biogenesis
PA2241	106.931	-0.316307	0.292735	-1.08052	0.279909	0.680682		pslK	General function prediction only
PA2778	478.389	-0.252983	0.234093	-1.08069	0.279834	0.680682			General function prediction only
PA3392	2220.6	-0.299766	0.277501	-1.08023	0.280038	0.680682		nosZ	Energy production and conversion
PA2101	46.8517	0.390493	0.362191	1.07814	0.28097	0.68077			General function prediction only
PA2102	57.0943	0.370063	0.343138	1.07847	0.280826	0.68077			General function prediction only
PA2266	252.272	-0.27912	0.258855	-1.07829	0.280906	0.68077			Energy production and conversion
PA2870	95.1873	-0.3316	0.307677	-1.07775	0.281144	0.68077			Signal transduction mechanisms
PA3355	162.432	0.296067	0.274191	1.07978	0.280238	0.68077			Carbohydrate transport and metabolism
PA4798	25.6152	-0.431823	0.400629	-1.07786	0.281095	0.68077			Function unknown
PA5497	1240.82	0.236005	0.218669	1.07928	0.280463	0.68077		nrdJa	Nucleotide transport and metabolism
PA4873	23.0538	-0.442433	0.41066	-1.07737	0.281315	0.680814			Posttranslational modification, protein turnover, chaperones
PA3306	304.721	-0.26705	0.248154	-1.07615	0.281862	0.681026			Replication, recombination and repair
PA4633	3803.41	0.224465	0.208522	1.07646	0.281722	0.681026			Signal transduction mechanisms
PA4838	26.2673	-0.430786	0.400076	-1.07676	0.281587	0.681026			Function unknown
PA2906	78.699	-0.340123	0.316308	-1.07529	0.282243	0.681578			Inorganic ion transport and metabolism
PA1110	108.206	-0.314714	0.292828	-1.07474	0.282492	0.681803			Translation, ribosomal structure and biogenesis
PA1796.3	64.1739	-0.420131	0.391162	-1.07406	0.282796	0.681803			Function unknown
PA4101	41.3175	-0.397163	0.369683	-1.07434	0.282672	0.681803		bfmR	Signal transduction mechanisms
PA5167	453.439	0.261981	0.244088	1.0733	0.283135	0.682251			Carbohydrate transport and metabolism
PA0791	62.2502	0.361784	0.33727	1.07268	0.283414	0.682553			Transcription
PA1065	111.711	-0.315746	0.294783	-1.07112	0.284118	0.683494			Function unknown
PA1137	354.197	-0.261361	0.244947	-1.06701	0.285968	0.683494			Energy production and conversion
PA1234	51.983	0.376734	0.353177	1.0667	0.286107	0.683494			Function unknown
PA1274	37.3288	0.407589	0.381837	1.06744	0.285772	0.683494			Energy production and conversion
PA1445	205.066	0.273917	0.256409	1.06828	0.285393	0.683494		fliO	Cell motility
PA1480	640.424	0.273844	0.255956	1.06989	0.28467	0.683494		ccmF	Posttranslational modification, protein turnover, chaperones
PA1612	36.8753	0.398546	0.373312	1.06759	0.285704	0.683494			General function prediction only
PA3450	95.1358	0.335304	0.313009	1.07123	0.284067	0.683494			Posttranslational modification, protein turnover, chaperones
PA4412	1764.63	0.226543	0.211774	1.06974	0.284737	0.683494		murG	Cell wall/membrane/envelope biogenesis
PA4435	174.061	-0.290436	0.272105	-1.06737	0.285807	0.683494			Lipid transport and metabolism
PA4548	321.115	0.263073	0.246313	1.06804	0.2855	0.683494			Amino acid transport and metabolism
PA4663	253.359	0.265912	0.24862	1.06955	0.284821	0.683494		moeB	Coenzyme transport and metabolism
PA4899	135.682	0.303299	0.28326	1.07075	0.284284	0.683494			Energy production and conversion
PA5293	44.6937	-0.398146	0.372374	-1.06921	0.284976	0.683494			Transcription
PA5443	740.995	0.242073	0.226492	1.06879	0.285163	0.683494		uvrD	Replication, recombination and repair
PA0988	206.68	-0.284365	0.266754	-1.06602	0.286415	0.683497			General function prediction only
PA3637	916.929	-0.233545	0.219034	-1.06625	0.286309	0.683497		pyrG	Nucleotide transport and metabolism
PA5374	1982.02	-0.25414	0.238492	-1.06562	0.286597	0.683566		betI	Transcription
PA5273	98.522	0.320427	0.30116	1.06398	0.287339	0.684968			Function unknown
PA1625	86.1382	-0.333317	0.313464	-1.06334	0.287629	0.685114			General function prediction only
PA3373	75.8791	-0.353808	0.332788	-1.06316	0.287708	0.685114			Inorganic ion transport and metabolism
PA3084	215.491	-0.277727	0.261624	-1.06155	0.288441	0.686492			Function unknown
PA3804	590.656	0.242867	0.229044	1.06035	0.288985	0.68742			Function unknown
PA2701	35.331	-0.400268	0.377636	-1.05993	0.289176	0.687506			Amino acid transport and metabolism
PA1753	655.488	-0.232792	0.21972	-1.0595	0.289374	0.68761			Signal transduction mechanisms
PA1837a	362.524	-0.253773	0.239733	-1.05857	0.289797	0.688249			Function unknown
PA3142	209.486	-0.281896	0.266428	-1.05806	0.29003	0.688435			Replication, recombination and repair
PA3170	191.563	-0.276088	0.261142	-1.05723	0.290405	0.688958			General function prediction only
PA2815	830.364	-0.240211	0.227552	-1.05563	0.291137	0.690248			Lipid transport and metabolism
PA2983	156.272	-0.286435	0.271408	-1.05536	0.291259	0.690248			Intracellular trafficking, secretion, and vesicular transport
PA3190	2536.99	0.249509	0.23665	1.05434	0.29173	0.690814			Carbohydrate transport and metabolism
PA3753	511.355	0.240223	0.227881	1.05416	0.291808	0.690814			General function prediction only
PA2562	712.246	-0.245499	0.233109	-1.05315	0.292272	0.691178			Function unknown
PA4800	25.2397	0.425132	0.403548	1.05348	0.292119	0.691178			Coenzyme transport and metabolism
PA4392	70.6156	-0.346468	0.329106	-1.05276	0.292453	0.691238			Replication, recombination and repair
PA3259	234.86	-0.264317	0.251183	-1.05229	0.292668	0.691379			General function prediction only
PA1538	23.3681	-0.433867	0.412556	-1.05166	0.292958	0.691606			Inorganic ion transport and metabolism
PA3939	36.0379	-0.401568	0.381936	-1.0514	0.293074	0.691606			Function unknown
PA3247	279.875	-0.262186	0.249521	-1.05076	0.293371	0.691641			Amino acid transport and metabolism
PA4492	477.902	-0.247671	0.235722	-1.05069	0.2934	0.691641			Function unknown
PA1767	312.974	0.25759	0.245305	1.05008	0.293681	0.691938			Function unknown
PA0919	443.375	0.24573	0.234421	1.04824	0.294528	0.692415			Intracellular trafficking, secretion, and vesicular transport
PA0951a	179.68	-0.275888	0.262961	-1.04916	0.294104	0.692415			Function unknown
PA4458	362.089	-0.254413	0.242772	-1.04795	0.294661	0.692415			General function prediction only
PA5243	1554.67	-0.221517	0.211225	-1.04873	0.294304	0.692415		hemB	Coenzyme transport and metabolism
PA5447	756.737	0.228567	0.218043	1.04826	0.294517	0.692415		wbpZ	Cell wall/membrane/envelope biogenesis
PA1532	475.926	0.237606	0.226901	1.04718	0.295017	0.692635		dnaX	Replication, recombination and repair
PA3121	830.567	-0.269773	0.257645	-1.04707	0.295066	0.692635		leuC	Amino acid transport and metabolism
PA1163	146.424	-0.285683	0.27328	-1.04539	0.295845	0.693857		ndvB	Cell wall/membrane/envelope biogenesis
PA4684	36.1164	-0.400979	0.383612	-1.04527	0.295898	0.693857			Function unknown
PA0489	41.8877	-0.380325	0.364103	-1.04455	0.29623	0.694269			General function prediction only
PA5517	68.6242	0.337457	0.323464	1.04326	0.296827	0.695303			Function unknown
PA2218	40.6094	0.380085	0.364688	1.04222	0.29731	0.695702			General function prediction only
PA5000	1257.15	0.225272	0.216109	1.0424	0.297226	0.695702		wapR	Cell wall/membrane/envelope biogenesis
PA4282	531.313	0.251346	0.241271	1.04176	0.297524	0.695837			Replication, recombination and repair
PA4690a	166.257	-0.283336	0.272502	-1.03976	0.298454	0.697645			Function unknown
PA1621	80.3069	-0.330289	0.317955	-1.03879	0.298901	0.698324			Lipid transport and metabolism
PA2652	715.133	0.227517	0.219345	1.03726	0.299617	0.69963			Cell motility
PA2301	207.086	-0.307607	0.296677	-1.03684	0.299809	0.699711			Function unknown
PA0574	85.7862	-0.321549	0.310573	-1.03534	0.300509	0.700455			Function unknown
PA2379	98.6412	-0.31335	0.302857	-1.03465	0.300833	0.700455			Energy production and conversion
PA3300	222.491	0.264655	0.255556	1.03561	0.300386	0.700455		fadD2	Lipid transport and metabolism
PA4157	78.8847	0.324932	0.313995	1.03483	0.300748	0.700455			Transcription
PA4309	1291.28	0.227614	0.220028	1.03448	0.300914	0.700455		pctA	Cell motility
PA3579	172.469	-0.283009	0.273698	-1.03402	0.301127	0.700585			Energy production and conversion
PA0716	2009.73	0.266943	0.258391	1.0331	0.301558	0.701222			Defense mechanisms
PA4411	3109.56	0.225359	0.218329	1.0322	0.30198	0.701835		murC	Cell wall/membrane/envelope biogenesis
PA3587	116.116	-0.309764	0.300587	-1.03053	0.302761	0.703284		metR	Transcription
PA0468	234.885	-0.263021	0.255435	-1.0297	0.303152	0.703826			Defense mechanisms
PA0223	54.3222	0.369641	0.359118	1.0293	0.303337	0.703888		ergB	Amino acid transport and metabolism
PA4946	1804.57	0.221281	0.215755	1.02561	0.305075	0.707551		mutL	Replication, recombination and repair
PA4897	31.2026	0.396289	0.386918	1.02422	0.305732	0.708705			Inorganic ion transport and metabolism
PA1240	52.9571	-0.383772	0.375252	-1.0227	0.306448	0.709987			Lipid transport and metabolism
PA4872	90.6685	0.309585	0.302809	1.02238	0.306603	0.709987			Carbohydrate transport and metabolism
PA1527	2468.38	0.217754	0.213147	1.02162	0.306963	0.710064			Cell cycle control, cell division, chromosome partitioning
PA4573	200.501	-0.287609	0.281705	-1.02096	0.307274	0.710064			Function unknown
PA4810	716.585	0.248447	0.243299	1.02116	0.307179	0.710064		fdnI	Energy production and conversion
PA5047	547.153	-0.228065	0.223252	-1.02156	0.306988	0.710064			General function prediction only
PA0851	86.1561	0.312764	0.30663	1.02	0.307726	0.710739			Amino acid transport and metabolism
PA2826	244.636	0.26752	0.262713	1.0183	0.308537	0.712242			Posttranslational modification, protein turnover, chaperones
PA0064	113.527	0.297442	0.292223	1.01786	0.308744	0.712351			Function unknown
PA1025	41.5161	0.382704	0.376522	1.01642	0.30943	0.713194			Function unknown
PA1739	59.5458	-0.339414	0.333879	-1.01658	0.309355	0.713194			Energy production and conversion
PA0935	261.547	0.256056	0.252312	1.01484	0.310181	0.713252			General function prediction only
PA3271	567.713	0.237081	0.233406	1.01575	0.30975	0.713252			Amino acid transport and metabolism
PA4302	71.2899	-0.336361	0.331493	-1.01469	0.310256	0.713252		tadA	Intracellular trafficking, secretion, and vesicular transport
PA4672	94.3581	0.310284	0.305562	1.01545	0.30989	0.713252			Translation, ribosomal structure and biogenesis
PA5265	320.256	-0.249835	0.246141	-1.01501	0.310103	0.713252			Function unknown
PA0002	1648.93	0.222145	0.220118	1.00921	0.312874	0.714138		dnaN	Replication, recombination and repair
PA0777	28.179	-0.402502	0.398286	-1.01059	0.312215	0.714138			Signal transduction mechanisms
PA1449	132.156	0.299833	0.297105	1.00918	0.312886	0.714138		flhB	Cell motility
PA1714	603.816	0.224636	0.222171	1.01109	0.311971	0.714138		exsD	Function unknown
PA1813	93.1726	-0.304616	0.301256	-1.01115	0.311942	0.714138			General function prediction only
PA2720	62.2395	-0.339886	0.335765	-1.01227	0.311408	0.714138			Function unknown
PA3322	47.8284	-0.357616	0.353889	-1.01053	0.312241	0.714138			Transcription
PA3413	159.21	-0.280896	0.278283	-1.00939	0.312787	0.714138			Function unknown
PA3698	222.319	-0.259944	0.256813	-1.01219	0.311446	0.714138			Function unknown
PA3927	52.0892	0.351936	0.348384	1.01019	0.312402	0.714138			Function unknown
PA4325	198.654	-0.275159	0.272457	-1.00992	0.312534	0.714138			Function unknown
PA4616	66.113	-0.338678	0.334867	-1.01138	0.311833	0.714138			Carbohydrate transport and metabolism
PA5343	158.266	0.272644	0.269821	1.01046	0.312274	0.714138			Carbohydrate transport and metabolism
PA5435	6522.23	0.277306	0.274512	1.01018	0.312411	0.714138			Lipid transport and metabolism
PA0428	812.699	0.219397	0.218081	1.00604	0.314398	0.714686			Replication, recombination and repair
PA0627	71.5769	0.32208	0.319781	1.00719	0.313843	0.714686			General function prediction only
PA1509	654.9	0.229844	0.22816	1.00738	0.313752	0.714686			Function unknown
PA2084	69.5995	-0.328397	0.3268	-1.00489	0.314951	0.714686			Amino acid transport and metabolism
PA3050	205.194	-0.259575	0.25814	-1.00556	0.314629	0.714686		pyrD	Nucleotide transport and metabolism
PA3093	84.8707	0.315894	0.314378	1.00482	0.314982	0.714686			General function prediction only
PA3828	362.117	-0.253338	0.2513	-1.00811	0.3134	0.714686			General function prediction only
PA4519	262.579	0.249061	0.247638	1.00575	0.314538	0.714686		speC	Amino acid transport and metabolism
PA4676	159.309	0.270884	0.269673	1.00449	0.315141	0.714686			Inorganic ion transport and metabolism
PA4735	1714.98	-0.212354	0.211435	-1.00434	0.315213	0.714686			Cell wall/membrane/envelope biogenesis
PA5008	406.4	0.244824	0.243672	1.00473	0.315028	0.714686			Replication, recombination and repair
PA5301	451.902	0.229147	0.227831	1.00578	0.314523	0.714686			Carbohydrate transport and metabolism
PA5348	636.241	-0.224177	0.222967	-1.00543	0.314692	0.714686			Replication, recombination and repair
PA1089	475.561	0.235219	0.234442	1.00332	0.315709	0.715445			Amino acid transport and metabolism
PA2228	85.492	-0.363463	0.362715	-1.00206	0.316314	0.716452			Defense mechanisms
PA0218	55.9434	-0.342169	0.342125	-1.00013	0.317248	0.717838			Transcription
PA1675	48.2492	-0.350402	0.350256	-1.00042	0.317108	0.717838			Function unknown
PA2858	164.238	0.287782	0.288111	0.998856	0.317864	0.718867			Secondary metabolites biosynthesis, transport and catabolism
PA4999	133.899	0.283793	0.284222	0.998491	0.318041	0.718902		waaL	Cell wall/membrane/envelope biogenesis
PA3101	501.367	0.254048	0.254644	0.997658	0.318445	0.71945		xcpT	Cell motility
PA4291	80.7005	-0.325204	0.326132	-0.997154	0.31869	0.719638			Function unknown
PA4119	26.3132	0.397492	0.398963	0.996314	0.319097	0.720035		aph	Translation, ribosomal structure and biogenesis
PA5351	165.293	0.275292	0.276363	0.996125	0.319189	0.720035		rubA1	Energy production and conversion
PA2620	10270.7	-0.201712	0.202874	-0.994269	0.320092	0.721706		clpA	Posttranslational modification, protein turnover, chaperones
PA4956	111.102	-0.297992	0.299918	-0.99358	0.320427	0.722097		rhdA	Inorganic ion transport and metabolism
PA3761	84.6256	0.310348	0.312491	0.993142	0.320641	0.722212			Carbohydrate transport and metabolism
PA1653	23.413	-0.4037	0.406842	-0.992276	0.321063	0.722365			Transcription
PA3133.3	38.7719	-0.380438	0.383633	-0.991672	0.321357	0.722365			Function unknown
PA3694	96.7104	0.2954	0.297815	0.99189	0.321251	0.722365			Function unknown
PA4401	270.49	0.242358	0.244235	0.992314	0.321044	0.722365			Posttranslational modification, protein turnover, chaperones
PA4062	55.6689	-0.342314	0.345369	-0.991153	0.321611	0.72257			Function unknown
PA1385	73.0155	-0.318763	0.32219	-0.989363	0.322486	0.72344			Cell wall/membrane/envelope biogenesis
PA1523	256.815	-0.243842	0.246395	-0.989638	0.322351	0.72344		xdhB	Nucleotide transport and metabolism
PA1571	241.125	0.25281	0.255433	0.98973	0.322306	0.72344			Function unknown
PA1576	258.985	-0.258213	0.261353	-0.987985	0.32316	0.724484			Lipid transport and metabolism
PA5225	159.536	-0.266141	0.269443	-0.987747	0.323276	0.724484			Function unknown
PA4276	1194.91	-0.246453	0.249812	-0.986551	0.323863	0.725433		secE	Intracellular trafficking, secretion, and vesicular transport
PA0366	134.346	-0.274471	0.278385	-0.985939	0.324163	0.72574			Energy production and conversion
PA1345	73.1485	-0.31596	0.320712	-0.985183	0.324534	0.725841			Translation, ribosomal structure and biogenesis
PA3693	164.055	0.262661	0.26655	0.985409	0.324423	0.725841			General function prediction only
PA5059	82.5871	-0.308502	0.313498	-0.984064	0.325084	0.726706			Transcription
PA1807	222.129	0.262708	0.267072	0.983661	0.325282	0.726785			General function prediction only
PA0370	138.449	0.288426	0.29418	0.980439	0.32687	0.727648			Replication, recombination and repair
PA0706	76.8752	-0.328887	0.336377	-0.977734	0.328206	0.727648		cat	General function prediction only
PA0748	28.7613	-0.383439	0.392384	-0.977204	0.328468	0.727648			Function unknown
PA1017	64.1078	0.322779	0.329262	0.980311	0.326933	0.727648		pauA	Energy production and conversion
PA1103	495.797	0.221594	0.22682	0.976964	0.328587	0.727648			Cell motility
PA1275	37.6857	0.369223	0.377605	0.977802	0.328172	0.727648		cobD	Coenzyme transport and metabolism
[truncated: 3,727 more rows]

## Sheet: PA1359
ID	Base mean	log2(FC)	StdErr	Wald-Stats	P-value	P-adj	DAP-seq peak	Name	Function
PA2495	235.726	-3.06846	0.257834	-11.9009	1.17065e-32	3.80109e-29		oprN	Cell wall/membrane/envelope biogenesis
PA3229	159.603	-2.49547	0.247155	-10.0968	5.7096e-24	9.26953e-21			Function unknown
PA1360	127.561	2.462	0.250406	9.83203	8.19513e-23	8.86987e-20			General function prediction only
PA2759	183.608	-2.03929	0.251183	-8.11873	4.71106e-16	3.8242e-13			Function unknown
PA2663	267.923	2.02089	0.259285	7.79408	6.48816e-15	4.21341e-12		ppyR	Function unknown
PA5275	605.433	1.55576	0.224382	6.93353	4.10459e-12	2.22127e-09			Inorganic ion transport and metabolism
PA2493	90.0053	-1.76638	0.264752	-6.67183	2.52628e-11	1.17183e-08		mexE	Cell wall/membrane/envelope biogenesis
PA5171	3341.35	-1.27244	0.20628	-6.16853	6.8926e-10	2.79754e-07		arcA	Amino acid transport and metabolism
PA5172	2927.71	-1.19123	0.195041	-6.10758	1.01152e-09	3.64934e-07		arcB	Amino acid transport and metabolism
PA3813	1323.17	1.43086	0.245182	5.83589	5.35042e-09	1.73728e-06		iscU	Energy production and conversion
PA5173	2117.25	-1.1835	0.204063	-5.79969	6.64385e-09	1.96114e-06		arcC	Amino acid transport and metabolism
PA4221	297.871	1.28093	0.224475	5.70635	1.15427e-08	3.12327e-06		fptA	Inorganic ion transport and metabolism
PA1557	1196.76	-1.19135	0.209891	-5.67604	1.37847e-08	3.44299e-06		ccoN2	Posttranslational modification, protein turnover, chaperones
PA5023	185.986	1.39521	0.248031	5.62515	1.85348e-08	4.29876e-06			Function unknown
PA1847	2644.76	1.27093	0.232018	5.47772	4.30836e-08	9.32616e-06			Posttranslational modification, protein turnover, chaperones
PA0665	905.251	1.08463	0.214525	5.05594	4.28279e-07	8.69138e-05			Function unknown
PA3812	1038.61	1.24779	0.247683	5.03783	4.7084e-07	8.99305e-05		iscA	Function unknown
PA5531	179.627	1.18142	0.239822	4.92626	8.38173e-07	0.000151197		tonB1	Cell wall/membrane/envelope biogenesis
PA3809	516.371	1.1825	0.245222	4.82218	1.41995e-06	0.000236038		fdx2	Energy production and conversion
PA3811	1207.3	1.1956	0.248179	4.81747	1.45389e-06	0.000236038		hscB	Posttranslational modification, protein turnover, chaperones
PA2491	845.906	-1.00028	0.213818	-4.67817	2.8944e-06	0.000442309			Energy production and conversion
PA4615	727.356	1.0375	0.222114	4.67104	2.99686e-06	0.000442309			Energy production and conversion
PA3810	1441.94	1.10744	0.239066	4.63234	3.61552e-06	0.000510417		hscA	Posttranslational modification, protein turnover, chaperones
PA0547	665.865	-0.898127	0.212402	-4.22844	2.35317e-05	0.00318364			Transcription
PA3808	777.05	0.860338	0.204497	4.2071	2.58669e-05	0.0033596			Function unknown
PA0500	446.48	0.923275	0.222108	4.15687	3.22639e-05	0.00391233		bioB	Coenzyme transport and metabolism
PA4225	448.207	0.977795	0.235331	4.15497	3.25324e-05	0.00391233		pchF	Secondary metabolites biosynthesis, transport and catabolism
PA3613	2136.03	-0.930447	0.225566	-4.12495	3.70822e-05	0.00430021			Carbohydrate transport and metabolism
PA2126	197.887	-0.960095	0.235287	-4.08054	4.49319e-05	0.00503082			Transcription
PA4352	7821.33	-0.861453	0.221756	-3.8847	0.000102458	0.0110894			Signal transduction mechanisms
PA5427	7215.28	-0.81748	0.212597	-3.84521	0.000120449	0.012616		adhA	General function prediction only
PA5207	495.299	-0.8855	0.23319	-3.79733	0.000146261	0.014841			Inorganic ion transport and metabolism
PA1358	94.8574	0.941443	0.248985	3.78111	0.000156128	0.015362			Function unknown
PA2630	330.645	-0.935771	0.249129	-3.75616	0.000172538	0.0160066			Function unknown
PA4226	241.685	0.876736	0.2331	3.7612	0.000169098	0.0160066		pchE	Secondary metabolites biosynthesis, transport and catabolism
PA2127	523.647	-0.94994	0.255803	-3.71356	0.000204361	0.017934			General function prediction only
PA2494	252.999	-0.892871	0.240378	-3.71445	0.000203646	0.017934		mexF	Defense mechanisms
PA1176	381.408	-0.796232	0.216485	-3.678	0.000235074	0.0200864		napF	Energy production and conversion
PA5231	3407.11	-0.854968	0.232902	-3.67093	0.000241668	0.0201204			Defense mechanisms
PA0495	101.51	0.918129	0.251908	3.6447	0.000267704	0.0217309			Amino acid transport and metabolism
PA5217	179.261	0.941072	0.258922	3.63458	0.000278431	0.0220504			Inorganic ion transport and metabolism
PA1429	3076.07	-0.888214	0.249214	-3.56406	0.000365157	0.0282301			Inorganic ion transport and metabolism
PA4571	597.398	-0.830528	0.237368	-3.49891	0.000467164	0.0344746			Energy production and conversion
PA4587	3244.57	-0.694954	0.198353	-3.50363	0.000458969	0.0344746		ccpR	Inorganic ion transport and metabolism
PA1746	3875.18	-0.81468	0.234749	-3.47043	0.00051963	0.0372509			Function unknown
PA4442	1046.9	0.763781	0.220347	3.46627	0.000527731	0.0372509		cysN	Inorganic ion transport and metabolism
PA2754	1128.24	-0.810335	0.234851	-3.45042	0.000559708	0.0386675			Function unknown
PA3337	3641.33	-0.827446	0.248617	-3.32819	0.000874108	0.0591298		rfaD	Cell wall/membrane/envelope biogenesis
PA4222	75.2241	0.85196	0.257053	3.31434	0.000918594	0.0608709			Defense mechanisms
PA0024	517.297	0.757539	0.232386	3.25983	0.00111479	0.0715792		hemF	Coenzyme transport and metabolism
PA3458	1727.03	-0.818231	0.25119	-3.25742	0.00112428	0.0715792			Transcription
PA1013.1	402.77	0.763078	0.237317	3.21544	0.00130245	0.081328			Function unknown
PA0128	270.117	-0.804988	0.254197	-3.16679	0.0015413	0.0915143			Inorganic ion transport and metabolism
PA0459	5761.78	-0.632176	0.199731	-3.16513	0.00155013	0.0915143			Posttranslational modification, protein turnover, chaperones
PA2662	1244.68	0.818152	0.25812	3.16965	0.00152621	0.0915143			Inorganic ion transport and metabolism
PA0865	2664.16	0.748696	0.238176	3.14346	0.00166965	0.0958279		hpd	Amino acid transport and metabolism
PA3578	586.965	0.699224	0.222593	3.14126	0.00168223	0.0958279			General function prediction only
PA1596	3468.23	0.658828	0.210528	3.1294	0.00175162	0.0980605		htpG	Posttranslational modification, protein turnover, chaperones
PA3814	2201.64	0.816796	0.262037	3.1171	0.00182637	0.100512		iscS	Amino acid transport and metabolism
PA0200	1241.13	0.780444	0.250943	3.11005	0.00187056	0.101228			Function unknown
PA0141	5011.94	-0.625071	0.202014	-3.09421	0.0019734	0.103349			Function unknown
PA2664	1265	0.696228	0.224983	3.09458	0.00197095	0.103349		fhp	Energy production and conversion
PA3126	354.363	0.703055	0.22779	3.08641	0.00202587	0.104413		ibpA	Posttranslational modification, protein turnover, chaperones
PA0494	89.1146	0.799497	0.25946	3.08139	0.00206037	0.104532			Lipid transport and metabolism
PA5137	301.427	0.67324	0.220249	3.05672	0.00223773	0.111783			Signal transduction mechanisms
PA3879	811.947	-0.714154	0.235362	-3.03428	0.00241109	0.118618		narL	Transcription
PA4671	1161.58	0.606826	0.201936	3.00504	0.00265546	0.128691			Translation, ribosomal structure and biogenesis
PA3614	1893.7	-0.687749	0.230173	-2.98796	0.00280844	0.134103			Translation, ribosomal structure and biogenesis
PA1556	1068.56	-0.62126	0.209337	-2.96776	0.00299981	0.139148		ccoO2	Energy production and conversion
PA3533	1006.62	0.658671	0.221833	2.96922	0.00298561	0.139148			Posttranslational modification, protein turnover, chaperones
PA2755	539.84	0.611924	0.207748	2.94552	0.00322416	0.147448		eco	General function prediction only
PA1174	929.131	-0.596897	0.204419	-2.91997	0.00350066	0.15787		napA	Energy production and conversion
PA1604	413.895	-0.66554	0.230236	-2.89069	0.00384399	0.170979			Signal transduction mechanisms
PA1555	2342.08	-0.586674	0.20446	-2.86939	0.00411265	0.180456		ccoP2	Energy production and conversion
PA0496	124.82	0.713524	0.251383	2.83839	0.00453421	0.186362			Amino acid transport and metabolism
PA0798	75.7533	-0.729044	0.256143	-2.84624	0.00442391	0.186362		pmtA	Coenzyme transport and metabolism
PA0972	1499.84	0.575963	0.2022	2.84848	0.00439285	0.186362		tolB	Intracellular trafficking, secretion, and vesicular transport
PA1050	263.037	-0.661098	0.232063	-2.84879	0.00438863	0.186362			Transcription
PA5475	5440.36	-0.640634	0.225534	-2.84052	0.00450396	0.186362			Transcription
PA4632	241.085	0.626484	0.222181	2.81971	0.00480677	0.194271			Posttranslational modification, protein turnover, chaperones
PA5027	601.872	-0.660503	0.234464	-2.81708	0.00484631	0.194271			Signal transduction mechanisms
PA4236	12435.6	-0.56103	0.200595	-2.79683	0.00516068	0.20435		katA	Inorganic ion transport and metabolism
PA0996	969.189	0.591406	0.212233	2.78659	0.00532657	0.208378		pqsA	Lipid transport and metabolism
PA5559	2692.76	0.557036	0.202044	2.757	0.00583337	0.225488		atpE	Function unknown
PA4254	2785.75	0.568408	0.206602	2.75123	0.0059372	0.226801		rpsQ	Translation, ribosomal structure and biogenesis
PA1546	2056.45	-0.588502	0.215241	-2.73416	0.00625405	0.236127		hemN	Coenzyme transport and metabolism
PA4223	89.4291	0.6859	0.253958	2.70084	0.00691637	0.258132			Defense mechanisms
PA3839	927.975	-0.612334	0.22746	-2.69205	0.00710137	0.262024			Inorganic ion transport and metabolism
PA3940	930.868	0.541518	0.20303	2.66719	0.00764887	0.279055			Replication, recombination and repair
PA0958	24125.2	0.552856	0.209323	2.64116	0.00826231	0.284477		oprD	Function unknown
PA3531	2924.43	-0.562383	0.212096	-2.65155	0.00801222	0.284477		bfrB	Inorganic ion transport and metabolism
PA3815	324.854	0.682523	0.258644	2.63885	0.00831874	0.284477		iscR	Transcription
PA4245	1022.87	0.55676	0.211	2.63867	0.00832317	0.284477		rpmD	Translation, ribosomal structure and biogenesis
PA5100	202.409	-0.61282	0.231377	-2.64858	0.00808318	0.284477		hutU	Amino acid transport and metabolism
PA5557	2150.64	0.546176	0.206324	2.64718	0.00811672	0.284477		atpH	Energy production and conversion
PA5170	6954.53	-0.650476	0.247501	-2.62817	0.00858448	0.290352		arcD	Amino acid transport and metabolism
PA3656	2999.13	0.534279	0.203988	2.61917	0.00881431	0.295052		rpsB	Translation, ribosomal structure and biogenesis
PA1196	355.569	-0.675872	0.258431	-2.61529	0.00891525	0.295386			Signal transduction mechanisms
PA0545	1173.24	-0.667822	0.256811	-2.60045	0.00931023	0.296569			Inorganic ion transport and metabolism
PA1553	375.574	0.583059	0.223695	2.60649	0.00914744	0.296569		ccoO1	Energy production and conversion
PA2707	981.047	0.554416	0.21305	2.60227	0.00926076	0.296569			General function prediction only
PA3654	371.584	0.557244	0.214306	2.60022	0.0093163	0.296569		pyrH	Nucleotide transport and metabolism
PA2442	212.06	-0.593295	0.228827	-2.59277	0.00952068	0.297141		gcvT2	Amino acid transport and metabolism
PA3438	91.3565	0.64791	0.250446	2.58703	0.00968073	0.297141		folE1	Coenzyme transport and metabolism
PA3929	507.891	0.590087	0.22768	2.59174	0.00954916	0.297141		cioB	Energy production and conversion
PA4386	3987.34	0.552234	0.21352	2.58633	0.00970031	0.297141		groES	Posttranslational modification, protein turnover, chaperones
PA4231	74.8193	0.674135	0.262091	2.57214	0.0101071	0.306708		pchA	Coenzyme transport and metabolism
PA0423	5165.19	0.538154	0.210708	2.55403	0.0106484	0.30871		pasP	Function unknown
PA2118a	276.222	-0.59001	0.230434	-2.56042	0.0104544	0.30871			Function unknown
PA3647	1157.86	0.53909	0.210627	2.55946	0.0104835	0.30871			Cell wall/membrane/envelope biogenesis
PA4244	2406.66	0.525586	0.205491	2.5577	0.0105366	0.30871		rplO	Translation, ribosomal structure and biogenesis
PA5230	915.725	-0.520279	0.203687	-2.5543	0.0106401	0.30871			Function unknown
PA5232	5295.82	-0.613923	0.240853	-2.54896	0.0108046	0.310465			Cell wall/membrane/envelope biogenesis
PA2939	820.895	-0.539603	0.213121	-2.53191	0.0113444	0.323115			General function prediction only
PA4235	1623.14	0.499153	0.197775	2.52385	0.0116077	0.327741		bfrA	Inorganic ion transport and metabolism
PA4031	533.14	0.528951	0.210235	2.516	0.0118696	0.332247		ppa	Energy production and conversion
PA4453	1572.32	0.504013	0.200596	2.51258	0.0119851	0.332612			Secondary metabolites biosynthesis, transport and catabolism
PA0504	96.6549	0.652852	0.262697	2.48519	0.0129482	0.3533		bioD	Coenzyme transport and metabolism
PA5208	1205.52	-0.594702	0.239245	-2.48575	0.012928	0.3533			Inorganic ion transport and metabolism
PA0501	191.735	0.59179	0.239037	2.47572	0.0132967	0.356046		bioF	Coenzyme transport and metabolism
PA4271	3179.42	0.50631	0.204264	2.47871	0.0131859	0.356046		rplL	Translation, ribosomal structure and biogenesis
PA5153	759.801	0.541328	0.218847	2.47355	0.0133778	0.356046			Amino acid transport and metabolism
PA1656	2835.19	-0.508424	0.206711	-2.45958	0.0139099	0.367198			Function unknown
PA5051	660.888	-0.54193	0.220693	-2.45558	0.0140657	0.368318		argS	Translation, ribosomal structure and biogenesis
PA4934	2237.99	0.499643	0.204641	2.44156	0.0146239	0.37987		rpsR	Translation, ribosomal structure and biogenesis
PA1647	122.067	-0.602251	0.247875	-2.42965	0.0151133	0.3864			Inorganic ion transport and metabolism
PA4274	2527.17	0.495456	0.203909	2.42978	0.0151078	0.3864		rplK	Translation, ribosomal structure and biogenesis
PA2400	172.555	-0.576916	0.237996	-2.42406	0.0153481	0.388203		pvdJ	Secondary metabolites biosynthesis, transport and catabolism
PA4224	72.8991	0.633265	0.261432	2.42229	0.0154229	0.388203		pchG	Secondary metabolites biosynthesis, transport and catabolism
PA1555.1	143.169	-0.606592	0.25174	-2.4096	0.01597	0.391393		ccoQ2	Posttranslational modification, protein turnover, chaperones
PA2532	742.678	0.567684	0.234935	2.41634	0.0156773	0.391393		tpx	Posttranslational modification, protein turnover, chaperones
PA2667	422.709	0.519597	0.215762	2.40819	0.0160318	0.391393			Function unknown
PA3730	115.206	0.58304	0.242028	2.40897	0.0159975	0.391393			Function unknown
PA3874	290.481	-0.614343	0.256702	-2.39322	0.0167014	0.404697		narH	Energy production and conversion
PA3181	260.352	0.58337	0.244351	2.38743	0.0169667	0.405081			Carbohydrate transport and metabolism
PA4259	2932.7	0.505807	0.211635	2.38999	0.0168486	0.405081		rpsS	Translation, ribosomal structure and biogenesis
PA3278	1526.58	-0.502811	0.210905	-2.38407	0.0171224	0.405813			Function unknown
PA1831	223.385	0.553566	0.233468	2.37106	0.0177371	0.417336			Carbohydrate transport and metabolism
PA3742	2032.69	0.468224	0.198593	2.3577	0.0183883	0.417531		rplS	Translation, ribosomal structure and biogenesis
PA3930	645.95	0.53873	0.227635	2.36664	0.0179502	0.417531		cioA	Energy production and conversion
PA4377	316.563	-0.540103	0.228854	-2.36004	0.0182731	0.417531			Function unknown
PA4387	373.416	0.513519	0.217496	2.36105	0.0182234	0.417531			General function prediction only
PA5429	1100.67	0.561327	0.238009	2.35843	0.0183525	0.417531		aspA	Amino acid transport and metabolism
PA3820	736.292	0.510282	0.216953	2.35204	0.0186708	0.421		secF	Intracellular trafficking, secretion, and vesicular transport
PA1789	2480.13	-0.567009	0.241977	-2.34324	0.0191172	0.427064			Signal transduction mechanisms
PA5558	3316.38	0.490689	0.209555	2.34157	0.0192028	0.427064		atpF	Energy production and conversion
PA1049	373.891	-0.515427	0.220936	-2.33293	0.0196519	0.428254		pdxH	Coenzyme transport and metabolism
PA4328	379.781	-0.555519	0.23795	-2.3346	0.0195643	0.428254			Signal transduction mechanisms
PA5352	81.8644	-0.589212	0.252041	-2.33776	0.0193995	0.428254			General function prediction only
PA0973	5572.21	0.468632	0.201198	2.32921	0.0198482	0.428687		oprL	Cell wall/membrane/envelope biogenesis
PA1197	143.279	-0.566952	0.243842	-2.32508	0.0200676	0.428687			Transcription
PA2566	179.431	-0.555246	0.238808	-2.32508	0.0200679	0.428687			General function prediction only
PA3239	128.263	0.552748	0.23828	2.31974	0.020355	0.429173			Cell wall/membrane/envelope biogenesis
PA3479	756.662	-0.504079	0.217244	-2.32034	0.0203226	0.429173		rhlA	Lipid transport and metabolism
PA1137	307.263	-0.512056	0.222519	-2.30118	0.0213817	0.447134			Energy production and conversion
PA1837	235.923	0.547085	0.238176	2.29698	0.02162	0.447134			Function unknown
PA3186	1254.22	0.47092	0.204858	2.29876	0.0215184	0.447134		oprB	Cell wall/membrane/envelope biogenesis
PA0460	2234.9	-0.447998	0.196527	-2.27957	0.0226331	0.464386			Function unknown
PA4272	3457	0.462526	0.203061	2.27777	0.0227402	0.464386		rplJ	Translation, ribosomal structure and biogenesis
PA0302	584.721	0.475029	0.209968	2.26238	0.0236738	0.477445		spuF	Amino acid transport and metabolism
PA3928	166.634	0.53681	0.23724	2.26273	0.0236525	0.477445			Function unknown
PA2445	352.369	-0.486933	0.215903	-2.25533	0.0241125	0.480242		gcvP2	Amino acid transport and metabolism
PA3439	119.288	0.55055	0.244358	2.25305	0.0242561	0.480242		folX	Coenzyme transport and metabolism
PA4429	1188.34	0.475764	0.210814	2.2568	0.0240207	0.480242			Energy production and conversion
PA0084	1685.77	0.513723	0.228292	2.2503	0.0244302	0.480756			Function unknown
PA1013	1140.94	0.456569	0.204005	2.23803	0.0252192	0.49034		purC	Nucleotide transport and metabolism
PA3653	907.527	0.455178	0.203293	2.23902	0.0251545	0.49034		frr	Translation, ribosomal structure and biogenesis
PA3729	1445.74	0.46203	0.20676	2.23462	0.0254423	0.491732			Function unknown
PA3655	1779.57	0.450794	0.202808	2.22277	0.0262316	0.501023		tsf	Translation, ribosomal structure and biogenesis
PA4758.1	82.3711	0.558889	0.251359	2.22346	0.0261845	0.501023			Function unknown
PA4251	6823.26	0.447793	0.201869	2.21824	0.0265387	0.503925		rplE	Translation, ribosomal structure and biogenesis
PA3731	362.96	0.480274	0.21703	2.21294	0.0269018	0.504913			Transcription
PA4253	4988.22	0.455627	0.205756	2.2144	0.0268011	0.504913		rplN	Translation, ribosomal structure and biogenesis
PA4675	73.915	0.573812	0.260389	2.20367	0.0275476	0.514064			Coenzyme transport and metabolism
PA0835	1980.16	-0.469719	0.213967	-2.19529	0.0281431	0.519209		pta	Energy production and conversion
PA1673	3849.85	-0.540594	0.246077	-2.19685	0.028031	0.519209			Inorganic ion transport and metabolism
PA1559	194.566	-0.538344	0.247252	-2.17731	0.0294576	0.53146			Function unknown
PA1719	193.783	0.515626	0.237459	2.17143	0.0298988	0.53146		pscF	Function unknown
PA2483	304.055	0.511822	0.234757	2.18022	0.0292412	0.53146			Energy production and conversion
PA3840	76.7309	-0.557375	0.255334	-2.18292	0.0290414	0.53146			General function prediction only
PA4237	3034.48	0.451991	0.207829	2.17482	0.0296435	0.53146		rplQ	Translation, ribosomal structure and biogenesis
PA4257	7518.97	0.449715	0.207174	2.17071	0.0299529	0.53146		rpsC	Translation, ribosomal structure and biogenesis
PA4687	267.196	0.520278	0.239649	2.171	0.0299315	0.53146		hitA	Inorganic ion transport and metabolism
PA4255	820.018	0.444672	0.206438	2.15402	0.0312383	0.544546		rpmC	Translation, ribosomal structure and biogenesis
PA5505	798.156	0.468034	0.217077	2.15608	0.0310776	0.544546			Inorganic ion transport and metabolism
PA5554	11899.2	0.465135	0.216095	2.15246	0.0313613	0.544546		atpD	Energy production and conversion
PA5560	1537.19	0.444181	0.205923	2.15702	0.031004	0.544546		atpB	Energy production and conversion
PA1838	207.575	0.4958	0.230823	2.14796	0.0317165	0.544887		cysI	Inorganic ion transport and metabolism
PA4558	520.665	0.453305	0.210865	2.14974	0.031576	0.544887			Posttranslational modification, protein turnover, chaperones
PA2576	111.276	-0.523519	0.244088	-2.1448	0.0319691	0.546336			Amino acid transport and metabolism
PA0265	725.856	0.468937	0.219109	2.14021	0.0323381	0.549748		gabD	Energy production and conversion
PA0025	473.329	0.522575	0.244417	2.13805	0.0325126	0.549836		aroE	Amino acid transport and metabolism
PA0023	423.645	0.476382	0.22367	2.12985	0.0331843	0.558028		qor	Energy production and conversion
PA0520	2363.76	0.546116	0.256888	2.12589	0.0335126	0.558028		nirQ	General function prediction only
PA1552	919.434	0.499517	0.234746	2.12791	0.0333448	0.558028		ccoP1	Energy production and conversion
PA1175	101.366	-0.518362	0.245121	-2.11472	0.0344535	0.567482		napD	Inorganic ion transport and metabolism
PA3188	257.379	0.495018	0.233919	2.11619	0.0343286	0.567482			Carbohydrate transport and metabolism
PA4695	440.165	0.457352	0.216452	2.11295	0.0346047	0.567482		ilvH	Amino acid transport and metabolism
PA3187	1769.57	0.451027	0.214284	2.10481	0.0353074	0.575227			Amino acid transport and metabolism
PA3302	370.528	0.470026	0.223676	2.10137	0.0356084	0.575227			Lipid transport and metabolism
PA4610	375.716	0.466938	0.222081	2.10255	0.0355047	0.575227			Function unknown
PA0782	3170.49	0.475286	0.226717	2.09638	0.0360483	0.576595		putA	Energy production and conversion
PA4935	2909.04	0.425113	0.202729	2.09695	0.0359978	0.576595		rpsF	Translation, ribosomal structure and biogenesis
PA1131	156.467	-0.495221	0.236611	-2.09297	0.0363517	0.577586			Carbohydrate transport and metabolism
PA3858	965.296	-0.43247	0.206756	-2.09169	0.036466	0.577586			Signal transduction mechanisms
PA4348	2335.92	-0.499354	0.239042	-2.08898	0.0367099	0.578627			Energy production and conversion
PA1413	124.21	-0.509633	0.245063	-2.0796	0.0375626	0.589207			Transcription
PA0552	681.463	0.458423	0.220904	2.07521	0.0379669	0.58985		pgk	Carbohydrate transport and metabolism
PA5301	487.032	0.435114	0.209638	2.07555	0.0379359	0.58985			Carbohydrate transport and metabolism
PA4305	107.087	-0.508082	0.246375	-2.06223	0.039186	0.604155		rcpC	Intracellular trafficking, secretion, and vesicular transport
PA4385	37427.3	0.465904	0.226007	2.06145	0.0392599	0.604155		groEL	Posttranslational modification, protein turnover, chaperones
PA0577	669.328	0.430213	0.2103	2.04571	0.0407848	0.618824		dnaG	Replication, recombination and repair
PA4447	235.491	0.464526	0.226859	2.04764	0.0405948	0.618824		hisC1	Amino acid transport and metabolism
PA5555	4290.34	0.439835	0.214676	2.04884	0.040478	0.618824		atpG	Energy production and conversion
PA2475	130.24	-0.484656	0.23768	-2.03911	0.0414387	0.62582			Secondary metabolites biosynthesis, transport and catabolism
PA3572	248.683	-0.482778	0.237715	-2.03091	0.0422638	0.635327			Function unknown
PA5556	7838.16	0.436105	0.215592	2.02283	0.0430911	0.644778		atpA	Energy production and conversion
PA1071	564.51	0.46532	0.230877	2.01544	0.0438582	0.650105		braF	Amino acid transport and metabolism
PA2564	97.6078	-0.510596	0.253569	-2.01364	0.0440478	0.650105			General function prediction only
PA4322	337.509	0.462859	0.22944	2.01734	0.04366	0.650105			General function prediction only
PA0085	2803.19	0.396464	0.198211	2.00021	0.0454776	0.665485		hcp1	Function unknown
PA1544	707.085	-0.458739	0.229369	-2	0.0454998	0.665485		anr	Signal transduction mechanisms
PA1076	946.913	-0.475843	0.238216	-1.99753	0.0457681	0.666408			Function unknown
PA1070	703.682	0.447576	0.224657	1.99226	0.0463422	0.670511		braG	Amino acid transport and metabolism
PA5053	347.588	0.448034	0.225011	1.99116	0.0464629	0.670511		hslV	Posttranslational modification, protein turnover, chaperones
PA1173	81.694	-0.506551	0.254729	-1.98858	0.0467472	0.671629		napB	Energy production and conversion
PA0503	139.529	0.503968	0.253686	1.98658	0.0469688	0.67184			Coenzyme transport and metabolism
PA5096	73.5244	-0.506011	0.255739	-1.97862	0.0478588	0.681567			Amino acid transport and metabolism
PA1728	1085.72	-0.424829	0.214937	-1.97653	0.0480952	0.681944			Function unknown
PA0007	761.689	-0.400643	0.203468	-1.96907	0.0489446	0.682568			Function unknown
PA1156	1302.86	0.433053	0.220026	1.96819	0.0490462	0.682568		nrdA	Nucleotide transport and metabolism
PA2373	256.502	-0.441812	0.224999	-1.96362	0.0495742	0.682568			Function unknown
PA2402	258.391	-0.435184	0.221256	-1.96688	0.0491975	0.682568			Secondary metabolites biosynthesis, transport and catabolism
PA3465	1203.84	-0.405531	0.205852	-1.97001	0.0488372	0.682568			Amino acid transport and metabolism
PA5046	1112.51	0.411604	0.208491	1.97421	0.0483581	0.682568			Energy production and conversion
PA5354	202.925	-0.447109	0.227733	-1.96331	0.0496107	0.682568		glcE	Energy production and conversion
PA0918	801.946	0.447853	0.228675	1.95847	0.0501752	0.684533			Energy production and conversion
PA3189	233.302	0.448338	0.228804	1.95949	0.0500554	0.684533			Carbohydrate transport and metabolism
PA0280	314.869	0.478087	0.245087	1.95069	0.0510945	0.694158		cysA	Inorganic ion transport and metabolism
PA0750	164.184	0.452047	0.232124	1.94744	0.0514822	0.696511		ung	Replication, recombination and repair
PA4761	12902.6	0.4305	0.221393	1.94451	0.0518341	0.698362		dnaK	Posttranslational modification, protein turnover, chaperones
PA1177	156.028	-0.492146	0.25361	-1.94056	0.0523115	0.698993		napE	Energy production and conversion
PA2261	136.037	-0.474473	0.244323	-1.94199	0.0521378	0.698993			Carbohydrate transport and metabolism
PA0303	468.259	0.441723	0.228345	1.93445	0.0530573	0.704887		spuG	Amino acid transport and metabolism
PA2371	476.403	-0.409633	0.21211	-1.93123	0.0534546	0.704887			Posttranslational modification, protein turnover, chaperones
PA3836	517.33	0.430943	0.223906	1.92466	0.0542721	0.704887			General function prediction only
PA4252	2837.7	0.396062	0.20564	1.92599	0.0541053	0.704887		rplX	Translation, ribosomal structure and biogenesis
PA4266	14791.1	0.39368	0.204228	1.92765	0.0538992	0.704887		fusA1	Translation, ribosomal structure and biogenesis
PA4273	3652.95	0.394103	0.204503	1.92712	0.0539642	0.704887		rplA	Translation, ribosomal structure and biogenesis
PA4347	428.003	-0.47811	0.248283	-1.92567	0.0541459	0.704887			Defense mechanisms
PA4307	206.571	0.442311	0.230047	1.9227	0.054518	0.705259		pctC	Signal transduction mechanisms
PA2570	78.2663	-0.500893	0.260823	-1.92043	0.0548032	0.706134		lecA	Function unknown
PA5553	2147.92	0.408583	0.213654	1.91236	0.0558297	0.716518		atpC	Energy production and conversion
PA0266	1004.96	0.455511	0.238546	1.90953	0.0561935	0.718348			Amino acid transport and metabolism
PA1202	814.571	-0.389007	0.204635	-1.90098	0.0573045	0.718408			Secondary metabolites biosynthesis, transport and catabolism
PA2119	2340.03	-0.421458	0.221641	-1.90154	0.0572319	0.718408			Amino acid transport and metabolism
PA4762	1095.91	0.418409	0.219996	1.90189	0.0571854	0.718408		grpE	Posttranslational modification, protein turnover, chaperones
PA5030	84.2926	-0.496267	0.260416	-1.90567	0.0566931	0.718408			Carbohydrate transport and metabolism
PA5248	196.482	0.436705	0.229093	1.90624	0.0566195	0.718408			Inorganic ion transport and metabolism
PA2570.1	229.951	0.478854	0.252311	1.89787	0.057713	0.71919			Function unknown
PA2753	1588.84	-0.452667	0.238605	-1.89714	0.0578099	0.71919			Function unknown
PA0195	113.738	-0.465628	0.245916	-1.89345	0.0582987	0.722503		pntAA	Energy production and conversion
PA2668	130.698	0.453655	0.241166	1.8811	0.059959	0.734855			Function unknown
PA4260	6446.33	0.38309	0.203568	1.88188	0.0598529	0.734855		rplB	Translation, ribosomal structure and biogenesis
PA4336	306.773	0.406855	0.216299	1.88098	0.0599743	0.734855			General function prediction only
PA0508	101.55	0.456109	0.24497	1.8619	0.0626172	0.75078			Lipid transport and metabolism
PA0787	117.926	-0.459043	0.247974	-1.85118	0.0641443	0.75078			General function prediction only
PA0836	606.24	-0.415618	0.224927	-1.84779	0.0646327	0.75078		ackA	Energy production and conversion
PA0895	1244.71	0.37743	0.202475	1.86408	0.0623105	0.75078		aruC	Amino acid transport and metabolism
PA2265	191.837	-0.439534	0.237483	-1.8508	0.0641985	0.75078			Amino acid transport and metabolism
PA2705	461.837	0.403905	0.218482	1.84869	0.0645023	0.75078			Function unknown
PA3182	205.699	0.435163	0.234713	1.85402	0.0637356	0.75078		pgl	Carbohydrate transport and metabolism
PA3415	244.073	-0.414346	0.222259	-1.86424	0.0622873	0.75078			Energy production and conversion
PA3674	316.173	0.399053	0.215531	1.85149	0.0640989	0.75078			Function unknown
PA3690	313.269	0.434931	0.234704	1.8531	0.0638675	0.75078			Inorganic ion transport and metabolism
PA4559	425.662	0.427846	0.230498	1.85619	0.0634271	0.75078		lspA	Intracellular trafficking, secretion, and vesicular transport
PA4726.11	71192	0.402111	0.2158	1.86335	0.0624137	0.75078		crcZ	Function unknown
PA4759	1167.66	0.422232	0.228611	1.84695	0.0647551	0.75078		dapB	Amino acid transport and metabolism
PA4941	2576.99	0.377537	0.204531	1.84586	0.0649119	0.75078		hflC	Posttranslational modification, protein turnover, chaperones
PA5167	476.567	0.40542	0.218677	1.85397	0.0637435	0.75078			Carbohydrate transport and metabolism
PA5453	507.234	0.386496	0.209433	1.84544	0.0649736	0.75078		gmd	Cell wall/membrane/envelope biogenesis
PA3998	565.249	0.413342	0.224823	1.83852	0.0659854	0.759768			Function unknown
PA4484	730.355	0.398399	0.216905	1.83674	0.0662484	0.760101		gatB	Translation, ribosomal structure and biogenesis
PA4725	389.74	0.409784	0.223451	1.83388	0.0666713	0.76226		cbrA	Signal transduction mechanisms
PA1874	339.018	-0.435703	0.237988	-1.83078	0.0671335	0.76485			Cell wall/membrane/envelope biogenesis
PA0298	783.04	0.390184	0.215354	1.81183	0.0700124	0.765933		spuB	Amino acid transport and metabolism
PA0304	652.612	0.39004	0.213779	1.8245	0.0680764	0.765933		spuH	Amino acid transport and metabolism
PA0594	1634.3	0.38159	0.210001	1.81708	0.0692044	0.765933		surA	Posttranslational modification, protein turnover, chaperones
PA0596	1002.22	0.370901	0.204962	1.80961	0.0703557	0.765933			General function prediction only
PA2231	521.565	-0.375139	0.207277	-1.80985	0.0703197	0.765933		pslA	Carbohydrate transport and metabolism
PA2443	293.512	-0.392264	0.217265	-1.80546	0.0710027	0.765933		sdaA	Amino acid transport and metabolism
PA3450	101.18	0.447141	0.247645	1.80557	0.0709852	0.765933			Posttranslational modification, protein turnover, chaperones
PA3615	1597.37	-0.370398	0.203381	-1.8212	0.0685761	0.765933			General function prediction only
PA3728	1773.79	0.37893	0.208668	1.81594	0.0693794	0.765933			Signal transduction mechanisms
PA3763	1617.44	0.371094	0.2053	1.80757	0.070674	0.765933		purL	Nucleotide transport and metabolism
PA3805	381.715	0.390035	0.215006	1.81406	0.0696677	0.765933		pilF	Cell motility
PA4258	3006.3	0.379348	0.209986	1.80654	0.0708343	0.765933		rplV	Translation, ribosomal structure and biogenesis
PA4268	2702.28	0.364329	0.199334	1.82773	0.0675895	0.765933		rpsL	Translation, ribosomal structure and biogenesis
PA4462	1170.29	0.393515	0.215779	1.8237	0.0681974	0.765933		rpoN	Transcription
PA4602	239.757	0.412493	0.226817	1.81862	0.0689696	0.765933		glyA3	Amino acid transport and metabolism
PA5041	1780.42	0.370483	0.204276	1.81364	0.0697334	0.765933		pilP	Intracellular trafficking, secretion, and vesicular transport
PA0905	1620.98	0.376861	0.208943	1.80366	0.071285	0.766432		rsmA	Signal transduction mechanisms
PA1493	304.992	0.403898	0.224514	1.79898	0.0720213	0.771611		cysP	Inorganic ion transport and metabolism
PA1742	344.86	0.391987	0.218433	1.79454	0.0727265	0.771611			Nucleotide transport and metabolism
PA4246	2563.18	0.374949	0.209105	1.79311	0.0729549	0.771611		rpsE	Translation, ribosomal structure and biogenesis
PA4560	2333.23	0.361	0.201127	1.79489	0.0726718	0.771611		ileS	Translation, ribosomal structure and biogenesis
PA4686	486.4	0.415161	0.231065	1.79673	0.0723784	0.771611			Cell cycle control, cell division, chromosome partitioning
PA3988	752.945	0.396115	0.221343	1.7896	0.073519	0.775052			Cell wall/membrane/envelope biogenesis
PA3234	350.026	0.407552	0.228345	1.7848	0.0742932	0.78068			General function prediction only
PA0951a	161.603	-0.413508	0.232963	-1.775	0.0758985	0.784905			Function unknown
PA0969	938.278	0.365334	0.205685	1.77619	0.0757024	0.784905		tolQ	Intracellular trafficking, secretion, and vesicular transport
PA1059	133.711	0.425794	0.239761	1.77591	0.0757476	0.784905			Inorganic ion transport and metabolism
PA2614	767.487	0.387068	0.218071	1.77496	0.075904	0.784905		lolA	Cell wall/membrane/envelope biogenesis
PA5450	372.764	0.392485	0.220595	1.77921	0.0752057	0.784905		wzt	Carbohydrate transport and metabolism
PA0451	699.034	-0.366814	0.207269	-1.76975	0.0767684	0.786331			Posttranslational modification, protein turnover, chaperones
PA0779	1991.84	0.411509	0.232405	1.77066	0.0766179	0.786331			Posttranslational modification, protein turnover, chaperones
PA4370	159.938	0.467246	0.263801	1.77121	0.076526	0.786331		icmP	Inorganic ion transport and metabolism
PA5355	535.405	-0.372585	0.210894	-1.76669	0.0772798	0.78908		glcD	Energy production and conversion
PA3451	79.7299	-0.460879	0.261123	-1.76499	0.0775654	0.789513			Function unknown
PA0849	456.469	-0.40238	0.228737	-1.75913	0.0785549	0.789949		trxB2	Posttranslational modification, protein turnover, chaperones
PA3340	547.687	-0.377295	0.21419	-1.7615	0.0781543	0.789949			Cell motility
PA4256	4436.22	0.368508	0.209501	1.75898	0.0785813	0.789949		rplP	Translation, ribosomal structure and biogenesis
PA5092	171.685	-0.408726	0.232352	-1.75908	0.0785642	0.789949		hutI	Secondary metabolites biosynthesis, transport and catabolism
PA2581.1	164.884	0.462449	0.264188	1.75045	0.0800399	0.797237			Function unknown
PA3735	561.461	0.391251	0.223339	1.75183	0.0798037	0.797237		thrC	Amino acid transport and metabolism
PA3803	1123.6	0.375878	0.214734	1.75044	0.0800429	0.797237		gcpE	Lipid transport and metabolism
PA1860	157.558	-0.413512	0.23664	-1.74743	0.0805623	0.799588			Secondary metabolites biosynthesis, transport and catabolism
PA3646	1359.18	0.364897	0.208963	1.74623	0.0807714	0.799588		lpxD	Cell wall/membrane/envelope biogenesis
PA2330	748.803	-0.385768	0.22147	-1.74185	0.0815341	0.804684			Lipid transport and metabolism
PA0083	376.622	0.400288	0.230449	1.737	0.082388	0.810398			Function unknown
PA1810	441.714	0.386512	0.22268	1.73573	0.0826121	0.810398			Amino acid transport and metabolism
PA4267	3449.08	0.341707	0.197108	1.7336	0.0829895	0.811647		rpsG	Translation, ribosomal structure and biogenesis
PA0437	106.162	0.442037	0.255699	1.72874	0.0838549	0.815077		codA	General function prediction only
PA0789	194.847	0.401893	0.232397	1.72934	0.083749	0.815077			Amino acid transport and metabolism
PA0964	1326.74	0.342512	0.198407	1.72631	0.0842911	0.815077		pmpR	Function unknown
PA1069	862.216	0.378253	0.219148	1.72602	0.0843443	0.815077			Function unknown
PA2748	102.129	-0.448761	0.261011	-1.71932	0.0855565	0.817065			Translation, ribosomal structure and biogenesis
PA4262	4436.67	0.343401	0.199462	1.72164	0.0851354	0.817065		rplD	Translation, ribosomal structure and biogenesis
PA4555	225.041	0.390605	0.226881	1.72163	0.0851362	0.817065		pilY2	Function unknown
PA5104	201.366	-0.407603	0.236976	-1.72002	0.0854288	0.817065			Function unknown
PA3767	237.733	-0.38476	0.224292	-1.71544	0.0862647	0.81901			Translation, ribosomal structure and biogenesis
PA5001	716.125	0.35269	0.205556	1.71579	0.0862011	0.81901			Function unknown
PA4752	676.093	0.353638	0.2065	1.71254	0.0867979	0.82167		ftsJ	Translation, ribosomal structure and biogenesis
PA1249	7747.6	-0.351092	0.205649	-1.70724	0.087778	0.822903		aprA	Secondary metabolites biosynthesis, transport and catabolism
PA3225	462.585	-0.362723	0.212176	-1.70954	0.0873511	0.822903			Transcription
PA3925	237.848	0.38708	0.226567	1.70846	0.0875513	0.822903			Lipid transport and metabolism
PA4247	1358.93	0.342084	0.200524	1.70595	0.0880181	0.822903		rplR	Translation, ribosomal structure and biogenesis
PA5124	150.061	-0.436656	0.256104	-1.70499	0.0881954	0.822903		ntrB	Signal transduction mechanisms
PA3391	1468.31	0.344381	0.202809	1.69806	0.0894969	0.832636		nosR	Energy production and conversion
PA3802	1757.9	0.356425	0.210215	1.69553	0.0899749	0.832636		hisS	Translation, ribosomal structure and biogenesis
PA4238	5877.65	0.34016	0.200704	1.69483	0.090107	0.832636		rpoA	Transcription
PA5040	10130.1	0.344458	0.203339	1.69401	0.0902642	0.832636		pilQ	Intracellular trafficking, secretion, and vesicular transport
PA0070	4258.57	0.355717	0.211323	1.68328	0.09232	0.834994			Function unknown
PA2388	90.1202	0.420371	0.249273	1.68639	0.0917205	0.834994		fpvR	Signal transduction mechanisms
PA2734	1454.45	0.33506	0.198433	1.68853	0.0913088	0.834994			Defense mechanisms
PA4577	1257.66	-0.357653	0.212417	-1.68373	0.0922335	0.834994			Signal transduction mechanisms
PA4694	3057.52	0.353214	0.20982	1.68341	0.0922951	0.834994		ilvC	Amino acid transport and metabolism
PA4743	302.947	0.385145	0.227798	1.69073	0.0908885	0.834994		rbfA	Translation, ribosomal structure and biogenesis
PA5054	1160.81	0.382185	0.22669	1.68594	0.0918079	0.834994		hslU	Posttranslational modification, protein turnover, chaperones
PA4855	226.421	0.415119	0.247842	1.67493	0.0939477	0.847356		purD	Nucleotide transport and metabolism
PA0162	91.4168	0.419723	0.251813	1.6668	0.0955534	0.853056		opdC	Function unknown
PA0934	1954.92	0.330482	0.198319	1.66642	0.0956306	0.853056		relA	Transcription
PA1888	103.255	-0.410135	0.246046	-1.6669	0.0955334	0.853056			General function prediction only
PA4265	6192.16	0.32674	0.195705	1.66956	0.0950071	0.853056		tufA	Translation, ribosomal structure and biogenesis
PA3277	333.813	-0.360535	0.216537	-1.665	0.0959122	0.853224			General function prediction only
PA3309	17638.4	-0.400423	0.24074	-1.6633	0.0962515	0.853903			Signal transduction mechanisms
PA0179	523.55	-0.366864	0.22085	-1.66114	0.0966844	0.855406			Transcription
PA0090	1304.2	0.374437	0.22588	1.65768	0.0973822	0.85691		clpV1	Posttranslational modification, protein turnover, chaperones
PA3670	172.959	0.408069	0.246158	1.65775	0.097368	0.85691			Cell motility
PA1833	1182.08	-0.330833	0.200821	-1.6474	0.0994754	0.864708			Energy production and conversion
PA1837a	332.112	-0.358304	0.217174	-1.64984	0.0989749	0.864708			Function unknown
PA2323	237.739	-0.375787	0.228057	-1.64778	0.0993988	0.864708			Energy production and conversion
PA3167	1052.8	0.356848	0.216784	1.6461	0.0997434	0.864708		serC	Coenzyme transport and metabolism
PA3299	817.136	0.333965	0.202435	1.64974	0.098996	0.864708		fadD1	Lipid transport and metabolism
PA5152	154.244	0.388946	0.236369	1.6455	0.0998662	0.864708			Amino acid transport and metabolism
PA4243	5416.93	0.343831	0.209488	1.64129	0.100737	0.869928		secY	Intracellular trafficking, secretion, and vesicular transport
PA4261	1759.57	0.338384	0.206361	1.63976	0.101054	0.870353		rplW	Translation, ribosomal structure and biogenesis
PA0041a	109.453	-0.412242	0.253193	-1.62817	0.103488	0.872794			Function unknown
PA0071	980.13	0.33358	0.204642	1.63007	0.103088	0.872794			Function unknown
PA2236	271.344	-0.363989	0.222625	-1.63499	0.102051	0.872794		pslF	Cell wall/membrane/envelope biogenesis
PA2995	388.615	0.360302	0.220394	1.6348	0.10209	0.872794		nqrE	Energy production and conversion
PA3416	269.877	-0.358803	0.220313	-1.6286	0.103397	0.872794			Energy production and conversion
PA3640	1334.31	0.324328	0.198676	1.63244	0.102586	0.872794		dnaE	Replication, recombination and repair
PA4715	225.112	0.368045	0.225503	1.6321	0.102658	0.872794			Amino acid transport and metabolism
PA5549	327.214	0.386408	0.236893	1.63115	0.102859	0.872794		glmS	Cell wall/membrane/envelope biogenesis
PA0074	626.87	0.368084	0.228671	1.60967	0.107471	0.874874		ppkA	Transcription
PA0121	113.377	0.386558	0.241743	1.59905	0.10981	0.874874			Transcription
PA0122	3125.82	-0.314093	0.196186	-1.601	0.109377	0.874874			Function unknown
PA0281	95.4173	0.410638	0.256667	1.59989	0.109623	0.874874		cysW	Inorganic ion transport and metabolism
PA0392	129.983	0.40068	0.24725	1.62055	0.105115	0.874874			Function unknown
PA0542	325.94	-0.357791	0.220709	-1.6211	0.104997	0.874874			Function unknown
PA0546	1920.21	-0.32155	0.201919	-1.59247	0.111279	0.874874		metK	Coenzyme transport and metabolism
PA0555	654.514	0.330108	0.206594	1.59786	0.110075	0.874874		fda	Carbohydrate transport and metabolism
PA0839	300.152	-0.413984	0.257283	-1.60906	0.107603	0.874874			Transcription
PA0904	1341.84	0.355613	0.218934	1.62429	0.104313	0.874874		lysC	Amino acid transport and metabolism
PA1074	3217.72	0.341928	0.21257	1.60854	0.107717	0.874874		braC	Amino acid transport and metabolism
PA1689	257.715	0.371188	0.231942	1.60035	0.109521	0.874874			Cell wall/membrane/envelope biogenesis
PA2363	295.213	-0.353257	0.218752	-1.61488	0.106337	0.874874			Function unknown
PA2567	1342.9	-0.325687	0.201702	-1.6147	0.106376	0.874874			Signal transduction mechanisms
PA2618	126.613	-0.382956	0.238727	-1.60416	0.108679	0.874874			Posttranslational modification, protein turnover, chaperones
PA2684	540.063	0.353222	0.220426	1.60245	0.109056	0.874874			Cell wall/membrane/envelope biogenesis
PA3004	193.965	0.362575	0.22677	1.59887	0.10985	0.874874			Nucleotide transport and metabolism
PA3200	179.408	-0.368351	0.228351	-1.61309	0.106724	0.874874			General function prediction only
PA3385	1868.88	0.316873	0.196624	1.61157	0.107056	0.874874		amrZ	Function unknown
PA3427	303.338	-0.390633	0.243844	-1.60198	0.10916	0.874874			Lipid transport and metabolism
PA4068	264.851	0.352765	0.220971	1.59643	0.110393	0.874874			Cell wall/membrane/envelope biogenesis
PA4240	2118.12	0.32057	0.201008	1.59482	0.110753	0.874874		rpsK	Translation, ribosomal structure and biogenesis
PA5094	76.9459	-0.405351	0.254127	-1.59508	0.110695	0.874874			Amino acid transport and metabolism
PA5175	358.072	0.354868	0.219615	1.61587	0.106123	0.874874		cysQ	Inorganic ion transport and metabolism
PA5220	356.709	0.370721	0.232717	1.59301	0.111158	0.874874			Function unknown
PA5234	169.768	-0.398751	0.24613	-1.62008	0.105214	0.874874			General function prediction only
PA5339	1029.38	0.337935	0.208441	1.62125	0.104964	0.874874			Translation, ribosomal structure and biogenesis
PA5562	589.981	0.342997	0.215118	1.59446	0.110833	0.874874		spoOJ	Transcription
PA4496	316.454	0.357145	0.224506	1.59081	0.111653	0.875695			Amino acid transport and metabolism
PA3120	264.947	-0.357579	0.225302	-1.58711	0.112487	0.880108		leuD	Amino acid transport and metabolism
PA1887	73.9806	-0.407482	0.258158	-1.57842	0.114469	0.884195			Function unknown
PA2233	172.765	-0.377978	0.239123	-1.58068	0.113951	0.884195		pslC	General function prediction only
PA3191	177.104	0.374858	0.237041	1.5814	0.113786	0.884195			Signal transduction mechanisms
PA3316	97.9198	-0.388427	0.245849	-1.57994	0.11412	0.884195			Inorganic ion transport and metabolism
PA3631	76.6941	-0.407559	0.257706	-1.58149	0.113766	0.884195			General function prediction only
PA3635	1944.64	0.328222	0.208199	1.57648	0.114915	0.884195		eno	Carbohydrate transport and metabolism
PA4270.1	87.3458	0.395153	0.250609	1.57677	0.114848	0.884195			Function unknown
PA3496	109.563	0.401605	0.255352	1.57275	0.115777	0.88872			Function unknown
PA1670	212.5	-0.353919	0.225626	-1.56861	0.11674	0.889975		stp1	Signal transduction mechanisms
PA2300	355.76	-0.393548	0.250906	-1.56851	0.116763	0.889975		chiC	Carbohydrate transport and metabolism
PA4277	1484.2	0.341046	0.217189	1.57027	0.116351	0.889975		tufB	Translation, ribosomal structure and biogenesis
PA0602	603.025	0.326642	0.208418	1.56724	0.117058	0.890131			Amino acid transport and metabolism
PA4749	1695.39	0.336711	0.215215	1.56453	0.117693	0.892873		glmM	Carbohydrate transport and metabolism
PA1663	589.28	-0.341317	0.218665	-1.56091	0.118544	0.894749			Transcription
PA4241	2677.61	0.309343	0.198211	1.56068	0.1186	0.894749		rpsM	Translation, ribosomal structure and biogenesis
PA4277.2	197.617	-0.395805	0.253726	-1.55997	0.118767	0.894749			Function unknown
PA0985	359.939	-0.365448	0.235104	-1.55441	0.120087	0.898441		pyoS5	Function unknown
PA3177	163.26	-0.401606	0.258019	-1.5565	0.119589	0.898441			Signal transduction mechanisms
PA3192	270.087	0.367829	0.236494	1.55534	0.119865	0.898441		gltR	Signal transduction mechanisms
PA3727	351.93	0.334395	0.215417	1.55231	0.120587	0.900107			Lipid transport and metabolism
PA4250	3688.32	0.311534	0.200845	1.55112	0.120873	0.900174		rpsN	Translation, ribosomal structure and biogenesis
PA0099	345.013	0.338166	0.219636	1.53967	0.123641	0.901385			Function unknown
PA0522	192.001	0.339472	0.22021	1.54158	0.123176	0.901385			Function unknown
PA1766	429.052	0.334933	0.217577	1.53938	0.123712	0.901385			Coenzyme transport and metabolism
PA2113	593.81	0.3548	0.229306	1.54727	0.121797	0.901385		opdO	Function unknown
PA2241	98.2114	-0.379539	0.245704	-1.5447	0.122418	0.901385		pslK	General function prediction only
PA3261	186.117	-0.369932	0.240376	-1.53897	0.123812	0.901385			Signal transduction mechanisms
PA3816	338.315	0.331173	0.21399	1.54761	0.121716	0.901385		cysE	Amino acid transport and metabolism
PA4323	342.566	0.360242	0.233591	1.54219	0.123027	0.901385			General function prediction only
PA4349	260.126	-0.339858	0.220065	-1.54436	0.122502	0.901385			Lipid transport and metabolism
PA4967	1127.84	0.312786	0.203078	1.54023	0.123505	0.901385		parE	Replication, recombination and repair
PA3873	80.4882	-0.409587	0.266602	-1.53632	0.124459	0.902052		narJ	Energy production and conversion
PA4547	277.766	0.348413	0.226679	1.53703	0.124285	0.902052		pilR	Signal transduction mechanisms
PA1446	277.227	0.336293	0.219194	1.53423	0.124974	0.903764		fliP	Intracellular trafficking, secretion, and vesicular transport
PA4573	183.981	-0.364652	0.238097	-1.53153	0.125639	0.906556			Function unknown
PA1990	134.906	-0.364362	0.2381	-1.53029	0.125945	0.90675		pqqH	Amino acid transport and metabolism
PA1100	254.624	-0.3504	0.229289	-1.5282	0.126463	0.908463		fliE	Cell motility
PA0389	77.8139	0.394281	0.258398	1.52587	0.127043	0.910617			Coenzyme transport and metabolism
PA0130	827.881	-0.359968	0.237435	-1.51607	0.129502	0.91415			Energy production and conversion
PA0970	403.949	0.322726	0.21212	1.52143	0.128151	0.91415		tolR	Intracellular trafficking, secretion, and vesicular transport
PA1665	306.532	-0.332918	0.219021	-1.52002	0.128505	0.91415			Signal transduction mechanisms
PA2424	81.7999	-0.387432	0.255371	-1.51713	0.129233	0.91415		pvdL	Lipid transport and metabolism
PA2958	130.954	-0.362025	0.238597	-1.51731	0.129189	0.91415			Amino acid transport and metabolism
PA4763	193.631	-0.347232	0.228807	-1.51758	0.129121	0.91415		recN	Replication, recombination and repair
PA5244	135.567	-0.363753	0.239935	-1.51605	0.129507	0.91415			Function unknown
PA4067	8377.27	-0.299752	0.198329	-1.51139	0.13069	0.91851		oprG	Cell wall/membrane/envelope biogenesis
PA5128	499.066	0.316481	0.209274	1.51228	0.130464	0.91851		secB	Intracellular trafficking, secretion, and vesicular transport
PA1930	313.061	-0.325893	0.216335	-1.50643	0.131957	0.921431			Cell motility
PA4672	98.0913	0.378783	0.251402	1.50668	0.131893	0.921431			Translation, ribosomal structure and biogenesis
PA4741	3511.04	0.314745	0.208687	1.50821	0.131501	0.921431		rpsO	Translation, ribosomal structure and biogenesis
PA0173	112.027	-0.364684	0.242634	-1.50302	0.132833	0.922706			Signal transduction mechanisms
PA1611	338.349	0.325964	0.216719	1.50408	0.13256	0.922706			Transcription
PA2951	4013.52	0.327892	0.218245	1.50241	0.132992	0.922706		etfA	Energy production and conversion
PA4639	285.285	0.332767	0.22214	1.49801	0.134132	0.924691			Function unknown
PA4760	2079.62	0.330693	0.220756	1.498	0.134133	0.924691		dnaJ	Posttranslational modification, protein turnover, chaperones
PA5169	98.581	0.384167	0.256161	1.49971	0.13369	0.924691			Carbohydrate transport and metabolism
PA5449	361.327	0.330885	0.221182	1.49598	0.134658	0.926348		wbpX	Cell wall/membrane/envelope biogenesis
PA0449	877.645	0.308921	0.207101	1.49164	0.135793	0.932176			Lipid transport and metabolism
PA0299	2507.76	0.327122	0.219756	1.48857	0.136602	0.933781		spuC	Coenzyme transport and metabolism
PA3769	898.451	0.33224	0.223177	1.48868	0.136572	0.933781		guaA	Nucleotide transport and metabolism
PA1561	3997.68	-0.329698	0.222035	-1.48489	0.137572	0.934511		aer	Signal transduction mechanisms
PA4263	5120.31	0.293417	0.197572	1.48512	0.137513	0.934511		rplC	Translation, ribosomal structure and biogenesis
PA4854	285.393	0.336472	0.226301	1.48683	0.137058	0.934511		purH	Nucleotide transport and metabolism
PA5067	403.552	0.31579	0.212845	1.48366	0.137899	0.934777		hisE	Amino acid transport and metabolism
PA0072	143.271	0.34985	0.237532	1.47285	0.140791	0.935827			Defense mechanisms
PA0429	541.761	-0.300902	0.206999	-1.45363	0.146048	0.935827			Function unknown
PA0502	251.816	0.338459	0.234285	1.44465	0.148557	0.935827			General function prediction only
PA0586	1772.12	-0.283713	0.196979	-1.44032	0.149777	0.935827			Function unknown
PA0838	730.935	-0.304982	0.206555	-1.47652	0.139805	0.935827			Posttranslational modification, protein turnover, chaperones
PA1001	1984.23	0.360132	0.24387	1.47674	0.139745	0.935827		phnA	Coenzyme transport and metabolism
PA1029	221.722	0.33017	0.227649	1.45035	0.146962	0.935827			Function unknown
PA1052a	93.6992	-0.370601	0.255518	-1.45039	0.14695	0.935827			Function unknown
PA1073	132.456	0.356914	0.24798	1.43928	0.15007	0.935827		braD	Amino acid transport and metabolism
PA1442	189.009	-0.334288	0.227259	-1.47096	0.141303	0.935827			Cell motility
PA1530	138.401	0.346871	0.237539	1.46027	0.144215	0.935827			Function unknown
PA1554	328.5	0.319297	0.221971	1.43846	0.150304	0.935827		ccoN1	Posttranslational modification, protein turnover, chaperones
PA1661	225.198	-0.322001	0.223248	-1.44234	0.149206	0.935827			Function unknown
PA1671	120.399	-0.359649	0.243096	-1.47945	0.13902	0.935827		stk1	Signal transduction mechanisms
PA1803	10191.3	0.298952	0.207901	1.43795	0.150447	0.935827		lon	Posttranslational modification, protein turnover, chaperones
PA1951	95.5708	-0.370409	0.252652	-1.46608	0.142626	0.935827			Function unknown
PA2204	595.743	0.339437	0.234936	1.44481	0.148512	0.935827			Amino acid transport and metabolism
PA2266	232.926	-0.344638	0.234117	-1.47208	0.141	0.935827			Energy production and conversion
PA2446	130.053	-0.347315	0.239888	-1.44782	0.147667	0.935827		gcvH2	Amino acid transport and metabolism
PA2631	460.055	-0.313941	0.212736	-1.47573	0.140017	0.935827			General function prediction only
PA2698	131.934	0.341279	0.237025	1.43985	0.149911	0.935827			Secondary metabolites biosynthesis, transport and catabolism
PA2765	265.579	0.331353	0.227948	1.45364	0.146047	0.935827			Inorganic ion transport and metabolism
PA2950	828.344	0.30439	0.21016	1.44837	0.147513	0.935827			Function unknown
PA2996	405.456	0.333645	0.231534	1.44102	0.14958	0.935827		nqrD	Energy production and conversion
PA3079	243.537	0.342812	0.237533	1.44322	0.148958	0.935827			General function prediction only
PA3166	1141	0.323509	0.222856	1.45165	0.146599	0.935827		pheA	Amino acid transport and metabolism
PA3250	214.287	-0.324478	0.225219	-1.44072	0.149664	0.935827			Inorganic ion transport and metabolism
PA3350	224.854	-0.331104	0.227253	-1.45698	0.145121	0.935827			Cell motility
PA3574a	122.83	0.359985	0.248925	1.44616	0.148133	0.935827			Function unknown
PA3641	146.184	0.343798	0.236603	1.45306	0.146208	0.935827			Amino acid transport and metabolism
PA3822	278.657	0.322119	0.220063	1.46376	0.14326	0.935827			Intracellular trafficking, secretion, and vesicular transport
PA3823	174.587	0.333267	0.229682	1.45099	0.146782	0.935827		tgt	Translation, ribosomal structure and biogenesis
PA3838	81.7438	0.374178	0.256055	1.46132	0.143928	0.935827			General function prediction only
PA3999	1314.6	0.308387	0.21194	1.45507	0.145651	0.935827		dacC	Cell wall/membrane/envelope biogenesis
PA4141	2368.47	-0.307347	0.211682	-1.45192	0.146522	0.935827			Function unknown
PA4198	101.516	0.353416	0.245432	1.43997	0.149875	0.935827			Secondary metabolites biosynthesis, transport and catabolism
PA4270	15565	0.316296	0.214019	1.47788	0.139439	0.935827		rpoB	Transcription
PA4487	511.564	0.318207	0.216577	1.46926	0.141764	0.935827			Function unknown
PA4591	86.9411	0.370594	0.251395	1.47415	0.140442	0.935827			Cell wall/membrane/envelope biogenesis
PA4698	187.658	0.336878	0.228672	1.47319	0.140699	0.935827			Function unknown
PA5068	336.65	0.318824	0.218628	1.45829	0.144759	0.935827		tatA	Intracellular trafficking, secretion, and vesicular transport
PA5088	161.573	0.3416	0.23425	1.45827	0.144767	0.935827			General function prediction only
PA5211	77.5563	-0.37469	0.254832	-1.47034	0.141469	0.935827			Intracellular trafficking, secretion, and vesicular transport
PA3875	1065.04	-0.294089	0.204881	-1.43542	0.151169	0.936603		narG	Energy production and conversion
PA4730	97.4913	0.360954	0.251494	1.43524	0.151219	0.936603		panC	Coenzyme transport and metabolism
PA5095	74.4785	-0.367488	0.256183	-1.43447	0.151437	0.936603			Amino acid transport and metabolism
PA0587	3219.16	-0.288442	0.201668	-1.43028	0.152636	0.936877			Function unknown
PA1078	392.169	0.308719	0.215667	1.43146	0.152298	0.936877		flgC	Cell motility
PA1408	125.873	-0.34089	0.238272	-1.43068	0.152523	0.936877			Cell wall/membrane/envelope biogenesis
PA2742	4823.92	0.292476	0.204073	1.43319	0.151802	0.936877		rpmI	Translation, ribosomal structure and biogenesis
PA3834	491.424	0.2978	0.208572	1.4278	0.15335	0.939483		valS	Translation, ribosomal structure and biogenesis
PA0297	358.455	0.303049	0.213672	1.41829	0.156105	0.943896		spuA	General function prediction only
PA0300	2745.88	0.306562	0.216023	1.41912	0.155865	0.943896		spuD	Amino acid transport and metabolism
PA1098	491.058	-0.312702	0.220424	-1.41864	0.156005	0.943896		fleS	Signal transduction mechanisms
PA1992	129.369	0.345677	0.242825	1.42356	0.154573	0.943896		ercS	Signal transduction mechanisms
PA3880	212.793	-0.321681	0.226708	-1.41892	0.155923	0.943896			Function unknown
PA4669	488.179	0.300594	0.211459	1.42152	0.155165	0.943896		ipk	Lipid transport and metabolism
PA4756	2736.97	0.318191	0.22425	1.41891	0.155926	0.943896		carB	Amino acid transport and metabolism
PA2369	170.308	-0.333399	0.236246	-1.41124	0.158175	0.94771			Function unknown
PA3985	78.2453	-0.360967	0.255141	-1.41477	0.157135	0.94771			Function unknown
PA4320	248.206	0.31542	0.223517	1.41117	0.158195	0.94771			Function unknown
PA5136	149.259	0.330473	0.233776	1.41363	0.157471	0.94771			Function unknown
PA5201	259.761	0.32218	0.228159	1.41209	0.157924	0.94771			Transcription
PA5424	834.922	-0.303662	0.215448	-1.40944	0.158705	0.949015			Function unknown
PA3094	98.4277	0.346347	0.246063	1.40755	0.159263	0.950504			Transcription
PA4239	3610.23	0.277273	0.19712	1.40662	0.159539	0.950504		rpsD	Translation, ribosomal structure and biogenesis
PA0375	595.039	0.288394	0.20599	1.40004	0.161502	0.951389		ftsX	Cell cycle control, cell division, chromosome partitioning
PA1030	507.344	0.293824	0.209776	1.40066	0.161317	0.951389			Function unknown
PA1583	3422.81	0.288937	0.205916	1.40318	0.160563	0.951389		sdhA	Energy production and conversion
PA2238	190.785	-0.328438	0.234335	-1.40157	0.161042	0.951389		pslH	Cell wall/membrane/envelope biogenesis
PA4375	260.66	0.308694	0.220413	1.40052	0.161357	0.951389			Defense mechanisms
PA5495	1817.33	-0.300799	0.214463	-1.40256	0.160747	0.951389		thrB	General function prediction only
PA5544	176.865	0.326252	0.233162	1.39925	0.161739	0.951389			General function prediction only
PA0523	5998.95	0.273171	0.195658	1.39617	0.162665	0.951587		norC	Energy production and conversion
PA0783	1033.71	0.345067	0.247318	1.39523	0.162945	0.951587		putP	Amino acid transport and metabolism
PA1880	428.089	-0.308289	0.220667	-1.39708	0.16239	0.951587			Energy production and conversion
PA5079	121.315	0.338418	0.242113	1.39777	0.162182	0.951587			Translation, ribosomal structure and biogenesis
PA4723	501.691	0.31712	0.227723	1.39257	0.16375	0.954569		dksA	Signal transduction mechanisms
PA4002	252.512	0.306876	0.220524	1.39158	0.16405	0.954604		rodA	Cell cycle control, cell division, chromosome partitioning
PA5445	215.324	0.314978	0.226755	1.38907	0.164811	0.957319			Energy production and conversion
PA1530.1	1915.9	0.362247	0.261775	1.38381	0.166416	0.957425		ffs	Function unknown
PA1796.1	313.679	-0.34413	0.24879	-1.38322	0.166598	0.957425			Function unknown
PA4353	98.7142	-0.347295	0.250407	-1.38693	0.165464	0.957425			Function unknown
PA4489	2591.58	0.301449	0.217832	1.38386	0.166402	0.957425			General function prediction only
PA4688	86.0038	0.362016	0.261476	1.38451	0.166202	0.957425		hitB	Inorganic ion transport and metabolism
PA4920	607.649	0.294467	0.212713	1.38434	0.166254	0.957425		nadE	Coenzyme transport and metabolism
PA0091	614.909	0.303047	0.219763	1.37897	0.167903	0.958063		vgrG1	Function unknown
PA0521	641.327	0.281186	0.203732	1.38017	0.167534	0.958063			Energy production and conversion
PA0905.1	602.516	0.331595	0.240098	1.38108	0.167254	0.958063			Function unknown
PA3957	226.606	-0.314688	0.228356	-1.37806	0.168185	0.958063			Lipid transport and metabolism
PA5323	1113.6	0.307965	0.22329	1.37921	0.167829	0.958063		argB	Amino acid transport and metabolism
PA0766	1836.06	0.295111	0.215055	1.37226	0.169983	0.964919		mucD	Posttranslational modification, protein turnover, chaperones
PA4530	115.915	0.334659	0.24386	1.37234	0.169957	0.964919			Function unknown
PA1832	930.669	-0.296763	0.216835	-1.36861	0.171121	0.969684			Posttranslational modification, protein turnover, chaperones
PA3047	271.629	0.302294	0.221063	1.36745	0.171483	0.970044			Cell wall/membrane/envelope biogenesis
PA0778	84.8308	0.35283	0.259269	1.36086	0.173557	0.970451		icp	Function unknown
PA1793	874.617	0.28187	0.206943	1.36207	0.173176	0.970451		ppiB	Posttranslational modification, protein turnover, chaperones
PA1940	82.2715	0.352522	0.258586	1.36327	0.172798	0.970451			Inorganic ion transport and metabolism
PA2544	81.7758	-0.343181	0.251539	-1.36433	0.172465	0.970451			General function prediction only
PA3807	887.741	0.28285	0.20767	1.36202	0.173192	0.970451		ndk	Nucleotide transport and metabolism
PA4399	201.671	0.307273	0.225504	1.3626	0.173007	0.970451			Function unknown
PA4556	431.794	0.294246	0.216265	1.36058	0.173647	0.970451		pilE	Intracellular trafficking, secretion, and vesicular transport
PA3739	143.461	-0.325783	0.239722	-1.35901	0.174145	0.97156			Inorganic ion transport and metabolism
PA3361	142.041	-0.331864	0.244837	-1.35545	0.175275	0.973812		lecB	Function unknown
PA4199	328.882	0.30783	0.227197	1.3549	0.175448	0.973812			Lipid transport and metabolism
PA4389	794.343	0.278116	0.205031	1.35646	0.174953	0.973812		speA	Secondary metabolites biosynthesis, transport and catabolism
PA0178	1232.38	-0.266254	0.200583	-1.3274	0.184376	0.98148			Cell motility
PA0452	79.0058	-0.338312	0.254541	-1.32911	0.183812	0.98148			Posttranslational modification, protein turnover, chaperones
PA0962	432.476	-0.282126	0.2133	-1.32267	0.185945	0.98148			Inorganic ion transport and metabolism
PA1000	2379.27	0.329936	0.246213	1.34004	0.180231	0.98148		pqsE	General function prediction only
PA2462	7191.39	0.258418	0.194167	1.33091	0.18322	0.98148			Intracellular trafficking, secretion, and vesicular transport
PA2550	310.789	-0.332967	0.249126	-1.33654	0.181372	0.98148			Lipid transport and metabolism
PA2640	388.469	0.294508	0.222545	1.32337	0.185714	0.98148		nuoE	Energy production and conversion
PA2760	3088.36	0.271534	0.205411	1.3219	0.1862	0.98148			Function unknown
PA2790	120.404	-0.32194	0.242621	-1.32693	0.184533	0.98148			Function unknown
PA2875	161.075	-0.316713	0.235974	-1.34215	0.179546	0.98148			General function prediction only
PA3113	499.885	-0.285386	0.214206	-1.3323	0.182762	0.98148		trpF	Amino acid transport and metabolism
PA3121	782.969	-0.291743	0.218853	-1.33305	0.182514	0.98148		leuC	Amino acid transport and metabolism
PA3345	150.039	-0.309681	0.233567	-1.32588	0.18488	0.98148			Signal transduction mechanisms
PA3417	316.436	-0.288628	0.217719	-1.32569	0.184943	0.98148			Energy production and conversion
PA3662	1675.14	0.267818	0.201082	1.33189	0.182897	0.98148			Function unknown
PA3666	154.739	0.314447	0.236076	1.33197	0.182869	0.98148		dapD	Amino acid transport and metabolism
PA3688	368.458	-0.29568	0.219928	-1.34444	0.178805	0.98148			Function unknown
PA3709	72.7963	0.351343	0.261481	1.34366	0.179057	0.98148			Amino acid transport and metabolism
PA3872	76.9239	-0.34722	0.262075	-1.32489	0.185208	0.98148		narI	Energy production and conversion
PA4003	432.995	0.282293	0.210463	1.3413	0.179823	0.98148		pbpA	Cell wall/membrane/envelope biogenesis
PA4208	298.038	0.311759	0.232817	1.33907	0.180547	0.98148		opmD	Cell wall/membrane/envelope biogenesis
PA4269	20990.3	0.306495	0.228119	1.34357	0.179086	0.98148		rpoC	Transcription
PA4290	297.33	0.292911	0.220633	1.32759	0.184313	0.98148			Cell motility
PA4357	99.7968	-0.343507	0.256826	-1.33751	0.181056	0.98148			Function unknown
PA4500	150.415	0.318063	0.238922	1.33125	0.183108	0.98148			Amino acid transport and metabolism
PA5119	1747.05	-0.30202	0.226443	-1.33376	0.182284	0.98148		glnA	Amino acid transport and metabolism
PA5214	548.57	0.279773	0.211274	1.32422	0.18543	0.98148		gcvH1	Amino acid transport and metabolism
PA5250	209.641	0.303797	0.228908	1.32716	0.184456	0.98148			Inorganic ion transport and metabolism
PA5292	112.651	0.328907	0.244232	1.3467	0.178078	0.98148		pchP	Amino acid transport and metabolism
PA5435	6564.22	0.319046	0.236729	1.34773	0.177746	0.98148			Lipid transport and metabolism
PA5532	75.8036	-0.344585	0.256403	-1.34392	0.178974	0.98148			Function unknown
PA0506	1494.31	-0.263114	0.199378	-1.31968	0.186943	0.982209			Lipid transport and metabolism
PA4664	158.049	0.30902	0.234025	1.32046	0.186682	0.982209		hemK	Translation, ribosomal structure and biogenesis
PA0004	4739.83	0.285353	0.220301	1.29529	0.195222	0.983887		gyrB	Replication, recombination and repair
PA0175	453.683	-0.286807	0.221877	-1.29264	0.196136	0.983887			Signal transduction mechanisms
PA0306a	451.491	-0.272661	0.213402	-1.27769	0.20136	0.983887			Function unknown
PA0410	749.533	-0.263287	0.204697	-1.28623	0.198364	0.983887		pilI	Signal transduction mechanisms
PA0492	716.493	-0.323425	0.251191	-1.28756	0.197898	0.983887			General function prediction only
PA1072	297.44	0.308486	0.237183	1.30062	0.193388	0.983887		braE	Amino acid transport and metabolism
PA1139	102.173	0.318602	0.244943	1.30072	0.193355	0.983887			Function unknown
PA1309	79.8713	-0.338895	0.261714	-1.29491	0.195352	0.983887			Transcription
PA1562	3817.94	-0.266962	0.206456	-1.29307	0.195986	0.983887		acnA	Energy production and conversion
PA1565	100.99	-0.331679	0.255013	-1.30064	0.193383	0.983887			Amino acid transport and metabolism
PA1584	2778.67	0.272653	0.211328	1.29018	0.196987	0.983887		sdhB	Energy production and conversion
PA1648	78.6093	-0.334812	0.258945	-1.29299	0.196015	0.983887			General function prediction only
PA1736	94.6765	-0.33175	0.252713	-1.31275	0.189266	0.983887			Lipid transport and metabolism
PA1795	1218.77	0.270504	0.211796	1.27719	0.201534	0.983887		cysS	Translation, ribosomal structure and biogenesis
PA2706	209.502	0.306183	0.233409	1.31179	0.189592	0.983887			Function unknown
PA2867	1090.91	-0.282509	0.220992	-1.27837	0.201119	0.983887			Cell motility
PA3042	200.832	-0.291951	0.228239	-1.27915	0.200844	0.983887			Function unknown
PA3082	132.854	0.314216	0.243386	1.29102	0.196696	0.983887		gbt	Function unknown
PA3119	133.045	-0.315523	0.241791	-1.30494	0.191913	0.983887			Coenzyme transport and metabolism
PA3476	1105.43	-0.260644	0.200821	-1.29789	0.194325	0.983887		rhlI	Secondary metabolites biosynthesis, transport and catabolism
PA3583	136.862	-0.313391	0.237871	-1.31749	0.187676	0.983887		glpR	Carbohydrate transport and metabolism
PA3622	3901.8	0.259497	0.199035	1.30377	0.192312	0.983887		rpoS	Transcription
PA3645	765.5	0.267461	0.209043	1.27945	0.200737	0.983887		fabZ	Lipid transport and metabolism
PA3689	181.389	0.29813	0.233567	1.27642	0.201807	0.983887			Transcription
PA3716	385.557	0.281441	0.214541	1.31183	0.189579	0.983887			Function unknown
PA3790	3556	0.308895	0.236846	1.3042	0.192165	0.983887		oprC	Inorganic ion transport and metabolism
PA3801	1122.12	0.266527	0.206832	1.28862	0.197531	0.983887			Function unknown
PA3804	584.285	0.270564	0.210147	1.2875	0.197921	0.983887			Function unknown
PA3986	438.056	-0.304801	0.236408	-1.2893	0.197295	0.983887			Function unknown
PA4142	161.065	-0.301054	0.235088	-1.2806	0.200335	0.983887			Cell wall/membrane/envelope biogenesis
PA4333	400.578	0.290586	0.221713	1.31064	0.18998	0.983887			Energy production and conversion
PA4443	128.678	0.311874	0.243033	1.28326	0.199402	0.983887		cysD	Amino acid transport and metabolism
PA4618	318.402	-0.282818	0.218781	-1.2927	0.196115	0.983887			Posttranslational modification, protein turnover, chaperones
PA4699	437.747	0.28515	0.21915	1.30116	0.193202	0.983887			Coenzyme transport and metabolism
PA4744	6494.35	0.270661	0.211364	1.28054	0.200355	0.983887		infB	Translation, ribosomal structure and biogenesis
PA4837	110.604	0.334196	0.255852	1.30621	0.191483	0.983887			Inorganic ion transport and metabolism
PA4932	2723.13	0.275948	0.21401	1.28941	0.197254	0.983887		rplI	Translation, ribosomal structure and biogenesis
PA4938	1944.68	0.265185	0.206869	1.2819	0.199877	0.983887		purA	Nucleotide transport and metabolism
PA4964	1651.71	0.267741	0.206136	1.29886	0.193993	0.983887		parC	Replication, recombination and repair
PA4965	248.547	0.288311	0.223955	1.28736	0.197969	0.983887			General function prediction only
PA5049	1042.98	0.286084	0.22128	1.29286	0.19606	0.983887		rpmE	Translation, ribosomal structure and biogenesis
PA5075	115.023	0.325625	0.248753	1.30903	0.190524	0.983887			Amino acid transport and metabolism
PA5112	1759.58	0.283996	0.215656	1.31689	0.187875	0.983887		estA	Lipid transport and metabolism
PA5138	146.513	0.306938	0.234279	1.31014	0.190149	0.983887			Amino acid transport and metabolism
PA5176	385.549	0.289334	0.222792	1.29867	0.194056	0.983887			General function prediction only
PA5192	743.056	0.274319	0.211296	1.29827	0.194194	0.983887		pckA	Energy production and conversion
PA5366	196.148	0.293673	0.2299	1.27739	0.201463	0.983887		pstB	Inorganic ion transport and metabolism
PA5372	1028.69	0.287484	0.223747	1.28486	0.198841	0.983887		betA	Amino acid transport and metabolism
PA2360	263.401	-0.290103	0.227474	-1.27532	0.202195	0.984299			Function unknown
PA4525	22919.6	0.263484	0.206964	1.27309	0.202987	0.986677		pilA	Intracellular trafficking, secretion, and vesicular transport
PA0068	186.56	0.29857	0.23793	1.25486	0.209528	0.989808			General function prediction only
PA0139	2847.59	0.246183	0.198603	1.23957	0.215134	0.989808		ahpC	Posttranslational modification, protein turnover, chaperones
PA0260	511.258	0.25662	0.208574	1.23035	0.218564	0.989808			Function unknown
PA0341	123.983	0.30124	0.240254	1.25384	0.209899	0.989808		lgt	Cell wall/membrane/envelope biogenesis
PA0377	127.873	0.299414	0.243358	1.23034	0.218569	0.989808			Function unknown
PA0398	208.225	0.286651	0.227957	1.25748	0.208581	0.989808			Function unknown
PA0412	1077.87	0.264729	0.2145	1.23417	0.21714	0.989808		pilK	Signal transduction mechanisms
PA0461	173.605	0.29294	0.23234	1.26082	0.207372	0.989808			Lipid transport and metabolism
PA0484	378.835	-0.266458	0.215528	-1.23631	0.216345	0.989808			Amino acid transport and metabolism
PA0541	159.06	0.297131	0.241119	1.2323	0.217836	0.989808			Energy production and conversion
PA0551	147.767	0.291024	0.235702	1.23471	0.216938	0.989808		epd	Carbohydrate transport and metabolism
PA0714	633.418	-0.267265	0.2149	-1.24367	0.213621	0.989808			Function unknown
PA0866	127.787	0.298251	0.239577	1.24491	0.213166	0.989808		aroP2	Amino acid transport and metabolism
PA1118	369.293	-0.289079	0.233352	-1.23881	0.215415	0.989808			Function unknown
PA1163	137.805	-0.299	0.235945	-1.26725	0.205067	0.989808		ndvB	Cell wall/membrane/envelope biogenesis
PA1440	201.049	-0.287203	0.231945	-1.23824	0.215629	0.989808			General function prediction only
PA1589	8118.32	0.277529	0.225142	1.23268	0.217693	0.989808		sucD	Energy production and conversion
PA1668	270.621	-0.278341	0.222797	-1.2493	0.211554	0.989808			Function unknown
PA1730	136.138	-0.297336	0.238567	-1.24635	0.212638	0.989808			Function unknown
PA1770	2484.12	0.256303	0.202248	1.26727	0.205058	0.989808		ppsA	Carbohydrate transport and metabolism
PA1830	1718.45	0.251426	0.199091	1.26287	0.206637	0.989808			Lipid transport and metabolism
PA1866	81.1329	-0.319885	0.252546	-1.26664	0.205284	0.989808			Replication, recombination and repair
PA2235	857.919	-0.257188	0.207929	-1.23691	0.216122	0.989808		pslE	Cell wall/membrane/envelope biogenesis
PA2430	119.592	-0.310342	0.251809	-1.23245	0.217782	0.989808			Defense mechanisms
PA2830	1125.6	0.256978	0.203959	1.25995	0.207687	0.989808		htpX	Posttranslational modification, protein turnover, chaperones
PA2852.1	243.336	0.278436	0.223223	1.24734	0.212272	0.989808			Function unknown
PA2859	113.883	0.306318	0.242894	1.26112	0.207267	0.989808		greB	Transcription
PA2991	1064.89	0.256754	0.207791	1.23564	0.216594	0.989808		sth	Energy production and conversion
PA3011	1651.27	0.247859	0.200957	1.23339	0.217429	0.989808		topA	Replication, recombination and repair
PA3163	515.762	0.286463	0.230478	1.24291	0.213902	0.989808		cmk	Nucleotide transport and metabolism
PA3266	1863.02	-0.267533	0.21514	-1.24353	0.213672	0.989808		capB	Transcription
PA3305	332.246	-0.274432	0.218229	-1.25754	0.208557	0.989808			Function unknown
PA3876	471.293	-0.190165	0.153283	-1.24061	0.214748	0.989808		narK2	Inorganic ion transport and metabolism
PA3916	236.322	-0.271365	0.214184	-1.26697	0.205165	0.989808		moaE	Coenzyme transport and metabolism
PA3969	83.7016	0.319053	0.252153	1.26532	0.205758	0.989808			General function prediction only
PA3973	767.82	0.259329	0.205132	1.26421	0.206156	0.989808			Transcription
PA4206	104.431	0.314501	0.248698	1.26459	0.206018	0.989808		mexH	Cell wall/membrane/envelope biogenesis
PA4435	165.087	-0.286511	0.232841	-1.2305	0.21851	0.989808			Lipid transport and metabolism
PA4519	260.56	0.274877	0.222681	1.2344	0.217056	0.989808		speC	Amino acid transport and metabolism
PA4658	153.827	-0.296386	0.237506	-1.24791	0.212066	0.989808			Function unknown
PA4679	79.8729	-0.317575	0.252517	-1.25764	0.208523	0.989808			Function unknown
PA4774	246.848	-0.28018	0.226142	-1.23896	0.215361	0.989808			Amino acid transport and metabolism
PA5074	102.869	0.305551	0.244242	1.25102	0.210929	0.989808			Amino acid transport and metabolism
PA5113	697.771	0.266868	0.213709	1.24875	0.211757	0.989808			Function unknown
PA5140	206.69	0.291029	0.23241	1.25222	0.210489	0.989808		hisF1	Amino acid transport and metabolism
PA5168	78.2747	0.330749	0.263999	1.25284	0.210263	0.989808			Carbohydrate transport and metabolism
PA5276	90.541	0.31228	0.249873	1.24976	0.211389	0.989808		lppL	Cell motility
PA5331	610.303	-0.25911	0.205533	-1.26068	0.207426	0.989808		pyrE	Nucleotide transport and metabolism
PA5436	2896.71	0.291418	0.234753	1.24138	0.214466	0.989808			Lipid transport and metabolism
PA0002	1615.59	0.235618	0.202609	1.16292	0.244862	0.996867		dnaN	Replication, recombination and repair
PA0003	1302.96	0.010375	0.201123	0.0515851	0.958859	0.996867		recF	Replication, recombination and repair
PA0005	186.11	0.2666	0.234915	1.13488	0.256427	0.996867		lptA	Lipid transport and metabolism
PA0006	109.039	-0.194719	0.247308	-0.787353	0.431075	0.996867			Amino acid transport and metabolism
PA0008	606.809	0.245324	0.219131	1.11953	0.262913	0.996867		glyS	Translation, ribosomal structure and biogenesis
PA0009	133.742	0.175092	0.236543	0.740212	0.459171	0.996867		glyQ	Translation, ribosomal structure and biogenesis
PA0011	340.258	0.0957486	0.230091	0.416133	0.677312	0.996867			Cell wall/membrane/envelope biogenesis
PA0015	131.355	0.110108	0.239334	0.460061	0.645472	0.996867			Cell motility
PA0016	188.445	0.193725	0.227674	0.850886	0.394833	0.996867		trkA	Inorganic ion transport and metabolism
PA0017	164.351	0.0574378	0.240649	0.238678	0.811355	0.996867			Translation, ribosomal structure and biogenesis
PA0018	81.2469	-0.169631	0.256916	-0.660259	0.509088	0.996867		fmt	Translation, ribosomal structure and biogenesis
PA0019	709.183	0.244177	0.214679	1.1374	0.255371	0.996867		def	Translation, ribosomal structure and biogenesis
PA0020	863.437	0.117967	0.202805	0.581677	0.560785	0.996867			Function unknown
PA0022	86.3234	0.194067	0.255011	0.761014	0.446649	0.996867			Translation, ribosomal structure and biogenesis
PA0026	292.744	0.138926	0.218492	0.63584	0.524881	0.996867		plcB	Function unknown
PA0027	288.282	-0.144572	0.221162	-0.653693	0.51331	0.996867			Posttranslational modification, protein turnover, chaperones
PA0028	126.145	-0.107783	0.244217	-0.441342	0.658965	0.996867			Function unknown
PA0032a	115.624	-0.078001	0.244046	-0.319616	0.749259	0.996867			Function unknown
PA0035	172.218	0.277263	0.236917	1.17029	0.241883	0.996867		trpA	Amino acid transport and metabolism
PA0036	264.924	0.302889	0.254745	1.18899	0.234444	0.996867		trpB	Amino acid transport and metabolism
PA0037	89.6359	-0.232748	0.266272	-0.874098	0.382065	0.996867		trpI	Transcription
PA0038	559.438	0.0953675	0.21466	0.444272	0.656846	0.996867			Function unknown
PA0039	3429.63	0.0256188	0.199308	0.128539	0.897722	0.996867			Function unknown
PA0041	1821.34	0.187779	0.198393	0.9465	0.343894	0.996867			Intracellular trafficking, secretion, and vesicular transport
PA0044	1109.95	0.0477527	0.204098	0.233969	0.815009	0.996867		exoT	Function unknown
PA0045	78.897	0.307048	0.258966	1.18567	0.235754	0.996867			Cell wall/membrane/envelope biogenesis
PA0048	106.549	-0.12833	0.254584	-0.504079	0.614206	0.996867			Transcription
PA0049	188.254	0.0969861	0.240571	0.40315	0.686838	0.996867			Function unknown
PA0050	493.849	-0.0190465	0.216174	-0.088107	0.929792	0.996867			Function unknown
PA0053	368.7	-0.00691122	0.215157	-0.0321218	0.974375	0.996867			Function unknown
PA0059	101.369	0.114285	0.249064	0.458858	0.646336	0.996867		osmC	Posttranslational modification, protein turnover, chaperones
PA0060	84.9303	0.096686	0.252045	0.383606	0.701271	0.996867			Function unknown
PA0061	140.752	0.121592	0.239572	0.507538	0.611778	0.996867			Function unknown
PA0063	129.485	0.0830157	0.239147	0.347132	0.728492	0.996867			General function prediction only
PA0064	97.4755	0.0139624	0.24852	0.0561825	0.955196	0.996867			Function unknown
PA0066	86.3981	-0.0469267	0.25213	-0.186121	0.85235	0.996867			General function prediction only
PA0067	1028.29	0.135605	0.214423	0.632422	0.527111	0.996867		prlC	Amino acid transport and metabolism
PA0069	92.3389	-0.133155	0.264705	-0.503033	0.614941	0.996867			Replication, recombination and repair
PA0073	120.625	0.102502	0.249914	0.410148	0.681697	0.996867			Defense mechanisms
PA0075	206.989	0.114838	0.23578	0.487058	0.626217	0.996867		pppA	Signal transduction mechanisms
PA0076	139.688	0.205866	0.235866	0.872812	0.382765	0.996867			Function unknown
PA0077	948.019	0.264615	0.216955	1.21967	0.222589	0.996867		icmF1	Function unknown
PA0078	155.063	0.212094	0.244591	0.867137	0.385867	0.996867			Function unknown
PA0079	101.079	0.241857	0.247748	0.976222	0.328954	0.996867			Function unknown
PA0081	569.214	0.00622675	0.22038	0.0282546	0.977459	0.996867		fha1	Signal transduction mechanisms
PA0082	353.658	0.00889569	0.221045	0.0402438	0.967899	0.996867			Function unknown
PA0086	325.384	-0.00751455	0.21848	-0.0343946	0.972562	0.996867			General function prediction only
PA0088	172.579	0.238291	0.23003	1.03591	0.300244	0.996867			Function unknown
PA0089	165.698	0.116631	0.247536	0.471168	0.637521	0.996867			Function unknown
PA0093	87.4029	-0.0118939	0.251317	-0.0473264	0.962253	0.996867			Function unknown
PA0095	726.207	0.0129934	0.210886	0.061613	0.950871	0.996867			Function unknown
PA0096	79.9748	0.310959	0.254418	1.22224	0.221618	0.996867			Function unknown
PA0097	151.441	0.253192	0.234786	1.07839	0.280859	0.996867			Function unknown
PA0098	122.858	0.205218	0.244059	0.840853	0.40043	0.996867			Lipid transport and metabolism
PA0100	725.732	0.2272	0.208659	1.08886	0.276217	0.996867			Function unknown
PA0101	358.81	0.0321776	0.228134	0.141047	0.887833	0.996867			Energy production and conversion
PA0102	491.027	0.168524	0.21557	0.781761	0.434355	0.996867			Inorganic ion transport and metabolism
PA0105	291.861	-0.122863	0.230116	-0.533917	0.593399	0.996867		coxB	Energy production and conversion
PA0109	186.366	-0.155256	0.228177	-0.68042	0.496239	0.996867			Function unknown
PA0114	105.033	-0.209704	0.243439	-0.861422	0.389005	0.996867		senC	General function prediction only
PA0116	136.895	0.0545161	0.237592	0.229453	0.818517	0.996867			Transcription
PA0119	125.227	0.0687024	0.239373	0.28701	0.774105	0.996867			Energy production and conversion
PA0120	103.099	0.159013	0.245291	0.648265	0.516813	0.996867			Transcription
PA0131	153.95	-0.241158	0.252818	-0.95388	0.340144	0.996867			Function unknown
PA0132	1110.43	-0.133185	0.231625	-0.575003	0.565289	0.996867			Coenzyme transport and metabolism
PA0140	238.399	0.197884	0.242807	0.814985	0.415081	0.996867		ahpF	Posttranslational modification, protein turnover, chaperones
PA0143	124.811	0.114251	0.23888	0.478278	0.632453	0.996867		nuh	Nucleotide transport and metabolism
PA0145	97.892	-0.113269	0.248068	-0.456604	0.647955	0.996867			Nucleotide transport and metabolism
PA0148	113.437	0.134619	0.242217	0.555777	0.578363	0.996867			Nucleotide transport and metabolism
PA0156	154.558	-0.0396592	0.235315	-0.168537	0.866161	0.996867			Cell wall/membrane/envelope biogenesis
PA0157	148.642	0.148195	0.238236	0.622052	0.533907	0.996867			Cell wall/membrane/envelope biogenesis
PA0158	1054.71	0.103991	0.206142	0.504463	0.613936	0.996867			Defense mechanisms
PA0159	171.281	0.0149686	0.230286	0.0650002	0.948174	0.996867			Transcription
PA0164	223.085	-0.188024	0.235672	-0.79782	0.424975	0.996867			Amino acid transport and metabolism
PA0167	102.622	0.255979	0.248677	1.02936	0.30331	0.996867			Transcription
PA0168	109.862	0.267125	0.243013	1.09922	0.271673	0.996867			Function unknown
PA0176	3495.42	-0.201418	0.205231	-0.981421	0.326385	0.996867		aer2	Signal transduction mechanisms
PA0177	838.31	-0.186521	0.219877	-0.848293	0.396275	0.996867			Cell motility
PA0180	371.549	-0.239509	0.228203	-1.04954	0.293928	0.996867		cttP	Signal transduction mechanisms
PA0196	99.2264	0.0951117	0.246382	0.386033	0.699472	0.996867		pntB	Energy production and conversion
PA0201	235.64	-0.0769575	0.233791	-0.329172	0.742026	0.996867			General function prediction only
PA0207	134.757	0.0820374	0.237233	0.34581	0.729486	0.996867			Transcription
PA0208	186.165	-0.309517	0.263201	-1.17597	0.239606	0.996867		mdcA	Lipid transport and metabolism
PA0225	82.1415	0.207734	0.254431	0.816463	0.414235	0.996867		erfA	Function unknown
PA0230	98.306	-0.0938333	0.249304	-0.376381	0.706634	0.996867		pcaB	Nucleotide transport and metabolism
PA0248	86.1161	0.154053	0.249694	0.616965	0.537258	0.996867			Transcription
PA0249	151.609	0.00765879	0.232767	0.0329033	0.973752	0.996867			General function prediction only
PA0250	259.429	-0.023905	0.220524	-0.108401	0.913678	0.996867			Signal transduction mechanisms
PA0255	119.813	-0.0939453	0.244818	-0.383736	0.701174	0.996867			Function unknown
PA0256	381.517	-0.225908	0.230475	-0.980184	0.326995	0.996867			Function unknown
PA0257	173.552	0.193471	0.229151	0.844292	0.398506	0.996867			Replication, recombination and repair
PA0258	103.654	0.206422	0.245928	0.83936	0.401268	0.996867			Function unknown
PA0259	930.016	0.192313	0.201456	0.954614	0.339773	0.996867			Function unknown
PA0261	75.1304	0.0535201	0.260912	0.205127	0.837473	0.996867			Function unknown
PA0262	156.917	0.243558	0.233117	1.04479	0.296122	0.996867			Function unknown
PA0267	127.913	-0.151724	0.240147	-0.631795	0.527521	0.996867			Signal transduction mechanisms
PA0269	84.2129	0.220513	0.255792	0.862081	0.388643	0.996867			Function unknown
PA0270	110.011	0.229906	0.248479	0.925255	0.354833	0.996867			Function unknown
PA0271	92.4665	-0.0452168	0.250301	-0.18065	0.856642	0.996867			Function unknown
PA0285	96.2714	0.218307	0.246852	0.884362	0.376501	0.996867			Signal transduction mechanisms
PA0286	510.356	-0.0400015	0.208953	-0.191437	0.848183	0.996867		desA	Lipid transport and metabolism
PA0289	128.947	0.265898	0.237462	1.11975	0.262819	0.996867		gpuR	Transcription
PA0290	189.986	-0.0743905	0.2277	-0.326705	0.743891	0.996867			Signal transduction mechanisms
PA0291	3738.36	0.192531	0.244727	0.786717	0.431448	0.996867		oprE	Function unknown
PA0292	261.79	0.270094	0.230507	1.17174	0.2413	0.996867		aguA	Amino acid transport and metabolism
PA0295	76.1071	-0.174607	0.256993	-0.679424	0.496869	0.996867			Amino acid transport and metabolism
PA0296	473.568	0.119755	0.218386	0.548363	0.583443	0.996867		spuI	Amino acid transport and metabolism
PA0301	541.509	0.186057	0.210074	0.885674	0.375793	0.996867		spuE	Amino acid transport and metabolism
PA0305	222.049	0.0802985	0.227202	0.353424	0.723771	0.996867			General function prediction only
PA0308	89.7045	0.127479	0.257787	0.494513	0.620944	0.996867			Lipid transport and metabolism
PA0309	93.9723	-0.0946895	0.251126	-0.37706	0.706129	0.996867			Function unknown
PA0310	407.634	0.0338765	0.212322	0.159553	0.873234	0.996867			Posttranslational modification, protein turnover, chaperones
PA0312	214.563	-0.119941	0.236495	-0.507161	0.612042	0.996867			Function unknown
PA0313	130.073	-0.209142	0.240108	-0.871032	0.383736	0.996867			Amino acid transport and metabolism
PA0314	264.457	0.0706497	0.222299	0.317815	0.750626	0.996867			Amino acid transport and metabolism
PA0315	524.315	0.14366	0.212294	0.676702	0.498595	0.996867			Function unknown
PA0316	294.421	0.208197	0.217122	0.958898	0.33761	0.996867		serA	Coenzyme transport and metabolism
PA0317	655.855	0.109939	0.212585	0.517151	0.605051	0.996867			Energy production and conversion
PA0318	375.336	0.212614	0.212624	0.999954	0.317333	0.996867			Secondary metabolites biosynthesis, transport and catabolism
PA0319	163.836	0.195842	0.23575	0.830719	0.406132	0.996867			Function unknown
PA0327	123.209	-0.265867	0.240759	-1.10429	0.269468	0.996867			Function unknown
PA0328	218.937	0.255044	0.23399	1.08998	0.275723	0.996867			Cell motility
PA0329	1720.58	0.0720143	0.204887	0.351484	0.725225	0.996867			Function unknown
PA0330	167.512	-0.144555	0.230258	-0.627797	0.530137	0.996867		rpiA	Carbohydrate transport and metabolism
PA0331	301.004	0.0459297	0.217288	0.211377	0.832593	0.996867		ilvA1	Amino acid transport and metabolism
PA0332	157.597	0.0347448	0.232572	0.149394	0.881243	0.996867			Function unknown
PA0333	238.926	-0.11957	0.227532	-0.525506	0.599231	0.996867			Carbohydrate transport and metabolism
PA0335	100.464	0.110543	0.251737	0.439123	0.660573	0.996867			Amino acid transport and metabolism
PA0336	902.11	0.110632	0.202824	0.545461	0.585436	0.996867		ygdP	General function prediction only
PA0337	2364.81	0.0854662	0.19659	0.434743	0.663749	0.996867		ptsP	Signal transduction mechanisms
PA0338	253.431	0.251836	0.227299	1.10795	0.267884	0.996867			Signal transduction mechanisms
PA0342	144.496	0.120972	0.236208	0.512141	0.608552	0.996867		thyA	Nucleotide transport and metabolism
PA0343	95.7233	0.185023	0.251145	0.736717	0.461294	0.996867			Function unknown
PA0344	135.99	0.0655095	0.237336	0.27602	0.782533	0.996867			General function prediction only
PA0345	86.6329	-0.259187	0.251622	-1.03007	0.302979	0.996867			Function unknown
PA0351	111.36	0.0877264	0.244902	0.358211	0.720185	0.996867			General function prediction only
PA0352	74.0212	-0.0241729	0.255508	-0.0946073	0.924627	0.996867			Nucleotide transport and metabolism
PA0353	540.254	0.128467	0.217202	0.591461	0.554211	0.996867		ilvD	Amino acid transport and metabolism
PA0354	145.102	-0.0758116	0.235109	-0.322453	0.74711	0.996867			General function prediction only
PA0355	93.6463	-0.163088	0.247376	-0.659272	0.509721	0.996867		pfpI	General function prediction only
PA0357	174.382	0.101615	0.234896	0.432595	0.665309	0.996867		mutM	Replication, recombination and repair
PA0359	108.907	-0.083869	0.2425	-0.345852	0.729454	0.996867			Function unknown
PA0360	275.528	0.119349	0.222106	0.537353	0.591024	0.996867			General function prediction only
PA0361	205.068	-0.0206981	0.225745	-0.0916876	0.926946	0.996867			Amino acid transport and metabolism
PA0362	91.5786	-0.061554	0.253838	-0.242493	0.808398	0.996867		fdx1	Energy production and conversion
PA0366	126.882	-0.277706	0.238922	-1.16233	0.245102	0.996867			Energy production and conversion
PA0367a	142.938	0.0485746	0.236074	0.20576	0.836978	0.996867			Function unknown
PA0368	165.197	0.0128967	0.23916	0.0539248	0.956995	0.996867			General function prediction only
PA0369	95.8106	0.118598	0.254781	0.465492	0.641579	0.996867			Function unknown
PA0370	121.001	0.046865	0.247732	0.189176	0.849955	0.996867			Replication, recombination and repair
PA0371	155.806	0.206896	0.242169	0.854346	0.392913	0.996867			General function prediction only
PA0373	591.096	0.0128193	0.206955	0.0619427	0.950609	0.996867		ftsY	Intracellular trafficking, secretion, and vesicular transport
PA0374	269.455	0.214844	0.21921	0.980085	0.327044	0.996867		ftsE	Cell cycle control, cell division, chromosome partitioning
PA0376	2728.19	0.0193773	0.2039	0.0950332	0.924288	0.996867		rpoH	Transcription
PA0381	132.787	0.029148	0.238288	0.122323	0.902643	0.996867		thiG	Coenzyme transport and metabolism
PA0382	75.2561	0.0472847	0.253644	0.186421	0.852115	0.996867		micA	General function prediction only
PA0387	569.106	-0.135536	0.207338	-0.653695	0.513308	0.996867			Nucleotide transport and metabolism
PA0388	529.093	-0.0236013	0.211786	-0.111439	0.911268	0.996867			Function unknown
PA0390	97.5469	-0.0469194	0.251811	-0.186328	0.852188	0.996867		metX	Amino acid transport and metabolism
PA0391	430.548	0.242219	0.211114	1.14734	0.251242	0.996867			General function prediction only
PA0393	181.411	0.199205	0.228089	0.873368	0.382462	0.996867		proC	Amino acid transport and metabolism
PA0394	298.375	0.19	0.2172	0.87477	0.381699	0.996867			General function prediction only
PA0395	555.895	-0.0792441	0.209222	-0.378756	0.704869	0.996867		pilT	Intracellular trafficking, secretion, and vesicular transport
PA0396	1382.93	0.0192957	0.198035	0.0974357	0.92238	0.996867		pilU	Cell motility
PA0397	127.311	-0.20952	0.239264	-0.875683	0.381202	0.996867			Inorganic ion transport and metabolism
PA0399	665.63	0.114412	0.244315	0.468297	0.639572	0.996867			General function prediction only
PA0400	665.47	0.176635	0.241795	0.730516	0.465075	0.996867			Amino acid transport and metabolism
PA0401	590.765	-0.0356123	0.224421	-0.158685	0.873917	0.996867			Nucleotide transport and metabolism
PA0402	416.65	-0.212238	0.213685	-0.993228	0.320599	0.996867		pyrB	Nucleotide transport and metabolism
PA0403	121.976	-0.103461	0.245971	-0.420622	0.674031	0.996867		pyrR	Nucleotide transport and metabolism
PA0404	87.7179	0.017339	0.249685	0.0694434	0.944637	0.996867			Replication, recombination and repair
PA0405	160.302	-0.0888398	0.23915	-0.371481	0.710279	0.996867			Transcription
PA0406	91.9441	-0.0932166	0.252021	-0.369877	0.711474	0.996867		tonB3	Cell wall/membrane/envelope biogenesis
PA0407	140.839	-0.0912609	0.240043	-0.380186	0.703808	0.996867		gshB	Translation, ribosomal structure and biogenesis
PA0408	3914.35	-0.0965224	0.222544	-0.433722	0.66449	0.996867		pilG	Signal transduction mechanisms
PA0409	1435.26	-0.104836	0.210144	-0.498877	0.617866	0.996867		pilH	Signal transduction mechanisms
PA0411	3411.43	0.219198	0.208854	1.04952	0.293937	0.996867		pilJ	Cell motility
PA0413	10928.4	0.171675	0.199298	0.861399	0.389018	0.996867		chpA	Cell motility
PA0414	1187.22	0.0567192	0.20345	0.278787	0.780408	0.996867		chpB	Signal transduction mechanisms
PA0415	429.182	0.093667	0.215992	0.43366	0.664535	0.996867		chpC	Cell motility
PA0416	253.75	0.0879955	0.225156	0.39082	0.69593	0.996867		chpD	Transcription
PA0420	163.122	0.144385	0.238082	0.606452	0.544214	0.996867		bioA	Coenzyme transport and metabolism
PA0421	253.39	0.145524	0.219838	0.661959	0.507998	0.996867			Amino acid transport and metabolism
PA0422	191.268	0.225232	0.23362	0.964095	0.334998	0.996867			Energy production and conversion
PA0425	931.207	0.0963583	0.204798	0.470504	0.637995	0.996867		mexA	Cell wall/membrane/envelope biogenesis
PA0426	3153.36	0.204091	0.20867	0.978055	0.328047	0.996867		mexB	Defense mechanisms
PA0427	2481.55	0.184588	0.225666	0.817969	0.413375	0.996867		oprM	Cell wall/membrane/envelope biogenesis
PA0428	761.235	0.130489	0.204477	0.638157	0.523371	0.996867			Replication, recombination and repair
PA0430	306.249	-0.00879634	0.230924	-0.038092	0.969614	0.996867		metF	Amino acid transport and metabolism
PA0431	371.995	-0.037078	0.227831	-0.162743	0.870721	0.996867			Signal transduction mechanisms
PA0432	3016.99	0.155497	0.203284	0.764926	0.444315	0.996867		sahH	Coenzyme transport and metabolism
PA0436	436.82	0.163791	0.217558	0.752861	0.451533	0.996867			Transcription
PA0447	251.092	-0.145945	0.244311	-0.597372	0.550259	0.996867		gcdH	Lipid transport and metabolism
PA0448	74.3977	-0.016401	0.253693	-0.0646491	0.948453	0.996867			Transcription
PA0454	85.868	0.136067	0.251831	0.540313	0.588981	0.996867			Function unknown
PA0455	156.083	0.0383938	0.233838	0.16419	0.869582	0.996867		dbpA	Replication, recombination and repair
PA0456	6401.13	-0.137581	0.206005	-0.667854	0.504227	0.996867			Transcription
PA0457	85.6199	0.247837	0.251039	0.987246	0.323522	0.996867			Posttranslational modification, protein turnover, chaperones
PA0458	86.2204	-0.0190783	0.249528	-0.0764576	0.939055	0.996867			Carbohydrate transport and metabolism
PA0462	190.686	0.0095813	0.227394	0.0421353	0.966391	0.996867			Posttranslational modification, protein turnover, chaperones
PA0464	107.491	0.0472463	0.243679	0.193888	0.846264	0.996867		creC	Signal transduction mechanisms
PA0467	140.021	-0.0483357	0.239686	-0.201663	0.84018	0.996867			Posttranslational modification, protein turnover, chaperones
PA0468	238.982	-0.0974053	0.221902	-0.438956	0.660694	0.996867			Defense mechanisms
PA0469	449.186	-0.0119244	0.214194	-0.0556711	0.955604	0.996867			Function unknown
PA0473	121.282	0.117048	0.24116	0.485354	0.627426	0.996867			Posttranslational modification, protein turnover, chaperones
PA0477	82.3738	0.0765982	0.253597	0.302047	0.762616	0.996867			Transcription
PA0482	2661.17	0.223337	0.220593	1.01244	0.311328	0.996867		glcB	Energy production and conversion
PA0483	89.9069	-0.146913	0.249605	-0.588581	0.556142	0.996867			Transcription
PA0485	84.8262	-0.10678	0.251446	-0.424665	0.671081	0.996867			General function prediction only
PA0486	76.152	-0.119831	0.257058	-0.466164	0.641098	0.996867			General function prediction only
PA0505	502.227	0.167013	0.213526	0.782164	0.434118	0.996867			Function unknown
PA0507	222.651	-0.0656378	0.228417	-0.28736	0.773837	0.996867			Lipid transport and metabolism
PA0509	2494.52	0.0427213	0.200083	0.213517	0.830923	0.996867		nirN	Energy production and conversion
PA0510	1213.2	-0.0354409	0.220557	-0.160688	0.872339	0.996867			Coenzyme transport and metabolism
PA0511	2146.29	0.0802182	0.218829	0.366579	0.713933	0.996867		nirJ	General function prediction only
PA0512	550.587	-0.00754593	0.21102	-0.0357593	0.971474	0.996867			Transcription
PA0513	337.832	0.0205914	0.218618	0.0941888	0.924959	0.996867			Transcription
PA0514	366.846	-0.0856352	0.228034	-0.375537	0.707261	0.996867		nirL	Transcription
PA0515	647.004	0.0488512	0.208251	0.234579	0.814536	0.996867			Transcription
PA0516	1651.41	0.133682	0.21412	0.62433	0.532411	0.996867		nirF	Function unknown
PA0517	289.714	-0.0618979	0.239857	-0.258062	0.796359	0.996867		nirC	Energy production and conversion
PA0518	1996.31	-0.067848	0.214532	-0.316261	0.751804	0.996867		nirM	Energy production and conversion
PA0519	10835.6	0.0920511	0.21829	0.421691	0.673251	0.996867		nirS	Energy production and conversion
PA0524	16377.6	0.177892	0.185185	0.960613	0.336747	0.996867		norB	Inorganic ion transport and metabolism
PA0525	8624.04	0.201742	0.219341	0.919763	0.357697	0.996867			Inorganic ion transport and metabolism
PA0526	682.761	-0.0860122	0.22064	-0.389831	0.696661	0.996867			Function unknown
PA0527.1	1261.14	0.0660082	0.217999	0.302792	0.762049	0.996867		rsmY	Function unknown
PA0529	730.766	0.0944602	0.217062	0.435175	0.663435	0.996867			Function unknown
PA0530	318.713	-0.210421	0.241776	-0.870312	0.38413	0.996867			Amino acid transport and metabolism
PA0531	78.8458	-0.151709	0.256747	-0.590889	0.554595	0.996867			Nucleotide transport and metabolism
PA0533	150.55	-0.118561	0.234705	-0.505148	0.613455	0.996867			Transcription
PA0536	334.18	-0.0273537	0.223313	-0.122491	0.902511	0.996867			General function prediction only
PA0537	135.077	-0.0234116	0.237863	-0.0984248	0.921595	0.996867			Function unknown
PA0539	100.632	-0.0862211	0.249576	-0.34547	0.729741	0.996867			General function prediction only
PA0543	127.303	-0.158004	0.248019	-0.637064	0.524083	0.996867			Secondary metabolites biosynthesis, transport and catabolism
PA0548	792.895	0.171116	0.203461	0.841028	0.400332	0.996867		tktA	Carbohydrate transport and metabolism
PA0549	172.058	0.210654	0.234493	0.898337	0.369006	0.996867			Function unknown
PA0553	237.791	0.265532	0.225223	1.17897	0.238408	0.996867			Function unknown
PA0554	176.557	0.0486591	0.229115	0.212378	0.831812	0.996867			Function unknown
PA0560	90.3422	0.0546072	0.26018	0.209883	0.833759	0.996867			General function prediction only
PA0561	209.413	0.0390002	0.244669	0.1594	0.873354	0.996867			Function unknown
PA0563	289.669	0.126872	0.222159	0.571088	0.56794	0.996867			Function unknown
PA0566	101.159	-0.134085	0.246359	-0.544267	0.586258	0.996867			Function unknown
PA0571	101.372	-0.0971777	0.245337	-0.396099	0.692032	0.996867			Function unknown
PA0572	2669.54	-0.185645	0.237554	-0.781484	0.434518	0.996867			Function unknown
PA0574	85.6866	-0.186026	0.249657	-0.745127	0.456195	0.996867			Function unknown
PA0575	208.886	-0.197651	0.225558	-0.876277	0.380879	0.996867			Transcription
PA0576	6401.1	0.143452	0.197617	0.725909	0.467894	0.996867		rpoD	Transcription
PA0579	196.364	-0.0370439	0.249348	-0.148563	0.881898	0.996867		rpsU	Translation, ribosomal structure and biogenesis
PA0580	149.489	0.0398786	0.240694	0.165682	0.868407	0.996867		gcp	Posttranslational modification, protein turnover, chaperones
PA0581	91.778	0.117334	0.251631	0.466292	0.641006	0.996867			Function unknown
PA0584	216.72	-0.0423667	0.22861	-0.185323	0.852976	0.996867		cca	Translation, ribosomal structure and biogenesis
PA0588	16517.5	-0.167964	0.192643	-0.871897	0.383265	0.996867			Signal transduction mechanisms
PA0590	339.309	0.0242659	0.221128	0.109737	0.912618	0.996867		apaH	Signal transduction mechanisms
PA0591	183.341	0.112317	0.227965	0.492692	0.62223	0.996867			Inorganic ion transport and metabolism
PA0592	74.6285	0.04313	0.25604	0.16845	0.866229	0.996867		ksgA	Translation, ribosomal structure and biogenesis
PA0593	308.486	0.248192	0.241411	1.02809	0.303909	0.996867		pdxA	Coenzyme transport and metabolism
PA0595	1645.71	0.165246	0.205792	0.802976	0.421989	0.996867		ostA	Cell wall/membrane/envelope biogenesis
PA0597	471.02	0.0603318	0.212628	0.283744	0.776607	0.996867			Translation, ribosomal structure and biogenesis
PA0598	482.891	-0.0415192	0.213442	-0.194522	0.845767	0.996867			Posttranslational modification, protein turnover, chaperones
PA0599	133.963	0.107908	0.240783	0.448154	0.654042	0.996867			Function unknown
PA0600	285.787	-0.195807	0.222434	-0.880295	0.3787	0.996867			Amino acid transport and metabolism
PA0601	266.572	0.0127463	0.225892	0.0564264	0.955002	0.996867			Transcription
PA0604	145.295	0.13981	0.250804	0.557448	0.577222	0.996867			Amino acid transport and metabolism
PA0608	77.7379	0.0842348	0.254836	0.330546	0.740988	0.996867			General function prediction only
PA0609	335.343	0.0742316	0.222186	0.334096	0.738307	0.996867		trpE	Coenzyme transport and metabolism
PA0610	167.524	0.253771	0.232559	1.09121	0.275179	0.996867		prtN	Function unknown
PA0611	195.631	0.0746325	0.228374	0.3268	0.743819	0.996867		prtR	Transcription
PA0614	76.4598	-0.0152357	0.253046	-0.0602091	0.951989	0.996867			Function unknown
PA0615	290.23	-0.117489	0.218669	-0.53729	0.591067	0.996867			Function unknown
PA0616	187.806	-0.0276716	0.231621	-0.119469	0.904903	0.996867			General function prediction only
PA0617	121.847	0.102263	0.23938	0.4272	0.669233	0.996867			General function prediction only
PA0618	310.451	-0.192269	0.217307	-0.884782	0.376274	0.996867			General function prediction only
PA0619	277.009	-0.0283258	0.221406	-0.127936	0.8982	0.996867			General function prediction only
PA0620	1553.68	0.00548694	0.200275	0.027397	0.978143	0.996867			General function prediction only
PA0621	467.346	0.0618428	0.212032	0.291667	0.770541	0.996867			Function unknown
PA0622	1425.39	-0.0602489	0.19976	-0.301606	0.762953	0.996867			General function prediction only
PA0623	720.626	0.04565	0.206709	0.220842	0.825216	0.996867			General function prediction only
PA0624	440.951	-0.111384	0.2105	-0.529141	0.596707	0.996867			Function unknown
PA0625	1401.19	-0.126033	0.20174	-0.624728	0.532149	0.996867			Function unknown
PA0626	339.039	-0.10634	0.217263	-0.489454	0.62452	0.996867			General function prediction only
PA0628	435.844	-0.0875	0.210667	-0.415348	0.677887	0.996867			General function prediction only
PA0629	206.7	-0.156797	0.225846	-0.694262	0.487518	0.996867			General function prediction only
PA0630	90.1185	-0.052898	0.250154	-0.211462	0.832527	0.996867			Function unknown
PA0633	571.749	0.0511856	0.210232	0.243473	0.807639	0.996867			Function unknown
PA0634	290.102	0.00983382	0.22062	0.0445736	0.964447	0.996867			Function unknown
PA0635	225.251	-0.134287	0.227007	-0.591553	0.55415	0.996867			Function unknown
PA0636	884.696	-0.0820921	0.201453	-0.407499	0.683641	0.996867			Function unknown
PA0637	147.524	-0.111766	0.236143	-0.473297	0.636002	0.996867			Function unknown
PA0638	265.233	-0.0930115	0.219981	-0.422816	0.67243	0.996867			Function unknown
PA0639	322.203	-0.010389	0.215793	-0.0481432	0.961602	0.996867			Cell wall/membrane/envelope biogenesis
PA0640	303.462	-0.0451698	0.216845	-0.208305	0.834991	0.996867			Function unknown
PA0641	1358.29	-0.107174	0.198417	-0.540143	0.589099	0.996867			Function unknown
PA0644	180.855	-0.167022	0.233251	-0.716062	0.473953	0.996867			Function unknown
PA0645	125.863	0.130485	0.240916	0.54162	0.58808	0.996867			Function unknown
PA0646	564.708	0.00675939	0.215148	0.0314174	0.974937	0.996867			Function unknown
PA0647	171.85	0.0129337	0.230535	0.0561032	0.95526	0.996867			Function unknown
PA0648	207.649	-0.114936	0.236175	-0.486655	0.626503	0.996867			Function unknown
PA0649	176.495	0.0224851	0.232397	0.0967529	0.922923	0.996867		trpG	Coenzyme transport and metabolism
PA0650	526.647	-0.00988517	0.213428	-0.0463161	0.963058	0.996867		trpD	Amino acid transport and metabolism
PA0651	357.407	0.197436	0.213225	0.925953	0.35447	0.996867		trpC	Amino acid transport and metabolism
PA0653	179.031	-0.118973	0.241268	-0.493114	0.621932	0.996867			Posttranslational modification, protein turnover, chaperones
PA0654	82.0466	0.0428691	0.255188	0.16799	0.866591	0.996867		speD	Amino acid transport and metabolism
PA0655	698.601	0.0367341	0.208907	0.175839	0.86042	0.996867			Coenzyme transport and metabolism
PA0656	339.004	0.0527856	0.214222	0.246406	0.805368	0.996867			General function prediction only
PA0657	488.615	0.172181	0.208098	0.827403	0.408009	0.996867			Posttranslational modification, protein turnover, chaperones
PA0658	132.19	0.155309	0.239388	0.648773	0.516485	0.996867			General function prediction only
PA0659	265.373	0.140397	0.229855	0.610807	0.541327	0.996867			Cell motility
PA0660	254.262	0.193185	0.22878	0.844415	0.398437	0.996867			General function prediction only
PA0661	75.8261	0.0388309	0.258809	0.150037	0.880736	0.996867			Function unknown
PA0662	347.084	0.0942036	0.216385	0.435352	0.663307	0.996867		argC	Amino acid transport and metabolism
PA0663	266.107	0.2132	0.220915	0.965074	0.334508	0.996867			Function unknown
PA0664	214.872	0.154826	0.225105	0.687798	0.49158	0.996867			Cell wall/membrane/envelope biogenesis
PA0666	312.814	0.0239622	0.216456	0.110702	0.911852	0.996867			Posttranslational modification, protein turnover, chaperones
PA0668	1540.63	-0.107082	0.201578	-0.531219	0.595267	0.996867		tyrZ	Translation, ribosomal structure and biogenesis
PA0690	419.158	-0.0364751	0.217355	-0.167814	0.86673	0.996867			Function unknown
PA0704	127.1	-0.229951	0.239811	-0.958885	0.337617	0.996867			Translation, ribosomal structure and biogenesis
PA0705	338.19	-0.106441	0.220941	-0.481759	0.629977	0.996867		migA	Cell wall/membrane/envelope biogenesis
PA0706	79.7573	-0.109705	0.260477	-0.421171	0.67363	0.996867		cat	General function prediction only
PA0713	1922.52	-0.0918693	0.218654	-0.420159	0.674369	0.996867			Function unknown
PA0715	1730.81	0.205104	0.233182	0.879589	0.379082	0.996867			Replication, recombination and repair
PA0716	1950.03	0.245434	0.220527	1.11294	0.265733	0.996867			Defense mechanisms
PA0723	387.213	0.0749973	0.214192	0.35014	0.726234	0.996867		coaB	Function unknown
PA0729	413.401	-0.0270053	0.220312	-0.122577	0.902442	0.996867			General function prediction only
PA0732	147.521	-0.0612113	0.237169	-0.258092	0.796336	0.996867			Function unknown
PA0736a	144.843	-0.147856	0.245115	-0.603212	0.546368	0.996867			Function unknown
PA0743	319.782	-0.117536	0.222662	-0.52787	0.59759	0.996867			Lipid transport and metabolism
PA0744	529.57	0.0382041	0.225727	0.169249	0.865601	0.996867			Lipid transport and metabolism
PA0745	421.887	0.027331	0.231198	0.118215	0.905898	0.996867			Lipid transport and metabolism
PA0746	262.412	0.20115	0.234032	0.859497	0.390066	0.996867			Lipid transport and metabolism
PA0747	740.872	0.0299806	0.218761	0.137048	0.890993	0.996867			Energy production and conversion
PA0757	74.274	0.26009	0.257608	1.00964	0.312669	0.996867			Signal transduction mechanisms
PA0758	106.514	-0.0989511	0.24395	-0.40562	0.685022	0.996867			Signal transduction mechanisms
PA0759	149.077	0.027994	0.233115	0.120087	0.904414	0.996867			General function prediction only
PA0761	741.004	0.0591837	0.207929	0.284635	0.775924	0.996867		nadB	Coenzyme transport and metabolism
PA0762	3344.34	-0.0696837	0.227324	-0.306539	0.759194	0.996867		algU	Transcription
PA0763	2619.97	-0.189146	0.208365	-0.907764	0.364003	0.996867		mucA	Signal transduction mechanisms
PA0764	1650.76	-0.0772489	0.201011	-0.384302	0.700755	0.996867		mucB	Signal transduction mechanisms
PA0765	346.151	-0.0303061	0.214796	-0.141092	0.887797	0.996867		mucC	Signal transduction mechanisms
PA0767	533.255	0.0852309	0.212842	0.400442	0.688831	0.996867		lepA	Cell wall/membrane/envelope biogenesis
PA0768	372.029	0.128308	0.21413	0.599208	0.549034	0.996867		lepB	Intracellular trafficking, secretion, and vesicular transport
PA0769	419.318	-0.155473	0.214702	-0.724132	0.468985	0.996867			Function unknown
PA0770	541.825	-0.0738286	0.207831	-0.355234	0.722414	0.996867		rnc	Transcription
PA0772	102.799	-0.111134	0.245477	-0.452725	0.650747	0.996867		recO	Replication, recombination and repair
PA0773	287.325	0.196122	0.221898	0.883837	0.376784	0.996867		pdxJ	Coenzyme transport and metabolism
PA0780	116.383	0.0983042	0.242151	0.405962	0.68477	0.996867		pruR	Transcription
PA0784	371.289	-0.13261	0.214104	-0.619371	0.535672	0.996867			Transcription
PA0788	556.052	-0.0665662	0.208268	-0.319618	0.749258	0.996867			Cell wall/membrane/envelope biogenesis
PA0792	196.561	-0.0694861	0.234791	-0.295949	0.767269	0.996867		prpD	General function prediction only
PA0793	232.656	-0.0735938	0.230388	-0.319434	0.749397	0.996867			Function unknown
PA0794	779.477	0.139915	0.224629	0.622875	0.533367	0.996867			Energy production and conversion
PA0795	1018.05	0.182867	0.224877	0.813186	0.416111	0.996867		prpC	Energy production and conversion
PA0796	155.802	-0.0491398	0.253814	-0.193606	0.846485	0.996867		prpB	Carbohydrate transport and metabolism
PA0799	150.97	0.00811954	0.233296	0.0348036	0.972236	0.996867			Transcription
PA0804	176.668	-0.0225111	0.233555	-0.0963845	0.923215	0.996867			General function prediction only
PA0805	1286.15	-0.0149122	0.222353	-0.0670654	0.94653	0.996867			Function unknown
PA0815	457.768	0.00641451	0.209876	0.0305634	0.975618	0.996867			Transcription
PA0816	122.961	0.0873984	0.239526	0.364881	0.7152	0.996867			Transcription
PA0820	670.259	0.059522	0.214272	0.277786	0.781176	0.996867			Defense mechanisms
PA0821	148.702	-0.0157063	0.234835	-0.0668822	0.946676	0.996867			Function unknown
PA0826	126.911	-0.0616927	0.247587	-0.249176	0.803225	0.996867			Function unknown
PA0826.2	641576	0.112795	0.213581	0.528111	0.597422	0.996867		ssrA	Function unknown
PA0831	97.8632	0.0335184	0.247123	0.135634	0.89211	0.996867		oruR	Transcription
PA0833	804.661	0.045185	0.202226	0.223438	0.823195	0.996867			Cell wall/membrane/envelope biogenesis
PA0834	103.346	-0.262624	0.246034	-1.06743	0.285778	0.996867			Lipid transport and metabolism
PA0837	1600.9	-0.0951506	0.201069	-0.473224	0.636053	0.996867		slyD	Posttranslational modification, protein turnover, chaperones
PA0840	168.442	-0.269888	0.246798	-1.09356	0.274148	0.996867			Energy production and conversion
PA0847	92.4962	-0.0978968	0.248772	-0.39352	0.693935	0.996867			Signal transduction mechanisms
PA0851	73.2451	0.016182	0.254342	0.063623	0.94927	0.996867			Amino acid transport and metabolism
PA0852	630.664	-0.0960694	0.23608	-0.406936	0.684055	0.996867		cbpD	Function unknown
PA0853	94.0306	-0.188307	0.256609	-0.73383	0.463052	0.996867			General function prediction only
PA0854	204.249	0.0716597	0.232137	0.308696	0.757553	0.996867		fumC2	Energy production and conversion
PA0856	119.087	0.0537212	0.240822	0.223074	0.823478	0.996867			Function unknown
PA0857	112.782	0.0149327	0.242529	0.0615708	0.950905	0.996867		bolA	Signal transduction mechanisms
PA0859	73.7145	-0.302373	0.256116	-1.18061	0.237757	0.996867			Posttranslational modification, protein turnover, chaperones
PA0860	194.779	-0.0624774	0.227704	-0.27438	0.783792	0.996867			Defense mechanisms
PA0861	1574.95	-0.0800655	0.205622	-0.389382	0.696993	0.996867			Signal transduction mechanisms
PA0862	600.494	0.0115155	0.205602	0.056009	0.955335	0.996867			Coenzyme transport and metabolism
PA0867	2004.33	0.214607	0.196568	1.09177	0.274935	0.996867		mliC	General function prediction only
PA0869	80.8372	-0.0266837	0.251398	-0.106142	0.91547	0.996867		pbpG	Cell wall/membrane/envelope biogenesis
PA0871	301.335	0.137049	0.224974	0.609176	0.542408	0.996867		phhB	Coenzyme transport and metabolism
PA0872	1153.87	0.0392915	0.202896	0.193653	0.846447	0.996867		phhA	Amino acid transport and metabolism
PA0873	291.289	-0.00912859	0.220129	-0.0414692	0.966922	0.996867		phhR	Transcription
PA0876	608.759	-0.0191286	0.205308	-0.0931701	0.925768	0.996867			Transcription
PA0887	1445.85	0.247607	0.20965	1.18105	0.237584	0.996867		acsA	Lipid transport and metabolism
PA0888	1035.67	-0.0083397	0.200195	-0.0416579	0.966771	0.996867		aotJ	Amino acid transport and metabolism
PA0889	104.05	-0.148826	0.25069	-0.593666	0.552736	0.996867		aotQ	Amino acid transport and metabolism
PA0890	74.2759	-0.00688271	0.258739	-0.0266009	0.978778	0.996867		aotM	Amino acid transport and metabolism
PA0891	268.052	0.212528	0.221805	0.958175	0.337974	0.996867			General function prediction only
PA0892	357.255	0.10189	0.219545	0.464098	0.642578	0.996867		aotP	Amino acid transport and metabolism
PA0893	391.652	0.145406	0.221944	0.655144	0.512375	0.996867		argR	Transcription
PA0896	694.979	0.123733	0.216119	0.57252	0.56697	0.996867		aruF	Amino acid transport and metabolism
PA0897	546.1	0.212913	0.214631	0.991998	0.321199	0.996867		aruG	Amino acid transport and metabolism
PA0898	921.355	0.102814	0.220792	0.465662	0.641458	0.996867		aruD	Energy production and conversion
PA0899	1680.23	0.0453002	0.211112	0.214579	0.830096	0.996867		aruB	Amino acid transport and metabolism
PA0900	261.236	0.234207	0.231611	1.01121	0.311917	0.996867			Function unknown
PA0901	669.653	0.060242	0.209269	0.287869	0.773447	0.996867		aruE	Amino acid transport and metabolism
PA0902	138.102	-0.138285	0.238267	-0.580381	0.561658	0.996867			Amino acid transport and metabolism
PA0903	811.57	0.239	0.210816	1.13369	0.256923	0.996867		alaS	Translation, ribosomal structure and biogenesis
PA0905.2	225.746	-0.0625405	0.229853	-0.272089	0.785554	0.996867			Function unknown
PA0905.3	102.21	-0.0334222	0.253436	-0.131876	0.895082	0.996867			Function unknown
PA0906	172.922	0.0920462	0.236196	0.389703	0.696756	0.996867			Transcription
PA0907	97.8715	0.0607098	0.257241	0.236003	0.81343	0.996867			Function unknown
PA0913	315.891	0.0589634	0.218323	0.270074	0.787104	0.996867		mgtE	Inorganic ion transport and metabolism
PA0917	337.763	-0.140085	0.223115	-0.627859	0.530096	0.996867		kup	Inorganic ion transport and metabolism
PA0919	434.649	0.252354	0.212951	1.18504	0.236004	0.996867			Intracellular trafficking, secretion, and vesicular transport
PA0920	104.893	0.082726	0.245116	0.337498	0.735742	0.996867			Function unknown
PA0921	294.792	-0.0766889	0.232968	-0.329183	0.742017	0.996867			Function unknown
PA0922	109.819	-0.010715	0.251241	-0.0426482	0.965982	0.996867			Function unknown
PA0923	96.0419	0.025885	0.247216	0.104706	0.916609	0.996867		dinB	Replication, recombination and repair
PA0927	105.997	0.229777	0.248047	0.926344	0.354267	0.996867		ldhA	Coenzyme transport and metabolism
PA0928	530.481	0.0279176	0.206762	0.135023	0.892594	0.996867		gacS	Signal transduction mechanisms
PA0932	502.164	0.0537139	0.209834	0.255982	0.797965	0.996867		cysM	Amino acid transport and metabolism
PA0933	520.233	0.105902	0.209874	0.504597	0.613842	0.996867		ygcA	Translation, ribosomal structure and biogenesis
PA0935	249.827	0.205408	0.221463	0.927502	0.353666	0.996867			General function prediction only
PA0936	73.6032	-0.159162	0.260116	-0.61189	0.540611	0.996867		lpxO2	Posttranslational modification, protein turnover, chaperones
PA0937	217.595	-0.0115267	0.23941	-0.0481463	0.9616	0.996867			Function unknown
PA0938	805.419	0.235502	0.208678	1.12854	0.259091	0.996867			Cell wall/membrane/envelope biogenesis
PA0942	258.541	-0.0842243	0.220617	-0.381767	0.702634	0.996867			Transcription
PA0943	447.074	0.0190253	0.210673	0.0903072	0.928043	0.996867			Function unknown
PA0944	104.455	-0.0526523	0.248972	-0.211479	0.832514	0.996867		purN	Nucleotide transport and metabolism
PA0946	196.602	0.0287447	0.225942	0.127222	0.898765	0.996867			Function unknown
PA0947	123.738	-0.0489941	0.242236	-0.202258	0.839715	0.996867			Replication, recombination and repair
PA0949	124.411	-0.0498414	0.239026	-0.208519	0.834824	0.996867		wrbA	General function prediction only
PA0950	100.94	-0.0100753	0.244704	-0.0411734	0.967158	0.996867			Inorganic ion transport and metabolism
PA0951	179.145	0.0246025	0.228606	0.107619	0.914298	0.996867			Function unknown
PA0953	152.778	-0.182991	0.233707	-0.782993	0.433631	0.996867			Posttranslational modification, protein turnover, chaperones
PA0954	116.896	0.101743	0.246109	0.413406	0.679309	0.996867			Energy production and conversion
PA0955	166.177	0.238971	0.230637	1.03614	0.300138	0.996867			Function unknown
PA0956	429.132	0.141157	0.212073	0.665607	0.505663	0.996867		proS	Translation, ribosomal structure and biogenesis
PA0959	700.841	-0.0994931	0.212922	-0.467276	0.640303	0.996867			Carbohydrate transport and metabolism
PA0960	191.84	-0.0611225	0.232472	-0.262924	0.792609	0.996867			Function unknown
PA0963	1345.18	0.0172541	0.207632	0.0830994	0.933773	0.996867		aspS	Translation, ribosomal structure and biogenesis
PA0965	404.08	0.0198416	0.213641	0.0928738	0.926004	0.996867		ruvC	Replication, recombination and repair
PA0966	420.094	-0.115613	0.21026	-0.549857	0.582417	0.996867		ruvA	Replication, recombination and repair
PA0967	540.24	0.0577801	0.208916	0.276571	0.782109	0.996867		ruvB	Replication, recombination and repair
PA0968	375.594	0.227869	0.214355	1.06305	0.287761	0.996867			General function prediction only
PA0971	823.896	0.0995139	0.204081	0.48762	0.625819	0.996867		tolA	Cell wall/membrane/envelope biogenesis
PA0974	1496.99	0.138876	0.199868	0.694836	0.487158	0.996867			Function unknown
PA0981	235.446	-0.0163929	0.228885	-0.0716205	0.942904	0.996867			Function unknown
PA0982	207.316	-0.157853	0.237448	-0.664789	0.506186	0.996867			Posttranslational modification, protein turnover, chaperones
PA0983	183.24	-0.0193189	0.237665	-0.0812862	0.935214	0.996867			Replication, recombination and repair
PA0984	75.1445	-0.163265	0.261842	-0.623523	0.532941	0.996867			Function unknown
PA0988	211.693	-0.0993364	0.231359	-0.429361	0.667661	0.996867			General function prediction only
PA0992	84.8289	0.0256845	0.251552	0.102104	0.918674	0.996867		cupC1	Cell motility
PA0994	75.1198	-0.148388	0.257294	-0.576726	0.564125	0.996867		cupC3	Intracellular trafficking, secretion, and vesicular transport
PA0995	313.923	0.0936334	0.218592	0.428348	0.668397	0.996867		ogt	Replication, recombination and repair
PA0997	1920.81	0.295618	0.261442	1.13072	0.258173	0.996867		pqsB	Lipid transport and metabolism
PA0998	2524.73	0.236	0.258319	0.913602	0.360926	0.996867		pqsC	Lipid transport and metabolism
PA0999	3025.72	0.210154	0.258551	0.812812	0.416326	0.996867		pqsD	Lipid transport and metabolism
PA1002	599.607	0.304007	0.255499	1.18986	0.234103	0.996867		phnB	Coenzyme transport and metabolism
PA1003	209.656	0.0757937	0.225756	0.335733	0.737072	0.996867		mvfR	Transcription
PA1004	524.747	0.0680158	0.20986	0.324101	0.745862	0.996867		nadA	Coenzyme transport and metabolism
PA1005	330.529	0.0539163	0.214963	0.250816	0.801956	0.996867			General function prediction only
PA1007	78.343	0.0662228	0.253818	0.260907	0.794164	0.996867			General function prediction only
PA1008	189.028	0.169598	0.227126	0.746711	0.455238	0.996867		bcp	Posttranslational modification, protein turnover, chaperones
PA1010	922.955	-0.00733788	0.207288	-0.0353994	0.971761	0.996867		dapA	Amino acid transport and metabolism
PA1011	1064.66	0.205795	0.200251	1.02769	0.304097	0.996867			Cell wall/membrane/envelope biogenesis
PA1012	372.511	0.128809	0.215472	0.597798	0.549975	0.996867			General function prediction only
PA1014	325.908	0.239226	0.22517	1.06242	0.288045	0.996867			Cell wall/membrane/envelope biogenesis
PA1020	73.8785	-0.133798	0.255226	-0.524235	0.600115	0.996867			Lipid transport and metabolism
PA1022	107.518	0.0349004	0.258193	0.135172	0.892476	0.996867			Lipid transport and metabolism
PA1023	159.433	0.245505	0.242524	1.01229	0.311399	0.996867			General function prediction only
PA1024	122.919	0.0116389	0.248703	0.0467986	0.962674	0.996867			General function prediction only
PA1027	91.5099	0.135866	0.249849	0.543795	0.586583	0.996867			Energy production and conversion
PA1031	288.442	0.00905163	0.219586	0.0412214	0.967119	0.996867			Function unknown
PA1032	165.159	0.142656	0.234551	0.608207	0.54305	0.996867		quiP	General function prediction only
PA1035	152.932	0.0379896	0.235611	0.161239	0.871905	0.996867			Function unknown
PA1036	221.649	-0.183452	0.223751	-0.819893	0.412277	0.996867			Function unknown
PA1041	2929.91	-0.244417	0.202012	-1.20992	0.226311	0.996867			Cell wall/membrane/envelope biogenesis
PA1042	74.3325	-0.138113	0.257331	-0.536714	0.591465	0.996867			Function unknown
PA1043	123.714	-0.274306	0.24052	-1.14047	0.25409	0.996867			Function unknown
PA1045	137.472	0.0677785	0.236876	0.286135	0.774775	0.996867			Replication, recombination and repair
PA1046	226.554	-0.0985109	0.222631	-0.442485	0.658138	0.996867			Carbohydrate transport and metabolism
PA1047	164.764	0.0730463	0.230852	0.31642	0.751683	0.996867			Defense mechanisms
PA1048	604.501	0.0222973	0.211717	0.105317	0.916125	0.996867			Cell wall/membrane/envelope biogenesis
PA1053	1637.77	0.160979	0.197538	0.814925	0.415115	0.996867			Cell wall/membrane/envelope biogenesis
PA1054	594.158	0.0220517	0.207137	0.106459	0.915218	0.996867			Energy production and conversion
PA1056	195.646	0.109654	0.2292	0.478423	0.632349	0.996867			Energy production and conversion
PA1060	199.766	-0.0319678	0.231614	-0.138021	0.890223	0.996867			Amino acid transport and metabolism
PA1061	188.783	-0.0483031	0.238448	-0.202573	0.839469	0.996867			Amino acid transport and metabolism
PA1062	120.44	0.0279568	0.241661	0.115686	0.907901	0.996867			Transcription
PA1065	114.57	-0.123022	0.244078	-0.50403	0.61424	0.996867			Function unknown
PA1068	235.246	0.142977	0.221679	0.644972	0.518946	0.996867			Posttranslational modification, protein turnover, chaperones
PA1077	380.055	0.117957	0.212651	0.554696	0.579103	0.996867		flgB	Cell motility
PA1079	1051.01	0.150075	0.205157	0.731511	0.464467	0.996867		flgD	Cell motility
PA1080	1863.66	0.125519	0.225068	0.557691	0.577055	0.996867		flgE	Cell motility
PA1081	1071.43	0.0787235	0.201398	0.390885	0.695882	0.996867		flgF	Cell motility
PA1082	1307.52	0.151202	0.199988	0.756054	0.449617	0.996867		flgG	Cell motility
PA1083	561.045	-0.00896447	0.239183	-0.0374795	0.970103	0.996867		flgH	Cell motility
PA1085	662.203	0.162021	0.220088	0.736166	0.46163	0.996867		flgJ	Cell wall/membrane/envelope biogenesis
PA1086	1361.57	0.273445	0.227798	1.20039	0.229989	0.996867		flgK	Cell motility
PA1087	1388.54	0.238862	0.203308	1.17488	0.240043	0.996867		flgL	Cell motility
PA1088	762.231	0.168486	0.20303	0.829855	0.406621	0.996867			General function prediction only
PA1089	424.374	0.0357094	0.211796	0.168603	0.866109	0.996867			Amino acid transport and metabolism
PA1090	380.797	0.177322	0.217973	0.813506	0.415928	0.996867			Cell wall/membrane/envelope biogenesis
PA1091	2849.85	0.151663	0.208713	0.72666	0.467434	0.996867		fgtA	Cell wall/membrane/envelope biogenesis
PA1092	27457.3	0.0188691	0.205366	0.0918802	0.926793	0.996867		fliC	Cell motility
PA1093	1353.74	-0.0572417	0.205819	-0.278117	0.780923	0.996867			Cell motility
PA1094	6245.94	0.115267	0.196829	0.585623	0.558129	0.996867		fliD	Cell motility
PA1095	5226.66	0.122767	0.197938	0.620229	0.535107	0.996867			Intracellular trafficking, secretion, and vesicular transport
PA1096	5160.83	0.0482011	0.195981	0.245947	0.805723	0.996867			Function unknown
PA1097	2173.88	-0.0722173	0.199138	-0.36265	0.716866	0.996867		fleQ	Signal transduction mechanisms
PA1099	333.345	0.0846232	0.219151	0.386142	0.699392	0.996867		fleR	Signal transduction mechanisms
PA1101	630.117	-0.262067	0.216649	-1.20964	0.226417	0.996867		fliF	Cell motility
PA1102	767.04	0.137504	0.203243	0.676553	0.49869	0.996867		fliG	Cell motility
PA1103	468.398	0.150857	0.209712	0.719357	0.471921	0.996867			Cell motility
PA1104	417.171	-0.0199648	0.220099	-0.0907085	0.927724	0.996867		fliI	Cell motility
PA1105	83.9149	0.0760936	0.251969	0.301996	0.762655	0.996867		fliJ	Intracellular trafficking, secretion, and vesicular transport
PA1106	102.724	-0.0689354	0.246131	-0.280076	0.779419	0.996867			Function unknown
PA1110	110.262	-0.132392	0.243028	-0.544759	0.585919	0.996867			Translation, ribosomal structure and biogenesis
PA1112	263.893	0.100253	0.224513	0.446537	0.655209	0.996867			Carbohydrate transport and metabolism
PA1114	74.972	0.307348	0.254113	1.20949	0.226474	0.996867			Function unknown
PA1115	396.647	0.135771	0.211474	0.642024	0.520858	0.996867			Cell wall/membrane/envelope biogenesis
PA1117	75.8405	-0.111044	0.259123	-0.428539	0.668259	0.996867			Function unknown
PA1120	115.46	-0.214246	0.250146	-0.856484	0.39173	0.996867		tpbB	Signal transduction mechanisms
PA1121	105.747	-0.12918	0.260656	-0.495594	0.620181	0.996867		yfiR	Function unknown
PA1122	356.938	0.0979508	0.215387	0.454766	0.649278	0.996867			Function unknown
PA1123	607.234	0.0785527	0.216865	0.36222	0.717188	0.996867			Function unknown
PA1124	293.056	-0.125594	0.217009	-0.578748	0.562759	0.996867		dgt	Nucleotide transport and metabolism
PA1125	89.1091	-0.113527	0.252449	-0.449703	0.652925	0.996867			Transcription
PA1127	306.62	-0.11773	0.222726	-0.528589	0.597091	0.996867			Energy production and conversion
PA1130	210.985	0.123998	0.234655	0.528429	0.597202	0.996867		rhlC	General function prediction only
PA1132	74.138	0.136202	0.254621	0.53492	0.592705	0.996867			Function unknown
PA1140	141.228	-0.00794885	0.235067	-0.0338153	0.973024	0.996867			General function prediction only
PA1150	1201	0.0596031	0.23198	0.256933	0.797231	0.996867		pys2	Function unknown
PA1151	2288.9	0.269043	0.221738	1.21334	0.225	0.996867		imm2	Function unknown
PA1155	1664.4	0.194545	0.197102	0.987029	0.323628	0.996867		nrdB	Nucleotide transport and metabolism
PA1158	100.064	0.169702	0.252531	0.672005	0.50158	0.996867			Signal transduction mechanisms
PA1159	758.098	0.107306	0.219228	0.489472	0.624508	0.996867			Transcription
PA1160	185.337	-0.0199158	0.232828	-0.0855388	0.931833	0.996867			Function unknown
PA1164	110.464	-0.0153462	0.243421	-0.0630439	0.949732	0.996867			Coenzyme transport and metabolism
PA1167	136.768	-0.0352322	0.235856	-0.14938	0.881254	0.996867			Function unknown
PA1171	170.961	0.0190011	0.242025	0.0785089	0.937423	0.996867			Cell wall/membrane/envelope biogenesis
PA1172	199.718	-0.205676	0.231554	-0.888242	0.37441	0.996867		napC	Energy production and conversion
PA1178	16325.4	0.12601	0.193032	0.652791	0.513891	0.996867		oprH	Cell wall/membrane/envelope biogenesis
PA1179	1871.5	-0.0432	0.199031	-0.217052	0.828168	0.996867		phoP	Signal transduction mechanisms
PA1180	1080	0.123339	0.199564	0.618041	0.536549	0.996867		phoQ	Signal transduction mechanisms
PA1181	735.218	0.00944839	0.205704	0.045932	0.963364	0.996867			Signal transduction mechanisms
PA1183	267.563	0.243475	0.231021	1.05391	0.291923	0.996867		dctA	Energy production and conversion
PA1188	104.478	0.101281	0.246853	0.410291	0.681593	0.996867			Energy production and conversion
PA1190	114.127	0.0236817	0.244132	0.0970039	0.922723	0.996867			Function unknown
PA1191	101.891	-0.0843551	0.245599	-0.343466	0.731248	0.996867			Posttranslational modification, protein turnover, chaperones
PA1192	114.956	-0.0979543	0.254071	-0.385539	0.699838	0.996867			Cell cycle control, cell division, chromosome partitioning
PA1193	81.0184	-0.0248471	0.258202	-0.0962312	0.923337	0.996867			Replication, recombination and repair
PA1198	646.718	-0.122584	0.235609	-0.520285	0.602865	0.996867			Cell wall/membrane/envelope biogenesis
PA1199	217.854	0.0116283	0.227686	0.0510716	0.959268	0.996867			Cell wall/membrane/envelope biogenesis
PA1200	154.461	-0.0559982	0.236191	-0.237089	0.812588	0.996867			General function prediction only
PA1204	169.489	0.0682732	0.232769	0.293309	0.769286	0.996867			General function prediction only
PA1205	264.103	-0.108539	0.227393	-0.47732	0.633134	0.996867			General function prediction only
PA1207	211.365	0.0929432	0.227595	0.40837	0.683002	0.996867		kefB	Inorganic ion transport and metabolism
PA1222	127.956	0.0769442	0.241112	0.319122	0.749634	0.996867			Cell wall/membrane/envelope biogenesis
PA1223	104.47	0.127216	0.244205	0.520938	0.60241	0.996867			Transcription
PA1227	75.231	-0.144019	0.254374	-0.566171	0.571278	0.996867			General function prediction only
PA1243	335.779	0.0132624	0.216564	0.06124	0.951168	0.996867			Signal transduction mechanisms
PA1244	2264.26	0.169274	0.197336	0.857796	0.391005	0.996867			Function unknown
PA1245	877.749	-0.136168	0.20131	-0.676407	0.498782	0.996867			Function unknown
PA1246	657.018	0.0226195	0.213739	0.105827	0.915719	0.996867		aprD	General function prediction only
PA1247	873.248	0.126515	0.206064	0.613962	0.539241	0.996867		aprE	Cell wall/membrane/envelope biogenesis
PA1248	873.938	-0.0388938	0.204075	-0.190586	0.84885	0.996867		aprF	Cell wall/membrane/envelope biogenesis
PA1250	393.006	-0.158095	0.217011	-0.728511	0.466301	0.996867		aprI	Function unknown
PA1252	129.245	0.065886	0.24147	0.272853	0.784966	0.996867			Energy production and conversion
PA1271	78.7952	0.288959	0.256137	1.12814	0.25926	0.996867			Coenzyme transport and metabolism
PA1272	102.613	0.175034	0.24993	0.700334	0.483719	0.996867		cobO	Coenzyme transport and metabolism
PA1273	102.15	0.218646	0.256123	0.853675	0.393285	0.996867		cobB	Coenzyme transport and metabolism
PA1277	88.6403	0.187877	0.259309	0.724529	0.468741	0.996867		cobQ	Coenzyme transport and metabolism
PA1279	97.7862	0.183463	0.25668	0.714754	0.474761	0.996867		cobU	Coenzyme transport and metabolism
PA1283	183.111	-0.0590152	0.227949	-0.258896	0.795715	0.996867			Transcription
PA1287	250.3	-0.05444	0.22137	-0.245923	0.805742	0.996867			Posttranslational modification, protein turnover, chaperones
PA1288	910.892	0.174746	0.224241	0.779279	0.435816	0.996867			Lipid transport and metabolism
PA1294	134.156	-0.0763924	0.237782	-0.32127	0.748005	0.996867		rnd	Translation, ribosomal structure and biogenesis
PA1296	204.627	0.013067	0.225103	0.0580492	0.953709	0.996867			Amino acid transport and metabolism
PA1304	104.468	0.0690399	0.245025	0.281767	0.778122	0.996867			Amino acid transport and metabolism
PA1305	117.243	0.0520485	0.244705	0.212699	0.831561	0.996867			Function unknown
PA1306	244.937	0.0633393	0.223907	0.282882	0.777267	0.996867			General function prediction only
PA1307	492.442	0.187841	0.21105	0.890029	0.37345	0.996867			General function prediction only
PA1308	415.398	0.127006	0.214276	0.592722	0.553367	0.996867			Function unknown
PA1323	247.937	-0.166248	0.230996	-0.719702	0.471709	0.996867			Function unknown
PA1324	332.648	-0.139975	0.221589	-0.631686	0.527592	0.996867			Function unknown
PA1327	428.728	-0.172241	0.2145	-0.802986	0.421983	0.996867			Nucleotide transport and metabolism
PA1330	117.691	0.148378	0.242016	0.613092	0.539815	0.996867			General function prediction only
PA1331	175.325	0.0149239	0.23265	0.0641475	0.948853	0.996867			Inorganic ion transport and metabolism
PA1333	156.883	-0.0541197	0.232541	-0.232732	0.81597	0.996867			Function unknown
PA1335	126.62	0.0760015	0.242945	0.312835	0.754406	0.996867			Signal transduction mechanisms
PA1336	152.044	0.0680859	0.241992	0.281356	0.778438	0.996867			Signal transduction mechanisms
PA1337	1255.57	0.10045	0.229663	0.437378	0.661838	0.996867		ansB	Translation, ribosomal structure and biogenesis
PA1338	348.521	0.192416	0.225255	0.854215	0.392986	0.996867		ggt	Amino acid transport and metabolism
PA1339	355.773	0.240959	0.22701	1.06144	0.288488	0.996867			Amino acid transport and metabolism
PA1341	153.64	-0.0835793	0.238067	-0.351075	0.725532	0.996867			Amino acid transport and metabolism
PA1342	1213.05	0.196686	0.210363	0.934986	0.349796	0.996867			Amino acid transport and metabolism
PA1343	77.7779	-0.0871889	0.260382	-0.33485	0.737738	0.996867			Function unknown
PA1344	360.029	-0.135713	0.216711	-0.626238	0.531159	0.996867			Secondary metabolites biosynthesis, transport and catabolism
PA1348	164.721	-0.0762616	0.232798	-0.327588	0.743224	0.996867			Function unknown
PA1361	95.8962	-0.260751	0.247861	-1.052	0.292798	0.996867			Defense mechanisms
PA1366	1700.27	-0.07111	0.209094	-0.340087	0.733791	0.996867			Cell cycle control, cell division, chromosome partitioning
PA1368	89.7117	-0.27528	0.249902	-1.10155	0.270655	0.996867			Replication, recombination and repair
PA1369	304.239	-0.151998	0.252788	-0.601288	0.547648	0.996867			Function unknown
PA1370	559.762	-0.0958209	0.22799	-0.420286	0.674277	0.996867			Function unknown
PA1371	611.12	0.0858068	0.215015	0.399074	0.689839	0.996867			Function unknown
PA1372	2085.88	0.0768566	0.213644	0.359742	0.71904	0.996867			General function prediction only
PA1375	99.5473	-0.114466	0.248588	-0.460465	0.645182	0.996867		pdxB	Coenzyme transport and metabolism
PA1376	275.388	0.0622146	0.219367	0.28361	0.77671	0.996867		aceK	Signal transduction mechanisms
PA1377	141.271	-0.0962929	0.234765	-0.410167	0.681683	0.996867			Translation, ribosomal structure and biogenesis
PA1382	552.554	0.0365883	0.211733	0.172804	0.862806	0.996867			Cell motility
PA1383	77.3888	0.0779813	0.253472	0.307653	0.758346	0.996867			Function unknown
PA1388	75.4298	-0.0821897	0.257276	-0.319461	0.749377	0.996867			Cell wall/membrane/envelope biogenesis
PA1389	144.371	-0.0576005	0.234081	-0.246071	0.805627	0.996867			Cell wall/membrane/envelope biogenesis
PA1390	74.7169	0.0911438	0.257415	0.354074	0.723284	0.996867			General function prediction only
PA1392	106.458	-0.0157851	0.253045	-0.0623806	0.95026	0.996867			Function unknown
PA1405	156.866	0.0847482	0.238009	0.356071	0.721788	0.996867			Replication, recombination and repair
PA1414	5138.11	-0.0719809	0.211854	-0.339767	0.734032	0.996867			Function unknown
PA1415	86.8519	-0.129746	0.262213	-0.494811	0.620733	0.996867			General function prediction only
PA1423	145.01	0.242132	0.235251	1.02925	0.303362	0.996867		bdlA	Cell motility
PA1425	82.5545	-0.0880823	0.259958	-0.338834	0.734735	0.996867			General function prediction only
PA1430	2331.44	-0.230767	0.220282	-1.0476	0.294824	0.996867		lasR	Transcription
PA1431	579.264	0.0607137	0.212815	0.285288	0.775423	0.996867		rsaL	Function unknown
PA1432	7244.24	0.134393	0.214271	0.627211	0.530521	0.996867		lasI	Signal transduction mechanisms
PA1433	119.176	0.0463933	0.245337	0.1891	0.850014	0.996867			Signal transduction mechanisms
PA1437	77.4303	0.0851876	0.253751	0.335714	0.737087	0.996867			Signal transduction mechanisms
PA1438	131.959	-0.0438103	0.237235	-0.184671	0.853487	0.996867			Signal transduction mechanisms
PA1441	1209.31	0.0999119	0.205756	0.485585	0.627261	0.996867			Cell motility
PA1444	357.709	0.139453	0.215307	0.647696	0.517181	0.996867		fliN	Cell motility
PA1445	187.606	0.125334	0.227712	0.550405	0.582042	0.996867		fliO	Cell motility
PA1447	92.8712	-0.0319786	0.248379	-0.128749	0.897556	0.996867		fliQ	Intracellular trafficking, secretion, and vesicular transport
PA1448	104.781	-0.0424033	0.246898	-0.171744	0.863639	0.996867		fliR	Intracellular trafficking, secretion, and vesicular transport
PA1449	105.598	-0.124864	0.248443	-0.502585	0.615256	0.996867		flhB	Cell motility
PA1450	73.9995	-0.0220222	0.254414	-0.0865606	0.931021	0.996867			General function prediction only
PA1452	632.248	-0.127692	0.215688	-0.592023	0.553835	0.996867		flhA	Intracellular trafficking, secretion, and vesicular transport
PA1453	875.629	-0.0527991	0.208923	-0.252721	0.800484	0.996867		flhF	Cell motility
PA1454	942.62	0.0146441	0.201569	0.0726504	0.942084	0.996867		fleN	Cell cycle control, cell division, chromosome partitioning
PA1455	1557.68	-0.200562	0.205459	-0.976165	0.328983	0.996867		fliA	Transcription
PA1456	795.228	-0.0351983	0.207434	-0.169684	0.865258	0.996867		cheY	Signal transduction mechanisms
PA1457	1658.46	-0.129153	0.197496	-0.653952	0.513143	0.996867		cheZ	Signal transduction mechanisms
PA1458	3612.52	-0.0779385	0.19546	-0.398743	0.690082	0.996867			Cell motility
PA1459	1558.94	0.0729328	0.204393	0.356827	0.721222	0.996867			Cell motility
PA1460	839.343	-0.0362979	0.208793	-0.173846	0.861986	0.996867		motC	Cell motility
PA1461	528.436	-0.0542378	0.211373	-0.256598	0.797489	0.996867		motD	Cell motility
PA1462	561.392	-0.0480509	0.216364	-0.222084	0.824249	0.996867			Cell cycle control, cell division, chromosome partitioning
PA1463	1211.89	0.063267	0.200532	0.315495	0.752386	0.996867			Signal transduction mechanisms
PA1464	2584.89	0.198128	0.195744	1.01218	0.311452	0.996867			Signal transduction mechanisms
PA1465	590.872	-0.229792	0.214387	-1.07185	0.283785	0.996867			Function unknown
PA1470	92.5235	-0.196795	0.247721	-0.79442	0.426951	0.996867			Lipid transport and metabolism
PA1474	972.051	-0.152969	0.200695	-0.762193	0.445945	0.996867			Function unknown
PA1476	131.464	-0.234525	0.246462	-0.95157	0.341315	0.996867		ccmB	Posttranslational modification, protein turnover, chaperones
PA1477	228.187	-0.179715	0.224486	-0.800559	0.423387	0.996867		ccmC	Posttranslational modification, protein turnover, chaperones
PA1479	162.891	0.282673	0.234634	1.20474	0.228302	0.996867		ccmE	Posttranslational modification, protein turnover, chaperones
PA1480	564.6	0.0478386	0.226888	0.210847	0.833007	0.996867		ccmF	Posttranslational modification, protein turnover, chaperones
PA1481	339.244	0.163436	0.230481	0.709111	0.478256	0.996867		ccmG	Posttranslational modification, protein turnover, chaperones
PA1482	369.829	0.184859	0.230143	0.803235	0.421839	0.996867		ccmH	Posttranslational modification, protein turnover, chaperones
PA1483	786.118	0.0624076	0.213988	0.291641	0.770561	0.996867		cycH	Posttranslational modification, protein turnover, chaperones
PA1483a	259.23	0.225339	0.22185	1.01573	0.309759	0.996867			Function unknown
PA1505	429.721	-0.0398066	0.213382	-0.186551	0.852013	0.996867		moaA2	Coenzyme transport and metabolism
PA1508	72.9405	-0.0092724	0.255282	-0.0363222	0.971025	0.996867			Function unknown
PA1509	617.594	0.153734	0.210558	0.730129	0.465311	0.996867			Function unknown
PA1510	318.787	0.055917	0.224968	0.248555	0.803705	0.996867			Function unknown
PA1515	86.2072	0.0996578	0.251638	0.396036	0.692079	0.996867		alc	Nucleotide transport and metabolism
PA1520	329.304	0.146099	0.217358	0.672158	0.501483	0.996867			Transcription
PA1522	107.043	-0.201743	0.243156	-0.829685	0.406717	0.996867			Posttranslational modification, protein turnover, chaperones
PA1523	244.698	-0.238504	0.225726	-1.05661	0.29069	0.996867		xdhB	Nucleotide transport and metabolism
PA1524	253.361	-0.282125	0.236198	-1.19445	0.232304	0.996867		xdhA	Nucleotide transport and metabolism
PA1526	692.965	0.0102908	0.204813	0.0502451	0.959927	0.996867			Transcription
PA1527	2258.2	0.0764277	0.196068	0.389803	0.696682	0.996867			Cell cycle control, cell division, chromosome partitioning
PA1528	1492.14	-0.0346864	0.212772	-0.163021	0.870502	0.996867		zipA	Cell cycle control, cell division, chromosome partitioning
PA1529	399.565	0.0699526	0.211586	0.33061	0.740939	0.996867		lig	Replication, recombination and repair
PA1532	429.771	0.0636719	0.210185	0.302933	0.761941	0.996867		dnaX	Replication, recombination and repair
PA1533	614.082	0.148235	0.207455	0.71454	0.474893	0.996867			Function unknown
PA1534	315.037	0.170643	0.232169	0.734994	0.462343	0.996867		recR	Replication, recombination and repair
PA1539	126.914	-0.094447	0.239558	-0.394255	0.693393	0.996867			Transcription
PA1545	1357.91	0.113125	0.218917	0.51675	0.605331	0.996867			Function unknown
PA1547	147.05	0.0587797	0.240512	0.244394	0.806926	0.996867			Function unknown
PA1548	83.4415	0.274136	0.252706	1.0848	0.27801	0.996867			Inorganic ion transport and metabolism
PA1549	553.672	-0.0609745	0.211913	-0.287733	0.773551	0.996867			Inorganic ion transport and metabolism
PA1550	611.597	-0.155648	0.216791	-0.717965	0.472779	0.996867			Function unknown
PA1551	1890.06	-0.101625	0.196825	-0.516321	0.60563	0.996867			Energy production and conversion
PA1563	119.281	-0.138273	0.23985	-0.576498	0.564279	0.996867			General function prediction only
PA1570	140.193	0.0320264	0.236626	0.135346	0.892338	0.996867			Transcription
PA1571	223.135	0.130786	0.229389	0.570148	0.568577	0.996867			Function unknown
PA1572	692.443	-0.105374	0.204633	-0.514941	0.606594	0.996867			Function unknown
PA1573	191.712	-0.107817	0.227367	-0.474198	0.635359	0.996867			Function unknown
PA1576	244.939	-0.269876	0.228005	-1.18364	0.236555	0.996867			Lipid transport and metabolism
PA1578	89.1118	-0.0905647	0.252408	-0.358803	0.719743	0.996867			Function unknown
PA1579	873.134	0.136614	0.204861	0.666862	0.50486	0.996867			Function unknown
PA1580	350.917	-0.0555655	0.217568	-0.255394	0.798419	0.996867		gltA	Energy production and conversion
PA1581	603.779	-0.0213695	0.221037	-0.0966785	0.922982	0.996867		sdhC	Energy production and conversion
PA1582	344.127	-0.0911608	0.219905	-0.414547	0.678474	0.996867		sdhD	Energy production and conversion
PA1585	6028.51	0.063478	0.206501	0.307398	0.75854	0.996867		sucA	Energy production and conversion
PA1586	4656.98	0.105855	0.210524	0.502819	0.615091	0.996867		sucB	Energy production and conversion
PA1587	10171	0.0490891	0.209691	0.234102	0.814906	0.996867		lpdG	Energy production and conversion
PA1588	8982.28	0.225101	0.225654	0.99755	0.318497	0.996867		sucC	Energy production and conversion
PA1590	293.091	-0.121169	0.216888	-0.558669	0.576388	0.996867		braB	Amino acid transport and metabolism
PA1592	2881.13	0.0714344	0.205693	0.347287	0.728375	0.996867			Function unknown
PA1595	73.5476	-0.0491022	0.254403	-0.193009	0.846952	0.996867			Function unknown
PA1597	584.037	0.291874	0.242829	1.20197	0.229374	0.996867			Secondary metabolites biosynthesis, transport and catabolism
PA1601	116.85	-0.23468	0.24361	-0.963344	0.335375	0.996867			Energy production and conversion
PA1607	383.312	0.117274	0.21689	0.54071	0.588707	0.996867			Transcription
PA1608	192.902	0.0800244	0.23053	0.347132	0.728492	0.996867			Signal transduction mechanisms
PA1609	1436.65	-0.124352	0.198227	-0.627319	0.53045	0.996867		fabB	Lipid transport and metabolism
PA1610	1138.81	-0.16354	0.2078	-0.787007	0.431278	0.996867		fabA	Lipid transport and metabolism
PA1613	80.5169	-0.112092	0.251962	-0.444875	0.65641	0.996867			Coenzyme transport and metabolism
PA1614	462.754	-0.0272562	0.209493	-0.130105	0.896483	0.996867		gpsA	Energy production and conversion
PA1615	174.047	0.229168	0.23081	0.992886	0.320765	0.996867			Function unknown
PA1616	156.861	0.0267513	0.232974	0.114825	0.908584	0.996867			Signal transduction mechanisms
PA1617	258.96	0.225162	0.223001	1.00969	0.312643	0.996867			Lipid transport and metabolism
PA1618	110.487	-0.0309168	0.243771	-0.126827	0.899077	0.996867			Secondary metabolites biosynthesis, transport and catabolism
PA1619	110.477	0.0251195	0.244017	0.102941	0.91801	0.996867			Function unknown
PA1621	84.4522	-0.0792623	0.252029	-0.314497	0.753144	0.996867			Lipid transport and metabolism
PA1622	77.1971	-0.162572	0.25346	-0.641412	0.521255	0.996867			General function prediction only
PA1623	287.484	0.0548354	0.220961	0.248168	0.804004	0.996867			Posttranslational modification, protein turnover, chaperones
PA1624	314.557	-0.0109053	0.220872	-0.0493736	0.960622	0.996867			Function unknown
PA1625	90.466	-0.0789652	0.250498	-0.315233	0.752585	0.996867			General function prediction only
PA1636	152.027	-0.150784	0.235409	-0.640518	0.521836	0.996867		kdpD	Signal transduction mechanisms
PA1640	221.239	0.0939711	0.227547	0.412974	0.679626	0.996867			General function prediction only
PA1642	507.985	0.0558335	0.209875	0.266033	0.790214	0.996867		selD	Amino acid transport and metabolism
PA1643	532.243	-0.021946	0.207573	-0.105727	0.915799	0.996867			General function prediction only
PA1646	130.78	0.0980617	0.238274	0.411551	0.680669	0.996867			Cell motility
PA1654	297.586	-0.0770541	0.219296	-0.35137	0.725311	0.996867			Amino acid transport and metabolism
PA1655	525.718	0.1481	0.207365	0.714202	0.475103	0.996867			Posttranslational modification, protein turnover, chaperones
PA1657	998.527	-0.0870417	0.218547	-0.398275	0.690428	0.996867			Function unknown
PA1658	1688.51	-0.130155	0.231542	-0.562123	0.574033	0.996867			Function unknown
PA1659	208.101	-0.0976607	0.234388	-0.416662	0.676926	0.996867			Function unknown
PA1660	351.335	-0.149084	0.216615	-0.688241	0.491301	0.996867			Function unknown
PA1662	1095.63	-0.182787	0.209525	-0.872391	0.382995	0.996867			Posttranslational modification, protein turnover, chaperones
PA1666	189.757	-0.172122	0.23692	-0.726499	0.467533	0.996867			Function unknown
PA1667	464.079	-0.191245	0.227794	-0.839552	0.40116	0.996867			Function unknown
PA1669	902.503	-0.107492	0.20879	-0.514832	0.606671	0.996867			Function unknown
PA1672	146.44	-0.180347	0.234436	-0.76928	0.441727	0.996867			General function prediction only
PA1674	111.169	0.0626731	0.253648	0.247087	0.804841	0.996867		folE2	Coenzyme transport and metabolism
PA1677	164.907	0.0469037	0.234255	0.200225	0.841305	0.996867			Secondary metabolites biosynthesis, transport and catabolism
PA1678	100.848	-0.05102	0.248336	-0.205447	0.837223	0.996867			Translation, ribosomal structure and biogenesis
PA1679	611.39	-0.0191237	0.212406	-0.0900337	0.92826	0.996867			Function unknown
PA1681	192.594	-0.104084	0.230958	-0.45066	0.652234	0.996867		aroC	Amino acid transport and metabolism
PA1683	78.1171	0.102657	0.254991	0.402591	0.687249	0.996867			Carbohydrate transport and metabolism
PA1684	186.301	-0.0152525	0.229324	-0.0665108	0.946971	0.996867			Function unknown
PA1685	158.935	-0.0703562	0.233869	-0.300835	0.76354	0.996867		masA	Energy production and conversion
PA1688	90.5118	0.193394	0.25237	0.766311	0.443491	0.996867			Carbohydrate transport and metabolism
PA1703	170.403	0.26957	0.232116	1.16136	0.245496	0.996867		pcrD	Intracellular trafficking, secretion, and vesicular transport
PA1706	271.754	0.0562048	0.218627	0.257081	0.797117	0.996867		pcrV	Function unknown
PA1707	280.131	0.243863	0.224982	1.08392	0.278401	0.996867		pcrH	General function prediction only
PA1708	1608.26	0.165497	0.226159	0.731772	0.464308	0.996867		popB	Function unknown
PA1709	1211.91	0.104149	0.227849	0.457098	0.647601	0.996867		popD	Function unknown
PA1710	488.938	-0.211936	0.221385	-0.957321	0.338405	0.996867		exsC	Function unknown
PA1711	291.022	-0.149953	0.218835	-0.685235	0.493195	0.996867			Function unknown
PA1712	288.623	-0.100382	0.219816	-0.456665	0.647912	0.996867		exsB	Function unknown
PA1713	656.06	0.0461089	0.212785	0.216692	0.828449	0.996867		exsA	Transcription
PA1714	526.771	-0.0305841	0.207927	-0.14709	0.883061	0.996867		exsD	Function unknown
PA1715	104.788	0.154175	0.244567	0.630398	0.528434	0.996867		pscB	Function unknown
PA1716	298.047	0.100221	0.229272	0.437126	0.66202	0.996867		pscC	Intracellular trafficking, secretion, and vesicular transport
PA1717	159.677	0.193078	0.242932	0.794784	0.426739	0.996867		pscD	Function unknown
PA1720	140.233	0.226847	0.241696	0.938564	0.347954	0.996867		pscG	Function unknown
PA1721	86.3199	0.14998	0.254428	0.589477	0.555541	0.996867		pscH	Function unknown
PA1722	91.8618	0.135036	0.256875	0.525688	0.599105	0.996867		pscI	Function unknown
PA1723	235.666	0.267756	0.231511	1.15656	0.247452	0.996867		pscJ	Intracellular trafficking, secretion, and vesicular transport
PA1725	76.8198	0.183383	0.254531	0.720476	0.471232	0.996867		pscL	Cell motility
PA1726	107.658	0.0946896	0.242747	0.390075	0.696481	0.996867		bglX	Carbohydrate transport and metabolism
PA1727	150.78	-0.118095	0.242945	-0.486099	0.626897	0.996867		mucR	Signal transduction mechanisms
PA1729	569.807	-0.12166	0.20683	-0.58821	0.556392	0.996867			Nucleotide transport and metabolism
PA1732	82.0698	-0.283861	0.253886	-1.11806	0.26354	0.996867			Amino acid transport and metabolism
PA1733	218.148	-0.0701876	0.225248	-0.311601	0.755344	0.996867			Posttranslational modification, protein turnover, chaperones
PA1737	234.972	0.0823698	0.225505	0.365268	0.714911	0.996867			Lipid transport and metabolism
PA1738	75.8053	0.184119	0.253789	0.72548	0.468158	0.996867			Transcription
PA1749	747.264	-0.0158214	0.219276	-0.0721528	0.94248	0.996867			General function prediction only
PA1750	365.227	0.0851177	0.222217	0.383039	0.701691	0.996867			Amino acid transport and metabolism
PA1751	105.102	0.00897771	0.245281	0.0366017	0.970803	0.996867			Posttranslational modification, protein turnover, chaperones
PA1752	305.933	-0.138147	0.21731	-0.635716	0.524962	0.996867			Coenzyme transport and metabolism
PA1753	646.824	-0.14551	0.20541	-0.708389	0.478704	0.996867			Signal transduction mechanisms
PA1758	149.495	0.125931	0.239902	0.524925	0.599636	0.996867		pabB	Coenzyme transport and metabolism
PA1760	993.862	-0.0140658	0.210093	-0.0669504	0.946621	0.996867			Transcription
PA1761	260.827	0.209953	0.225603	0.930631	0.352045	0.996867			Function unknown
PA1762	147.329	0.136541	0.236447	0.57747	0.563622	0.996867			General function prediction only
PA1767	295.044	0.176574	0.219753	0.803513	0.421678	0.996867			Function unknown
PA1772	579.022	-0.0609278	0.209446	-0.2909	0.771128	0.996867			Coenzyme transport and metabolism
PA1773	290.881	-0.0683624	0.225226	-0.303528	0.761488	0.996867		cmaX	Inorganic ion transport and metabolism
PA1774	160.048	-0.253814	0.236143	-1.07483	0.282451	0.996867		crfX	Function unknown
PA1775	966.141	-0.00800773	0.205016	-0.0390591	0.968843	0.996867		cmpX	Cell wall/membrane/envelope biogenesis
PA1776	2791.5	0.0619765	0.203674	0.304293	0.760905	0.996867		sigX	Transcription
PA1777	86854.5	0.199578	0.198877	1.00353	0.315607	0.996867		oprF	Cell wall/membrane/envelope biogenesis
PA1787	2301.14	0.157237	0.233888	0.672272	0.50141	0.996867		acnB	Energy production and conversion
PA1792	85.1078	-0.0380072	0.251393	-0.151186	0.879829	0.996867			Function unknown
PA1794	840.48	0.180809	0.207072	0.873172	0.382569	0.996867		glnS	Translation, ribosomal structure and biogenesis
PA1800	2045.92	0.133314	0.203853	0.653971	0.51313	0.996867		tig	Posttranslational modification, protein turnover, chaperones
PA1801	2145.33	-0.0207165	0.196313	-0.105528	0.915957	0.996867		clpP	Intracellular trafficking, secretion, and vesicular transport
PA1802	12247.3	0.177168	0.193271	0.91668	0.359311	0.996867		clpX	Posttranslational modification, protein turnover, chaperones
PA1804	14261.7	0.189037	0.201259	0.939269	0.347593	0.996867		hupB	Replication, recombination and repair
PA1804.1	993.819	0.0562012	0.204313	0.275074	0.78326	0.996867			Function unknown
PA1805	1805.28	0.239053	0.205537	1.16307	0.244803	0.996867		ppiD	Posttranslational modification, protein turnover, chaperones
PA1806	506.062	0.188397	0.2248	0.838063	0.401996	0.996867		fabI	Lipid transport and metabolism
PA1807	198.771	0.0691149	0.234211	0.295096	0.76792	0.996867			General function prediction only
PA1808	94.5966	0.16605	0.253634	0.654682	0.512672	0.996867			General function prediction only
PA1809	146.766	0.168818	0.248584	0.67912	0.497062	0.996867			General function prediction only
PA1811	137.724	0.0299838	0.237548	0.126222	0.899556	0.996867			Amino acid transport and metabolism
PA1812	247.793	-0.0517012	0.228116	-0.226644	0.8207	0.996867		mltD	Cell wall/membrane/envelope biogenesis
PA1813	101.425	0.0153784	0.24479	0.0628227	0.949908	0.996867			General function prediction only
PA1814	422.491	-0.200312	0.216974	-0.923207	0.355899	0.996867			Function unknown
PA1815	210.897	-0.205776	0.225342	-0.913173	0.361152	0.996867		rnhA	Replication, recombination and repair
PA1816	242.187	0.267686	0.220997	1.21127	0.225793	0.996867		dnaQ	Replication, recombination and repair
PA1817	222.461	0.156888	0.229569	0.683402	0.494353	0.996867			General function prediction only
PA1818	654.726	0.211452	0.215425	0.981554	0.32632	0.996867		ldcA	Amino acid transport and metabolism
PA1819	555.865	0.0760478	0.206167	0.368865	0.712228	0.996867			Amino acid transport and metabolism
PA1820	87.2391	0.162787	0.249118	0.653455	0.513463	0.996867		nhaB	Inorganic ion transport and metabolism
PA1821	576.105	-0.0665294	0.218602	-0.30434	0.760869	0.996867			Lipid transport and metabolism
PA1822	948.044	0.0562432	0.20148	0.27915	0.78013	0.996867		fimL	Function unknown
PA1823	561.386	0.107224	0.213126	0.503102	0.614892	0.996867			Replication, recombination and repair
PA1828	173.565	0.100535	0.244644	0.410944	0.681113	0.996867			General function prediction only
PA1842	105.368	-0.204099	0.248116	-0.822596	0.410738	0.996867			Function unknown
PA1843	587.396	-0.0231829	0.207173	-0.111901	0.910902	0.996867		metH	Amino acid transport and metabolism
PA1846	209.474	0.259262	0.226927	1.14249	0.25325	0.996867		cti	Function unknown
PA1851	137.647	-0.279818	0.236342	-1.18395	0.236431	0.996867			Signal transduction mechanisms
PA1852	239.755	-0.264984	0.228837	-1.15796	0.24688	0.996867			Function unknown
PA1853	75.551	-0.138222	0.256817	-0.538213	0.59043	0.996867			Transcription
PA1861	86.7031	0.156779	0.250688	0.625396	0.531711	0.996867		modC	Inorganic ion transport and metabolism
PA1865	94.3049	-0.0374445	0.251708	-0.148762	0.881742	0.996867			Function unknown
PA1869	134.097	-0.106352	0.237073	-0.448603	0.653718	0.996867			Secondary metabolites biosynthesis, transport and catabolism
PA1871	641.61	-0.0201746	0.229412	-0.0879402	0.929924	0.996867		lasA	Cell wall/membrane/envelope biogenesis
PA1872	142.254	0.0498796	0.242943	0.205314	0.837327	0.996867			Function unknown
PA1876	109.011	-0.207976	0.24516	-0.848328	0.396255	0.996867			Defense mechanisms
PA1886	256.129	-0.0171537	0.221659	-0.0773878	0.938315	0.996867		polB	Replication, recombination and repair
PA1900	305.206	-0.0846795	0.248049	-0.341382	0.732816	0.996867		phzB2	General function prediction only
PA1915	268.046	0.055409	0.219451	0.252489	0.800663	0.996867			Secondary metabolites biosynthesis, transport and catabolism
PA1926	136.165	0.0672738	0.237989	0.282676	0.777425	0.996867			Function unknown
PA1934	86.8551	0.27212	0.250058	1.08823	0.276494	0.996867			Function unknown
PA1939	2055.52	0.190908	0.197787	0.96522	0.334435	0.996867			Replication, recombination and repair
PA1944	510.779	-0.127771	0.207766	-0.614976	0.538571	0.996867			Translation, ribosomal structure and biogenesis
PA1945	114.993	-0.0990199	0.243462	-0.406715	0.684217	0.996867			Signal transduction mechanisms
PA1946	2002.64	0.0571208	0.197651	0.288998	0.772583	0.996867		rbsB	Carbohydrate transport and metabolism
PA1947	472.776	0.105534	0.218283	0.483471	0.628761	0.996867		rbsA	Carbohydrate transport and metabolism
PA1948	373.072	0.0448223	0.223138	0.200873	0.840798	0.996867		rbsC	Carbohydrate transport and metabolism
PA1949	695.653	0.117216	0.209116	0.560532	0.575117	0.996867		rbsR	Transcription
PA1950	774.943	-0.0434085	0.203487	-0.213323	0.831075	0.996867		rbsK	Carbohydrate transport and metabolism
PA1961	80.1997	0.0197599	0.251567	0.0785472	0.937393	0.996867			Transcription
PA1963	140.186	0.0175843	0.236543	0.0743388	0.940741	0.996867			Function unknown
PA1964	193.009	-0.091668	0.232969	-0.393477	0.693967	0.996867			General function prediction only
PA1967	199.062	0.0945301	0.227863	0.414854	0.678249	0.996867			Function unknown
PA1968	81.7885	-0.153895	0.252232	-0.610135	0.541773	0.996867			Function unknown
PA1969	247.645	0.0838991	0.230775	0.363554	0.716191	0.996867			Function unknown
PA1973	96.5808	0.0103577	0.248567	0.0416696	0.966762	0.996867		pqqF	Posttranslational modification, protein turnover, chaperones
PA1989	96.4761	-0.200531	0.254607	-0.78761	0.430925	0.996867		pqqE	General function prediction only
PA1991	75.0348	0.10578	0.256886	0.411777	0.680503	0.996867			Energy production and conversion
PA1997	147.734	-0.0074935	0.234777	-0.0319175	0.974538	0.996867			Lipid transport and metabolism
PA1999	632.577	-0.0257094	0.245886	-0.104558	0.916726	0.996867		dhcA	Lipid transport and metabolism
PA2000	495.285	0.226884	0.246125	0.921826	0.356619	0.996867		dhcB	Lipid transport and metabolism
PA2001	1159.96	0.107615	0.243592	0.441783	0.658647	0.996867		atoB	Lipid transport and metabolism
PA2002	85.1696	0.128751	0.259045	0.497022	0.619174	0.996867			Lipid transport and metabolism
PA2003	365.966	-0.152847	0.224299	-0.681441	0.495593	0.996867		bdhA	Lipid transport and metabolism
PA2007	176.518	-0.128043	0.251021	-0.510088	0.60999	0.996867		maiA	Posttranslational modification, protein turnover, chaperones
PA2008	170.499	-0.214409	0.25888	-0.82822	0.407546	0.996867		fahA	Secondary metabolites biosynthesis, transport and catabolism
PA2009	388.07	-0.00708651	0.232271	-0.0305097	0.975661	0.996867		hmgA	Secondary metabolites biosynthesis, transport and catabolism
PA2010	322.483	-0.103809	0.229857	-0.451625	0.651539	0.996867			Transcription
PA2011	1114.11	0.027862	0.225414	0.123604	0.901629	0.996867		liuE	Amino acid transport and metabolism
PA2012	2108.92	0.113706	0.22932	0.495839	0.620008	0.996867		liuD	Lipid transport and metabolism
PA2013	567.992	0.191337	0.252835	0.756766	0.44919	0.996867		liuC	Lipid transport and metabolism
PA2014	1739.73	0.199236	0.246266	0.809028	0.418499	0.996867		liuB	Lipid transport and metabolism
PA2015	3880.95	0.129109	0.238185	0.542052	0.587783	0.996867		liuA	Lipid transport and metabolism
PA2016	592.968	0.205024	0.23106	0.887318	0.374907	0.996867		liuR	Transcription
PA2017	238.256	-0.0726341	0.225298	-0.322391	0.747156	0.996867			Function unknown
PA2020	111.287	-0.0262427	0.245672	-0.10682	0.914932	0.996867			Transcription
PA2023	618.919	-0.0796558	0.216766	-0.367474	0.713266	0.996867		galU	Cell wall/membrane/envelope biogenesis
PA2024	101.444	-0.234295	0.245897	-0.952817	0.340683	0.996867			Amino acid transport and metabolism
PA2025	2753.33	-0.00932423	0.213498	-0.0436736	0.965165	0.996867		gor	Energy production and conversion
PA2026	127.075	-0.0758273	0.23815	-0.318401	0.750181	0.996867			General function prediction only
PA2037	241.775	0.0189636	0.232951	0.0814059	0.935119	0.996867			Function unknown
PA2042	119.159	0.223852	0.242973	0.921303	0.356892	0.996867			Amino acid transport and metabolism
PA2044	111.888	0.246638	0.247464	0.996661	0.318929	0.996867			Amino acid transport and metabolism
PA2049	132.993	0.0315194	0.237634	0.132638	0.89448	0.996867			Function unknown
PA2062	94.3196	0.116412	0.249597	0.466402	0.640928	0.996867			Amino acid transport and metabolism
PA2069	114.543	-0.10698	0.258755	-0.413443	0.679282	0.996867			Posttranslational modification, protein turnover, chaperones
PA2071	824.065	-0.105391	0.203019	-0.519121	0.603676	0.996867		fusA2	Translation, ribosomal structure and biogenesis
PA2072	423.976	-0.245835	0.211133	-1.16436	0.244278	0.996867			Signal transduction mechanisms
PA2076	74.2886	-0.195724	0.2552	-0.766943	0.443115	0.996867			Transcription
PA2080	116.911	0.0390607	0.247123	0.158062	0.874408	0.996867		kynU	Amino acid transport and metabolism
PA2082	93.386	-0.184322	0.247231	-0.745543	0.455943	0.996867			Transcription
PA2083	88.3619	0.192309	0.252539	0.761502	0.446357	0.996867			Inorganic ion transport and metabolism
PA2100	172.925	0.166541	0.230073	0.723861	0.469151	0.996867			Amino acid transport and metabolism
PA2103	231.019	0.141227	0.223068	0.63311	0.526662	0.996867			Inorganic ion transport and metabolism
PA2104	185.967	0.147474	0.227685	0.647709	0.517173	0.996867			Amino acid transport and metabolism
PA2105	119.095	0.05143	0.24291	0.211724	0.832322	0.996867			Amino acid transport and metabolism
PA2106	129.881	0.0427621	0.238379	0.179387	0.857634	0.996867			General function prediction only
PA2109	181.381	0.14626	0.256848	0.569442	0.569056	0.996867			Function unknown
PA2110	627.254	-0.0241209	0.232915	-0.103561	0.917518	0.996867			Amino acid transport and metabolism
PA2111	1188.26	0.053359	0.230222	0.231772	0.816715	0.996867			Amino acid transport and metabolism
PA2112	614.228	0.0483322	0.241922	0.199784	0.841649	0.996867			General function prediction only
PA2114	333.129	0.0487629	0.221235	0.220412	0.82555	0.996867			General function prediction only
PA2116	563.471	0.0782851	0.224933	0.348038	0.727811	0.996867			Function unknown
PA2118	135.602	0.230966	0.239343	0.965002	0.334544	0.996867		ada	Nucleotide transport and metabolism
PA2121	146.174	-0.162957	0.242834	-0.671062	0.502181	0.996867			Transcription
PA2123	101.347	-0.0678847	0.252811	-0.26852	0.788299	0.996867			Transcription
PA2128	125.52	-0.112032	0.239523	-0.467729	0.639978	0.996867		cupA1	Cell motility
PA2177	121.774	-0.151422	0.239071	-0.633374	0.526489	0.996867			Signal transduction mechanisms
PA2191	109.007	-0.0829677	0.243318	-0.340984	0.733116	0.996867		exoY	Function unknown
PA2193	78.4697	0.0342746	0.260707	0.131468	0.895405	0.996867		hcnA	General function prediction only
PA2194	553.999	-0.246562	0.231277	-1.06609	0.286385	0.996867		hcnB	Energy production and conversion
PA2195	1431.85	-0.127262	0.221177	-0.575387	0.56503	0.996867		hcnC	Amino acid transport and metabolism
PA2196	154.386	-0.216117	0.236832	-0.912532	0.361489	0.996867			Transcription
PA2197	390.2	-0.0321269	0.225599	-0.142407	0.886758	0.996867			General function prediction only
PA2198	87.4743	0.118888	0.260258	0.456809	0.647808	0.996867			Function unknown
PA2199	442.429	-0.0451422	0.215469	-0.209507	0.834053	0.996867			Lipid transport and metabolism
PA2200	173.249	-0.115463	0.234001	-0.49343	0.621709	0.996867			Signal transduction mechanisms
PA2220	95.3439	0.1861	0.250219	0.743747	0.45703	0.996867			Transcription
PA2222	169.559	-0.0617589	0.229624	-0.268957	0.787963	0.996867			Function unknown
PA2223	326.622	-0.092865	0.216576	-0.428787	0.668078	0.996867			Energy production and conversion
PA2224	93.6152	-0.2063	0.268101	-0.769486	0.441605	0.996867			Function unknown
PA2226	134.883	-0.180239	0.246148	-0.732237	0.464024	0.996867			Function unknown
PA2227	255.19	-0.23001	0.237795	-0.96726	0.333414	0.996867		vqsM	Transcription
PA2228	90.8864	-0.0890678	0.26893	-0.331193	0.740499	0.996867			Defense mechanisms
PA2229	76.8544	-0.0218987	0.2534	-0.0864193	0.931133	0.996867			Function unknown
PA2232	689.414	-0.246852	0.219422	-1.12501	0.260585	0.996867		pslB	Cell wall/membrane/envelope biogenesis
PA2234	349.379	-0.236375	0.218022	-1.08418	0.278285	0.996867		pslD	Cell wall/membrane/envelope biogenesis
PA2237	271.648	-0.238599	0.223527	-1.06743	0.285779	0.996867		pslG	Carbohydrate transport and metabolism
PA2239	99.5438	-0.244234	0.245402	-0.995238	0.31962	0.996867		pslI	Cell wall/membrane/envelope biogenesis
PA2240	188.523	-0.23515	0.234308	-1.00359	0.315575	0.996867		pslJ	Function unknown
PA2242	77.7312	-0.15719	0.255648	-0.614868	0.538642	0.996867		pslL	Carbohydrate transport and metabolism
PA2247	1213.78	0.20399	0.226763	0.899573	0.368347	0.996867		bkdA1	Energy production and conversion
PA2248	2609.39	0.192666	0.216166	0.891286	0.372776	0.996867		bkdA2	Energy production and conversion
PA2249	3642.77	-0.0500152	0.214425	-0.233253	0.815565	0.996867		bkdB	Energy production and conversion
PA2250	4371.73	-0.117027	0.214759	-0.544924	0.585806	0.996867		lpdV	Energy production and conversion
PA2259	511.023	-0.0245511	0.223259	-0.109967	0.912436	0.996867		ptxS	Transcription
PA2260	103.013	-0.195662	0.251541	-0.777853	0.436656	0.996867			Carbohydrate transport and metabolism
PA2264	111.641	-0.217543	0.24256	-0.896863	0.369792	0.996867			Function unknown
PA2267	89.3317	-0.203746	0.256484	-0.79438	0.426974	0.996867			Transcription
PA2272	84.9857	0.129348	0.25074	0.515866	0.605948	0.996867		pbpC	Cell wall/membrane/envelope biogenesis
PA2288	73.577	0.060057	0.254026	0.236421	0.813106	0.996867			Function unknown
PA2289	200.693	0.103713	0.238598	0.434675	0.663798	0.996867			Inorganic ion transport and metabolism
PA2290	811.482	0.131372	0.228055	0.576054	0.564579	0.996867		gcd	Carbohydrate transport and metabolism
PA2291	87.9001	0.118513	0.25	0.474054	0.635462	0.996867			Cell wall/membrane/envelope biogenesis
PA2298	143.85	0.124882	0.237691	0.525394	0.59931	0.996867			Energy production and conversion
PA2301	204.004	-0.19747	0.245619	-0.803971	0.421414	0.996867			Function unknown
PA2302	4022.89	-0.159965	0.21644	-0.739073	0.459862	0.996867		ambE	Secondary metabolites biosynthesis, transport and catabolism
PA2303	449.957	0.0375469	0.230352	0.162998	0.87052	0.996867		ambD	Secondary metabolites biosynthesis, transport and catabolism
PA2304	530.554	0.0221881	0.230296	0.0963459	0.923246	0.996867		ambC	Secondary metabolites biosynthesis, transport and catabolism
PA2305	1006.57	0.0072462	0.202798	0.0357311	0.971497	0.996867		ambB	Secondary metabolites biosynthesis, transport and catabolism
PA2312a	75.4647	-0.195728	0.260666	-0.750877	0.452727	0.996867			Function unknown
PA2320	111.47	-0.103408	0.247536	-0.417747	0.676132	0.996867		gntR	Transcription
PA2327	352.774	-0.266243	0.224076	-1.18818	0.234761	0.996867			Inorganic ion transport and metabolism
PA2328	290.715	-0.173504	0.233214	-0.743969	0.456895	0.996867			Inorganic ion transport and metabolism
PA2329	198.354	-0.228535	0.231027	-0.989215	0.322558	0.996867			Inorganic ion transport and metabolism
PA2331	462.024	-0.214002	0.236835	-0.90359	0.366213	0.996867			Function unknown
PA2345	180.927	-0.125704	0.236761	-0.530933	0.595465	0.996867			General function prediction only
PA2361	396.455	-0.190986	0.21768	-0.877371	0.380285	0.996867			Function unknown
PA2362	85.2521	-0.136706	0.25325	-0.539805	0.589332	0.996867			Function unknown
PA2364	110.364	-0.258876	0.250618	-1.03295	0.301628	0.996867			Function unknown
PA2366	150.73	-0.104215	0.238848	-0.436325	0.662601	0.996867			Function unknown
PA2367	91.7542	-0.0785049	0.255406	-0.307373	0.75856	0.996867			Function unknown
PA2374	73.6811	-0.237025	0.261084	-0.907848	0.363958	0.996867			Function unknown
PA2376	87.7898	-0.114001	0.258194	-0.441531	0.658829	0.996867			Transcription
PA2378	361.101	0.215563	0.22082	0.976196	0.328967	0.996867			Energy production and conversion
PA2379	105.814	-0.0249886	0.24675	-0.101271	0.919336	0.996867			Energy production and conversion
PA2381	118.972	0.232657	0.247686	0.93932	0.347566	0.996867			Function unknown
PA2399	235.946	-0.245273	0.227026	-1.08037	0.279976	0.996867		pvdD	Secondary metabolites biosynthesis, transport and catabolism
PA2414	75.4804	-0.173386	0.255382	-0.678928	0.497183	0.996867			Carbohydrate transport and metabolism
PA2417	176.753	-0.261179	0.228999	-1.14053	0.254067	0.996867			Transcription
PA2431	141.414	-0.242075	0.234872	-1.03066	0.302698	0.996867			Function unknown
PA2435	271.407	-0.232712	0.218435	-1.06536	0.286711	0.996867			Inorganic ion transport and metabolism
PA2436	252.688	0.0409265	0.222507	0.183934	0.854065	0.996867			Function unknown
PA2449	162.238	-0.0898719	0.241917	-0.371499	0.710266	0.996867			Amino acid transport and metabolism
PA2459	487.319	0.00787164	0.231196	0.0340475	0.972839	0.996867			Function unknown
PA2460	217.252	-0.111168	0.238143	-0.46681	0.640636	0.996867			Function unknown
PA2461	620.761	0.0783955	0.235405	0.333024	0.739116	0.996867			Function unknown
PA2463	86.2623	-0.176313	0.253955	-0.694271	0.487512	0.996867			Intracellular trafficking, secretion, and vesicular transport
PA2464	80.5361	-0.146943	0.251644	-0.583934	0.559265	0.996867			Function unknown
PA2481	413.294	0.0310908	0.223714	0.138976	0.889469	0.996867			Energy production and conversion
PA2482	520.553	-0.025713	0.212391	-0.121064	0.90364	0.996867			Energy production and conversion
PA2484	279.64	-0.0752606	0.220099	-0.341939	0.732396	0.996867			Transcription
PA2492	92.5275	-0.11746	0.24735	-0.474873	0.634878	0.996867		mexT	Transcription
PA2501	804.421	0.0994979	0.250956	0.396475	0.691755	0.996867			Function unknown
PA2504	388.022	-0.151392	0.212599	-0.7121	0.476403	0.996867			Function unknown
PA2525	154.959	0.197972	0.237409	0.833885	0.404346	0.996867			Cell wall/membrane/envelope biogenesis
PA2526	222.417	0.163103	0.223816	0.728736	0.466163	0.996867			Defense mechanisms
PA2527	142.688	0.232563	0.235262	0.988529	0.322894	0.996867			Defense mechanisms
PA2528	92.8867	-0.172932	0.251755	-0.686904	0.492143	0.996867			Cell wall/membrane/envelope biogenesis
PA2530	100.714	0.0618732	0.251778	0.245746	0.805879	0.996867			General function prediction only
PA2533	257.167	0.0245015	0.224025	0.10937	0.912909	0.996867			Amino acid transport and metabolism
PA2534	135.039	-0.161176	0.25348	-0.635851	0.524873	0.996867			Transcription
PA2539	139.415	0.137307	0.241755	0.56796	0.570062	0.996867			Signal transduction mechanisms
PA2540	321.201	0.111896	0.221992	0.504054	0.614223	0.996867			Lipid transport and metabolism
PA2541	201.561	0.0293551	0.226798	0.129433	0.897015	0.996867			Lipid transport and metabolism
PA2542	315.106	0.249898	0.216981	1.15171	0.249442	0.996867			Function unknown
PA2543	114.921	0.0747555	0.241258	0.309857	0.75667	0.996867			Cell wall/membrane/envelope biogenesis
PA2545	80.6491	-0.114054	0.253104	-0.450621	0.652262	0.996867		xthA	Replication, recombination and repair
PA2549	99.7995	0.172253	0.248942	0.691942	0.488974	0.996867			Inorganic ion transport and metabolism
PA2551	112.592	-0.151446	0.242841	-0.623642	0.532863	0.996867			Transcription
PA2552	1702.23	-0.0949036	0.221388	-0.428676	0.668159	0.996867			Lipid transport and metabolism
PA2553	2195.81	0.0454903	0.221231	0.205623	0.837085	0.996867			Lipid transport and metabolism
PA2554	755.678	0.0487805	0.234441	0.208072	0.835173	0.996867			Secondary metabolites biosynthesis, transport and catabolism
PA2555	2146.47	0.103191	0.227235	0.454115	0.649746	0.996867			Lipid transport and metabolism
PA2556	167.047	0.126835	0.234811	0.540158	0.589088	0.996867			Transcription
PA2557	356.093	0.024344	0.216101	0.112651	0.910307	0.996867			Lipid transport and metabolism
PA2559	390.68	-0.172235	0.218799	-0.787183	0.431175	0.996867			Function unknown
PA2561	80.3003	0.080841	0.254416	0.317751	0.750674	0.996867			Cell motility
PA2562	701.423	-0.162663	0.213969	-0.760218	0.447124	0.996867			Function unknown
PA2568	126.968	-0.196181	0.252864	-0.775837	0.437845	0.996867			Function unknown
PA2571	343.386	-0.20066	0.216934	-0.924981	0.354976	0.996867			Signal transduction mechanisms
PA2572	578.452	-0.161876	0.206586	-0.783574	0.43329	0.996867			Transcription
PA2573	1258.97	-0.227694	0.199717	-1.14008	0.254252	0.996867			Signal transduction mechanisms
PA2575	100.16	-0.154254	0.246089	-0.626821	0.530776	0.996867			General function prediction only
PA2578	75.8934	0.26445	0.254949	1.03727	0.299611	0.996867			Translation, ribosomal structure and biogenesis
PA2579	105.64	-0.0466102	0.245976	-0.189491	0.849708	0.996867		kynA	Amino acid transport and metabolism
PA2581	210.575	0.277955	0.237804	1.16884	0.242467	0.996867			Function unknown
PA2582	794.791	0.0398115	0.209873	0.189694	0.849549	0.996867			Signal transduction mechanisms
PA2583	751.71	-0.0430779	0.205744	-0.209376	0.834155	0.996867			Amino acid transport and metabolism
PA2584	133.624	-0.0586488	0.236519	-0.247967	0.80416	0.996867		pgsA	Lipid transport and metabolism
PA2585	600.615	-0.0669782	0.209314	-0.319989	0.748977	0.996867		uvrC	Replication, recombination and repair
PA2586	1248.75	-0.245068	0.208476	-1.17552	0.239788	0.996867		gacA	Transcription
PA2587	580.67	0.0167931	0.212054	0.0791924	0.93688	0.996867		pqsH	Coenzyme transport and metabolism
PA2588	246.179	0.0783308	0.224011	0.349674	0.726583	0.996867			Transcription
PA2591	508.191	-0.0819068	0.225905	-0.362572	0.716925	0.996867			Transcription
PA2592	557.856	-0.072091	0.21937	-0.328628	0.742437	0.996867			Amino acid transport and metabolism
PA2601	149.619	-0.0766001	0.233299	-0.328334	0.742659	0.996867			Transcription
PA2604	355.242	-0.0929955	0.225612	-0.412192	0.680199	0.996867			General function prediction only
PA2606	80.1503	-0.183462	0.253222	-0.724509	0.468753	0.996867			Inorganic ion transport and metabolism
PA2608	78.8783	0.0413522	0.255673	0.161739	0.871512	0.996867			Inorganic ion transport and metabolism
PA2609	292.955	-0.0594166	0.227136	-0.26159	0.793638	0.996867			Amino acid transport and metabolism
PA2610	89.4508	-0.00907549	0.250679	-0.0362036	0.97112	0.996867			Posttranslational modification, protein turnover, chaperones
PA2611	644.43	0.0934568	0.212059	0.440711	0.659422	0.996867		cysG	Coenzyme transport and metabolism
PA2612	717.098	0.174783	0.229648	0.761093	0.446601	0.996867		serS	Translation, ribosomal structure and biogenesis
PA2613	1128.01	0.163037	0.204932	0.795567	0.426283	0.996867			Replication, recombination and repair
PA2615	1880.96	0.125478	0.202096	0.620883	0.534677	0.996867		ftsK	Cell cycle control, cell division, chromosome partitioning
PA2616	405.17	0.245459	0.212805	1.15345	0.248728	0.996867		trxB1	Posttranslational modification, protein turnover, chaperones
PA2619	129.317	-0.0558878	0.253347	-0.220597	0.825406	0.996867		infA	Translation, ribosomal structure and biogenesis
PA2620	10090.3	-0.131504	0.193414	-0.679912	0.49656	0.996867		clpA	Posttranslational modification, protein turnover, chaperones
PA2621	2013.21	-0.0607548	0.220494	-0.27554	0.782902	0.996867			Function unknown
PA2622	1592.12	-0.176085	0.216662	-0.812717	0.41638	0.996867		cspD	Transcription
PA2623	24561.1	0.205451	0.208803	0.98395	0.32514	0.996867		icd	Energy production and conversion
PA2624	1333.3	0.230172	0.215341	1.06888	0.285126	0.996867		idh	Energy production and conversion
PA2626	319.028	-0.131832	0.221215	-0.595947	0.551211	0.996867		trmU	Translation, ribosomal structure and biogenesis
PA2627	175.672	0.0848789	0.234513	0.361937	0.717399	0.996867			General function prediction only
PA2632	176.666	-0.203917	0.228668	-0.891763	0.37252	0.996867			Function unknown
PA2633	193.232	-0.200495	0.23185	-0.864764	0.387169	0.996867			Intracellular trafficking, secretion, and vesicular transport
PA2634	630.674	0.229852	0.227984	1.0082	0.31336	0.996867		aceA	Energy production and conversion
PA2637	642.906	-0.189451	0.225455	-0.840309	0.400735	0.996867		nuoA	Energy production and conversion
PA2638	764.554	0.0456423	0.212835	0.21445	0.830196	0.996867		nuoB	Energy production and conversion
PA2639	513.526	0.238638	0.219838	1.08552	0.277692	0.996867		nuoD	Energy production and conversion
PA2641	1259.58	0.125934	0.217115	0.580031	0.561894	0.996867		nuoF	Energy production and conversion
PA2642	2866.72	0.0348472	0.22165	0.157217	0.875074	0.996867		nuoG	Energy production and conversion
PA2644	161.474	-0.0173681	0.247631	-0.070137	0.944085	0.996867		nuoI	Energy production and conversion
PA2645	164.754	0.0365488	0.245106	0.149114	0.881463	0.996867		nuoJ	Energy production and conversion
PA2646	81.4637	-0.134881	0.254547	-0.529886	0.596191	0.996867		nuoK	Energy production and conversion
PA2647	516.892	0.152631	0.222437	0.686173	0.492604	0.996867		nuoL	Inorganic ion transport and metabolism
PA2648	236.076	0.0964951	0.232529	0.414981	0.678156	0.996867		nuoM	Energy production and conversion
PA2649	288.529	-0.063277	0.226063	-0.279908	0.779548	0.996867		nuoN	Energy production and conversion
PA2651	189.39	-0.0750749	0.229811	-0.32668	0.74391	0.996867			General function prediction only
PA2652	672.292	0.146787	0.205377	0.71472	0.474782	0.996867			Cell motility
PA2654	853.22	0.0851055	0.201698	0.421945	0.673065	0.996867			Cell motility
PA2656	200.869	-0.0915697	0.225405	-0.406245	0.684563	0.996867			Signal transduction mechanisms
PA2657	160.292	-0.283639	0.234009	-1.21208	0.22548	0.996867			Signal transduction mechanisms
PA2658	113.166	-0.11747	0.243194	-0.483031	0.629074	0.996867			Function unknown
PA2659	195.537	-0.178076	0.23793	-0.748437	0.454197	0.996867			Function unknown
PA2665	127.784	0.0656763	0.243606	0.2696	0.787468	0.996867			Transcription
PA2679	286.56	0.0733278	0.221548	0.330979	0.74066	0.996867			Coenzyme transport and metabolism
PA2683	108.597	0.200761	0.253125	0.79313	0.427702	0.996867			Amino acid transport and metabolism
PA2685	227.42	0.275172	0.227468	1.20971	0.226388	0.996867			Function unknown
PA2691	88.7686	0.199854	0.24962	0.800634	0.423344	0.996867			Energy production and conversion
PA2692	169.032	-0.0915162	0.230711	-0.396671	0.69161	0.996867			Transcription
PA2695	73.1422	0.0179769	0.255199	0.0704428	0.943841	0.996867			Function unknown
PA2696	97.3927	-0.212336	0.252382	-0.841325	0.400166	0.996867			Transcription
PA2708	93.9679	-0.025124	0.249453	-0.100716	0.919776	0.996867			Function unknown
PA2709	395.594	0.0841424	0.214852	0.39163	0.695332	0.996867		cysK	Amino acid transport and metabolism
PA2713	178.261	0.0125799	0.231433	0.0543563	0.956651	0.996867			Transcription
PA2716	78.2876	0.0177659	0.259118	0.0685631	0.945337	0.996867			Energy production and conversion
PA2717	152.777	-0.062754	0.234165	-0.26799	0.788707	0.996867		cpo	Lipid transport and metabolism
PA2718	139.241	-0.111218	0.247959	-0.448535	0.653767	0.996867			Transcription
PA2719	90.5232	0.0761553	0.249625	0.305078	0.760306	0.996867			General function prediction only
PA2725	171.73	0.0353659	0.230773	0.15325	0.878201	0.996867			Posttranslational modification, protein turnover, chaperones
PA2727	674.119	0.164822	0.215274	0.76564	0.443891	0.996867			Function unknown
PA2729	109	0.207154	0.245166	0.844951	0.398138	0.996867			Function unknown
PA2730	1506.4	0.180022	0.202559	0.888735	0.374146	0.996867			Function unknown
PA2732	3502.14	0.135147	0.195237	0.692224	0.488797	0.996867			Defense mechanisms
PA2733	602.844	0.155379	0.205784	0.755062	0.450212	0.996867			General function prediction only
PA2735	1908.14	0.124635	0.202065	0.616806	0.537363	0.996867			Defense mechanisms
PA2736	340.873	0.0447049	0.239908	0.186342	0.852177	0.996867			Transcription
PA2736.1	229.575	-0.0317343	0.240717	-0.131833	0.895117	0.996867			Function unknown
PA2737	1992.44	-0.0355114	0.206472	-0.171991	0.863445	0.996867			Transcription
PA2738	2746.83	-0.0151575	0.226095	-0.0670405	0.946549	0.996867		himA	Replication, recombination and repair
PA2739	1494.87	0.254213	0.226851	1.12062	0.262452	0.996867		pheT	General function prediction only
PA2740	913.803	0.226114	0.22324	1.01287	0.311122	0.996867		pheS	Translation, ribosomal structure and biogenesis
PA2741	7181.25	0.218816	0.19355	1.13054	0.258247	0.996867		rplT	Translation, ribosomal structure and biogenesis
PA2743	6508.1	0.0427797	0.208432	0.205245	0.837381	0.996867		infC	Translation, ribosomal structure and biogenesis
PA2744	2379.67	0.219548	0.197662	1.11072	0.266687	0.996867		thrS	Translation, ribosomal structure and biogenesis
PA2745	82.7745	-0.244331	0.252269	-0.968535	0.332777	0.996867			General function prediction only
PA2746a	120.779	0.1225	0.243508	0.503065	0.614919	0.996867			Function unknown
PA2747	129.453	-0.0901159	0.249508	-0.361175	0.717969	0.996867			Function unknown
PA2755a	113.976	-0.239468	0.2418	-0.990354	0.322001	0.996867			Function unknown
PA2756	796.62	0.0236621	0.213041	0.111069	0.911562	0.996867			Function unknown
PA2764	98.1868	-0.0550309	0.246023	-0.223681	0.823005	0.996867			General function prediction only
PA2770	239.585	0.229257	0.222542	1.03017	0.302928	0.996867			General function prediction only
PA2776	117.485	0.0989048	0.254577	0.388507	0.697641	0.996867			Amino acid transport and metabolism
PA2777	158.513	-0.154961	0.234968	-0.659499	0.509575	0.996867			Inorganic ion transport and metabolism
PA2778	461.531	-0.219351	0.212302	-1.0332	0.301511	0.996867			General function prediction only
PA2779	540.589	0.064058	0.210114	0.304872	0.760464	0.996867			Function unknown
PA2780	147.473	0.0839417	0.24445	0.34339	0.731305	0.996867			Transcription
PA2781	171.433	0.129035	0.230234	0.560453	0.575171	0.996867			Function unknown
PA2788	4063.76	-0.0748215	0.200442	-0.373282	0.708938	0.996867			Cell motility
PA2796	450.531	0.0992622	0.209826	0.473069	0.636164	0.996867		tal	Carbohydrate transport and metabolism
PA2797	648.402	0.0799871	0.207275	0.385899	0.699572	0.996867			Signal transduction mechanisms
PA2798	708.995	-0.103908	0.212648	-0.488639	0.625097	0.996867			Signal transduction mechanisms
PA2799	318.227	-0.073356	0.225694	-0.325024	0.745163	0.996867			Function unknown
PA2800	421.235	-0.0621094	0.219358	-0.283142	0.777068	0.996867			Cell wall/membrane/envelope biogenesis
PA2802	128.319	0.0457585	0.238502	0.191858	0.847853	0.996867			Transcription
PA2805	1823.95	-0.0882668	0.213972	-0.412515	0.679962	0.996867			Function unknown
PA2811	120.895	-0.124975	0.243272	-0.513723	0.607445	0.996867			Defense mechanisms
PA2812	124.485	-0.031201	0.23919	-0.130444	0.896215	0.996867			Defense mechanisms
PA2813	202.395	-0.0976109	0.231016	-0.422529	0.672639	0.996867			Posttranslational modification, protein turnover, chaperones
PA2814	137.991	0.285102	0.242712	1.17465	0.240134	0.996867			Amino acid transport and metabolism
PA2815	798.12	-0.217564	0.211285	-1.02972	0.303142	0.996867			Lipid transport and metabolism
PA2818	147.194	-0.0816644	0.240282	-0.339869	0.733955	0.996867		arr	Signal transduction mechanisms
PA2819.2	88.3902	-0.100793	0.269179	-0.374445	0.708073	0.996867			Function unknown
PA2820	373.446	0.00990848	0.221107	0.0448131	0.964256	0.996867			Function unknown
PA2821	266.387	-0.0886656	0.219046	-0.404781	0.685639	0.996867			Posttranslational modification, protein turnover, chaperones
PA2822	84.8882	0.292039	0.250788	1.16449	0.244227	0.996867			Signal transduction mechanisms
PA2823	153.769	0.0598993	0.236389	0.253392	0.799965	0.996867			General function prediction only
PA2824	585.105	-0.0118165	0.205828	-0.0574096	0.954219	0.996867			Signal transduction mechanisms
PA2825	154.618	0.0825817	0.232857	0.354645	0.722856	0.996867		ospR	Transcription
PA2826	220.953	0.0962816	0.228874	0.420676	0.673992	0.996867			Posttranslational modification, protein turnover, chaperones
PA2827	605.29	0.242246	0.219171	1.10528	0.269037	0.996867			Posttranslational modification, protein turnover, chaperones
PA2828	90.7182	0.120764	0.256497	0.47082	0.637769	0.996867			Amino acid transport and metabolism
PA2832	99.9138	-0.0394132	0.245763	-0.160371	0.872589	0.996867		tpm	Function unknown
PA2840	110.81	-0.105215	0.243352	-0.432359	0.66548	0.996867			Replication, recombination and repair
PA2842	88.8815	0.0165388	0.254655	0.0649462	0.948217	0.996867			Amino acid transport and metabolism
PA2844	83.3195	-0.300242	0.250965	-1.19635	0.231561	0.996867			Function unknown
PA2851	1199.27	0.251815	0.206753	1.21795	0.223244	0.996867		efp	Translation, ribosomal structure and biogenesis
PA2852	83.2658	-0.165768	0.260248	-0.63696	0.524151	0.996867			Function unknown
PA2853	59627.1	0.180395	0.201087	0.897101	0.369665	0.996867		oprI	Function unknown
PA2854	761.694	-0.0266273	0.203127	-0.131087	0.895707	0.996867			Function unknown
PA2856	166.954	-0.0972627	0.235627	-0.412782	0.679766	0.996867		tesA	Amino acid transport and metabolism
PA2858	144.016	0.052347	0.244436	0.214154	0.830427	0.996867			Secondary metabolites biosynthesis, transport and catabolism
PA2864	632.952	-0.0468565	0.204801	-0.228791	0.819032	0.996867			Function unknown
PA2865	276.825	-0.0765415	0.22993	-0.33289	0.739217	0.996867			Cell wall/membrane/envelope biogenesis
PA2868	100.508	0.0249689	0.244995	0.101916	0.918823	0.996867			Function unknown
PA2870	101.701	-0.0446417	0.249716	-0.17877	0.858118	0.996867			Signal transduction mechanisms
PA2871	118.119	-0.00754454	0.23984	-0.0314566	0.974905	0.996867			Lipid transport and metabolism
PA2872	161.731	0.175515	0.232827	0.75384	0.450945	0.996867			Function unknown
PA2873	215.335	0.0889228	0.234688	0.378898	0.704764	0.996867			Amino acid transport and metabolism
PA2874	100.057	-0.0184487	0.245119	-0.0752643	0.940004	0.996867			General function prediction only
PA2879	181.778	0.0388105	0.242311	0.160168	0.872748	0.996867			Transcription
PA2883	700.659	0.0401804	0.227458	0.176649	0.859784	0.996867			Function unknown
PA2884	159.274	-0.19675	0.233835	-0.841404	0.400122	0.996867			General function prediction only
PA2885	255.588	0.0357265	0.22001	0.162386	0.871002	0.996867		atuR	Transcription
PA2888	102.078	0.0295374	0.246995	0.119587	0.90481	0.996867		atuC	Lipid transport and metabolism
PA2889	139.163	0.195552	0.238859	0.818693	0.412962	0.996867		atuD	Lipid transport and metabolism
PA2891	116.833	0.0426069	0.241733	0.176256	0.860093	0.996867		atuF	Lipid transport and metabolism
PA2894	154.907	-0.00642502	0.233781	-0.0274831	0.978074	0.996867			Function unknown
PA2895	102.587	-0.120381	0.246521	-0.488317	0.625325	0.996867			Function unknown
PA2896	204.389	0.066996	0.228524	0.293168	0.769394	0.996867			Transcription
PA2897	898.65	0.120396	0.208124	0.57848	0.56294	0.996867			Amino acid transport and metabolism
PA2899	125.738	-0.0429764	0.240217	-0.178907	0.858011	0.996867			Transcription
PA2900	187.141	0.0505476	0.227155	0.222524	0.823906	0.996867			Cell wall/membrane/envelope biogenesis
PA2902	82.9694	0.179968	0.251505	0.715565	0.47426	0.996867			Amino acid transport and metabolism
PA2903	99.5238	0.185806	0.247782	0.749877	0.453329	0.996867		cobJ	Coenzyme transport and metabolism
PA2906	76.7202	-0.251882	0.253727	-0.992731	0.320841	0.996867			Inorganic ion transport and metabolism
PA2915	171.884	0.00665562	0.229456	0.029006	0.97686	0.996867			General function prediction only
PA2920	903.517	-0.13452	0.200998	-0.669261	0.503329	0.996867			Signal transduction mechanisms
PA2930	304.279	0.227908	0.223211	1.02104	0.307234	0.996867			Transcription
PA2931	121.774	-0.0933963	0.242026	-0.385894	0.699575	0.996867		cifR	Transcription
PA2942	84.9689	-0.242468	0.252078	-0.961876	0.336112	0.996867			Coenzyme transport and metabolism
PA2942.1	107.449	0.0129726	0.244941	0.052962	0.957762	0.996867			Function unknown
PA2944	195.737	0.16603	0.229249	0.724236	0.468921	0.996867		cobN	Coenzyme transport and metabolism
PA2945	104.188	0.109285	0.24511	0.445859	0.655699	0.996867			General function prediction only
PA2949	84.7062	-0.0918908	0.252265	-0.364262	0.715662	0.996867			Lipid transport and metabolism
PA2952	2561.51	0.214885	0.211862	1.01427	0.310454	0.996867		etfB	Energy production and conversion
PA2953	633.361	0.110264	0.208096	0.529873	0.5962	0.996867			Energy production and conversion
PA2955	86.3988	-0.261953	0.253445	-1.03357	0.301337	0.996867			Function unknown
PA2956	88.4869	-0.186719	0.254495	-0.733686	0.46314	0.996867			Energy production and conversion
PA2957	134.877	-0.149739	0.248359	-0.602913	0.546566	0.996867			Transcription
PA2959	305.023	0.079439	0.224335	0.354108	0.723258	0.996867			Replication, recombination and repair
PA2960	241.432	0.217065	0.238704	0.909349	0.363166	0.996867		pilZ	Intracellular trafficking, secretion, and vesicular transport
PA2961	236.829	0.135981	0.226366	0.600715	0.54803	0.996867		holB	Replication, recombination and repair
PA2962	187.717	0.0249001	0.230007	0.108258	0.913791	0.996867		tmk	Nucleotide transport and metabolism
PA2963	177.927	-0.0388124	0.233253	-0.166396	0.867845	0.996867			General function prediction only
PA2964	216.199	0.064901	0.225531	0.28777	0.773523	0.996867		pabC	Amino acid transport and metabolism
PA2966	3820.93	-0.0162026	0.196858	-0.0823056	0.934404	0.996867		acpP	Secondary metabolites biosynthesis, transport and catabolism
PA2967	2844.2	-0.0443864	0.199581	-0.222398	0.824004	0.996867		fabG	Lipid transport and metabolism
PA2968	678.287	0.121208	0.211433	0.573268	0.566463	0.996867		fabD	Lipid transport and metabolism
PA2969	346.305	-0.107669	0.21894	-0.491775	0.622878	0.996867		plsX	Lipid transport and metabolism
PA2970	638.628	0.0830449	0.224558	0.369816	0.71152	0.996867		rpmF	Translation, ribosomal structure and biogenesis
PA2971	429.642	0.0728742	0.225364	0.323362	0.746421	0.996867			General function prediction only
PA2973	931.573	0.0756901	0.202288	0.37417	0.708278	0.996867			Posttranslational modification, protein turnover, chaperones
PA2974	454.171	-0.0366257	0.220194	-0.166334	0.867894	0.996867			General function prediction only
PA2975	1122.29	-0.144319	0.203149	-0.710408	0.477451	0.996867		rluC	Translation, ribosomal structure and biogenesis
PA2976	935.001	-0.0889693	0.201438	-0.44167	0.658728	0.996867		rne	Translation, ribosomal structure and biogenesis
PA2977	244.074	-0.108437	0.222434	-0.487502	0.625903	0.996867		murB	Cell wall/membrane/envelope biogenesis
PA2979	236.792	0.0311964	0.225559	0.138307	0.889998	0.996867		kdsB	Cell wall/membrane/envelope biogenesis
PA2980	104.799	0.109332	0.243769	0.448507	0.653787	0.996867			Function unknown
PA2981	242.564	0.0153707	0.228156	0.0673694	0.946288	0.996867		lpxK	Cell wall/membrane/envelope biogenesis
PA2982	189.105	-0.0600134	0.229174	-0.261868	0.793423	0.996867			Intracellular trafficking, secretion, and vesicular transport
PA2983	158.426	-0.121631	0.233985	-0.519825	0.603185	0.996867			Intracellular trafficking, secretion, and vesicular transport
PA2984	127.452	-0.230131	0.238947	-0.963107	0.335494	0.996867			General function prediction only
PA2985	86.5413	-0.258553	0.252324	-1.02469	0.305511	0.996867			Function unknown
PA2986	195.376	0.259434	0.228121	1.13726	0.255428	0.996867			Cell wall/membrane/envelope biogenesis
PA2987	117.653	0.0630616	0.240226	0.262509	0.792929	0.996867			Defense mechanisms
PA2988	252.39	-0.132392	0.22623	-0.585209	0.558407	0.996867			Cell wall/membrane/envelope biogenesis
PA2989	113.129	-0.0424925	0.244834	-0.173556	0.862214	0.996867			Function unknown
PA2990	270.187	0.101219	0.226052	0.447769	0.65432	0.996867			Energy production and conversion
PA2992	245.663	0.223319	0.232613	0.960043	0.337033	0.996867			Function unknown
PA2993	716.719	0.135731	0.213925	0.634478	0.525769	0.996867			Coenzyme transport and metabolism
PA2994	1021.69	0.229384	0.211177	1.08622	0.277383	0.996867		nqrF	Energy production and conversion
PA2997	260.407	0.224376	0.239213	0.937979	0.348255	0.996867		nqrC	Energy production and conversion
PA2998	330.627	0.201394	0.222778	0.904011	0.36599	0.996867		nqrB	Energy production and conversion
PA2999	357.041	0.0368039	0.218835	0.168181	0.866441	0.996867		nqrA	Energy production and conversion
PA3000	139.204	0.0710752	0.238633	0.297844	0.765823	0.996867		aroP1	Amino acid transport and metabolism
PA3001	1164.74	0.0945666	0.211785	0.446521	0.655221	0.996867			Carbohydrate transport and metabolism
PA3002	674.585	0.216624	0.215244	1.00641	0.314219	0.996867		mfd	Transcription
PA3003	302.721	0.213627	0.219423	0.973585	0.330263	0.996867			Function unknown
PA3005	172.616	0.221561	0.231996	0.955021	0.339567	0.996867		nagZ	Carbohydrate transport and metabolism
PA3006	2017.27	-0.125551	0.197834	-0.634632	0.525669	0.996867		psrA	Transcription
PA3007	301.219	-0.0341364	0.217116	-0.157227	0.875066	0.996867		lexA	Transcription
PA3008	126.746	-0.102395	0.238101	-0.43005	0.667159	0.996867			Cell cycle control, cell division, chromosome partitioning
PA3009	732.471	0.102584	0.215518	0.475985	0.634085	0.996867			Function unknown
PA3010	492.89	0.194326	0.212802	0.913176	0.36115	0.996867			Function unknown
PA3012	121.272	-0.201956	0.251904	-0.80172	0.422715	0.996867			Function unknown
PA3013	1478.26	0.143901	0.22014	0.65368	0.513318	0.996867		foaB	Lipid transport and metabolism
PA3014	1855.53	0.109341	0.200521	0.545285	0.585558	0.996867		faoA	Lipid transport and metabolism
PA3015	81.7421	-0.00854906	0.255469	-0.0334642	0.973304	0.996867			Function unknown
PA3017	502.839	0.143349	0.211537	0.677653	0.497992	0.996867			Signal transduction mechanisms
PA3019	221.248	0.108538	0.23237	0.467092	0.640434	0.996867			General function prediction only
PA3020	153.04	-0.238334	0.232789	-1.02382	0.30592	0.996867			Cell wall/membrane/envelope biogenesis
PA3022	476.781	-0.104127	0.212758	-0.489414	0.624548	0.996867			General function prediction only
PA3023	210.744	-0.157547	0.227791	-0.69163	0.48917	0.996867			General function prediction only
PA3024	116.262	0.0822439	0.242135	0.339661	0.734112	0.996867			Carbohydrate transport and metabolism
PA3025	93.9243	-0.227601	0.249986	-0.910454	0.362583	0.996867			Energy production and conversion
PA3026	101.879	-0.0129109	0.245443	-0.0526025	0.958049	0.996867			Energy production and conversion
PA3029	189.085	0.280979	0.232994	1.20595	0.227837	0.996867		moaB2	Coenzyme transport and metabolism
PA3031	2705.66	0.239987	0.201285	1.19228	0.233152	0.996867			Function unknown
PA3032	94.7121	-0.192239	0.247822	-0.775714	0.437918	0.996867		snr1	Inorganic ion transport and metabolism
PA3038	197.699	0.286267	0.237527	1.2052	0.228127	0.996867			Function unknown
PA3040	654.804	0.01992	0.205182	0.0970845	0.922659	0.996867			Function unknown
PA3041	394.923	-0.158365	0.222841	-0.710665	0.477292	0.996867			Function unknown
PA3043	159.328	-0.131008	0.234109	-0.5596	0.575753	0.996867			Nucleotide transport and metabolism
PA3046	274.969	0.134534	0.221556	0.607226	0.543701	0.996867			Function unknown
PA3048	223.546	0.0818603	0.222642	0.367676	0.713115	0.996867			Replication, recombination and repair
PA3049	5477.15	-0.162849	0.201532	-0.808053	0.41906	0.996867		rmf	Translation, ribosomal structure and biogenesis
PA3050	204.156	-0.141802	0.232055	-0.611069	0.541154	0.996867		pyrD	Nucleotide transport and metabolism
PA3052	126.627	0.0541877	0.238031	0.22765	0.819918	0.996867			Function unknown
PA3054	83.8437	-0.223855	0.250942	-0.892059	0.372361	0.996867			Amino acid transport and metabolism
PA3055	81.2614	0.150643	0.257021	0.586113	0.5578	0.996867			Transcription
PA3056	121.715	0.155891	0.25055	0.622194	0.533814	0.996867			Transcription
PA3066	93.2725	0.168098	0.247998	0.677819	0.497886	0.996867			Secondary metabolites biosynthesis, transport and catabolism
PA3068	8971.89	0.20102	0.217885	0.922598	0.356217	0.996867		gdhB	Amino acid transport and metabolism
PA3069	302.342	-0.187192	0.239063	-0.783025	0.433612	0.996867			Function unknown
PA3070	297.035	-0.00792002	0.217394	-0.0364316	0.970938	0.996867			General function prediction only
PA3071	132.07	-0.0723002	0.237211	-0.304792	0.760524	0.996867			General function prediction only
PA3074	154.778	0.105959	0.233359	0.454061	0.649785	0.996867			General function prediction only
PA3075	193.906	0.230859	0.23721	0.973227	0.330441	0.996867			Function unknown
PA3076	199.22	0.100111	0.233588	0.428578	0.66823	0.996867			Secondary metabolites biosynthesis, transport and catabolism
PA3078	94.5975	0.0576154	0.251096	0.229456	0.818515	0.996867			Signal transduction mechanisms
PA3080	106.625	0.291427	0.252072	1.15613	0.247629	0.996867			General function prediction only
PA3081	182.443	0.0399524	0.249198	0.160324	0.872626	0.996867			Function unknown
PA3083	1212.95	0.134709	0.213212	0.631807	0.527513	0.996867		pepN	Amino acid transport and metabolism
PA3084	230.312	0.00652579	0.222745	0.0292971	0.976628	0.996867			Function unknown
PA3085	142.541	0.0207654	0.235087	0.0883303	0.929614	0.996867			Function unknown
PA3086	195.878	0.0947762	0.232599	0.407466	0.683666	0.996867			General function prediction only
PA3087	189.465	0.107402	0.229971	0.467024	0.640483	0.996867			Signal transduction mechanisms
PA3088	109.847	0.142927	0.242233	0.590038	0.555165	0.996867			Carbohydrate transport and metabolism
PA3089	217.696	-0.121802	0.22746	-0.535487	0.592313	0.996867			Function unknown
PA3089a	94.9832	-0.221095	0.246797	-0.895858	0.370329	0.996867			Function unknown
PA3091	491.261	-0.120394	0.210371	-0.572295	0.567122	0.996867			Function unknown
PA3092	94.0176	0.111957	0.251103	0.445862	0.655697	0.996867		fadH1	General function prediction only
PA3093	75.5624	0.107518	0.254302	0.422795	0.672445	0.996867			General function prediction only
PA3094.1	173.382	-0.112942	0.231941	-0.486943	0.626299	0.996867			Function unknown
PA3094.2	113.59	0.00826185	0.252715	0.0326924	0.97392	0.996867			Function unknown
PA3095	101.924	-0.0497998	0.245854	-0.202559	0.83948	0.996867		xcpZ	Intracellular trafficking, secretion, and vesicular transport
PA3096	335.919	-0.0788491	0.225963	-0.348947	0.727129	0.996867		xcpY	Intracellular trafficking, secretion, and vesicular transport
PA3097	211.756	0.0931474	0.229784	0.40537	0.685206	0.996867		xcpX	Intracellular trafficking, secretion, and vesicular transport
PA3098	231.912	-0.0816154	0.231243	-0.352942	0.724132	0.996867		xcpW	Intracellular trafficking, secretion, and vesicular transport
PA3099	110.429	-0.0810134	0.254557	-0.318252	0.750293	0.996867		xcpV	Cell motility
PA3100	190.801	-0.118443	0.24057	-0.492342	0.622478	0.996867		xcpU	Cell motility
PA3101	472.862	0.17595	0.224306	0.784418	0.432795	0.996867		xcpT	Cell motility
PA3102	307.912	-0.141765	0.224391	-0.631778	0.527532	0.996867		xcpS	Intracellular trafficking, secretion, and vesicular transport
PA3103	539.593	-0.0882576	0.21375	-0.4129	0.67968	0.996867		xcpR	Cell motility
PA3104	333.812	-0.0601729	0.218525	-0.27536	0.78304	0.996867		xcpP	Function unknown
PA3105	872.261	0.195377	0.216562	0.902176	0.366963	0.996867		xcpQ	Intracellular trafficking, secretion, and vesicular transport
PA3106	434.014	0.217466	0.228802	0.950458	0.34188	0.996867			Secondary metabolites biosynthesis, transport and catabolism
PA3107	680.378	0.235324	0.228885	1.02813	0.303888	0.996867		metZ	Amino acid transport and metabolism
PA3108	644.659	0.234049	0.208242	1.12393	0.261043	0.996867		purF	Nucleotide transport and metabolism
PA3109	149.636	0.106257	0.233286	0.455479	0.648764	0.996867			General function prediction only
PA3110	232.005	0.0428131	0.225359	0.189977	0.849327	0.996867			Function unknown
PA3111	752.507	0.0296466	0.211292	0.140311	0.888414	0.996867		folC	Coenzyme transport and metabolism
PA3112	880.248	0.00848076	0.203021	0.0417728	0.96668	0.996867		accD	Lipid transport and metabolism
PA3114	304.579	-0.133822	0.220237	-0.607626	0.543435	0.996867		truA	Translation, ribosomal structure and biogenesis
PA3115	7646.74	-0.177462	0.197644	-0.897884	0.369247	0.996867		fimV	Intracellular trafficking, secretion, and vesicular transport
PA3116	146.242	0.0983155	0.244695	0.401788	0.68784	0.996867			Amino acid transport and metabolism
PA3117	528.916	0.0170928	0.20745	0.082395	0.934333	0.996867		asd	Amino acid transport and metabolism
PA3118	345.678	-0.0412184	0.217209	-0.189763	0.849495	0.996867		leuB	Energy production and conversion
PA3123	526.614	0.110729	0.211449	0.523669	0.600509	0.996867			Translation, ribosomal structure and biogenesis
PA3124	309.805	0.16101	0.215691	0.746485	0.455375	0.996867			Transcription
[truncated: 3,697 more rows]

## Sheet: PA1884
ID	Base mean	log2(FC)	StdErr	Wald-Stats	P-value	P-adj	DAP-seq peak	Name	Function
PA2494	182.174	-2.6918	0.279116	-9.64404	5.20955e-22	1.69154e-18		mexF	Defense mechanisms
PA2495	175.468	-2.57144	0.271409	-9.4744	2.68299e-21	4.35583e-18		oprN	Cell wall/membrane/envelope biogenesis
PA1885	171.044	2.14699	0.249715	8.59775	8.12907e-18	7.00262e-15			General function prediction only
PA3229	116.953	-2.28346	0.265799	-8.59093	8.62657e-18	7.00262e-15			Function unknown
PA2663	175.61	2.06274	0.264416	7.80111	6.13639e-15	3.98497e-12		ppyR	Function unknown
PA2759	134.739	-1.9293	0.266506	-7.23925	4.51184e-13	2.44166e-10			Function unknown
PA5275	476.254	1.68197	0.233647	7.19875	6.07675e-13	2.81875e-10			Inorganic ion transport and metabolism
PA2493	61.6588	-1.97708	0.284405	-6.95164	3.6106e-12	1.46545e-09		mexE	Cell wall/membrane/envelope biogenesis
PA2662	873.47	1.78796	0.261373	6.84067	7.8825e-12	2.84383e-09			Inorganic ion transport and metabolism
PA3814	1384.18	1.57795	0.251336	6.27827	3.42369e-10	1.11167e-07		iscS	Amino acid transport and metabolism
PA5172	2093.24	-1.26596	0.205159	-6.17061	6.80257e-10	2.00799e-07		arcB	Amino acid transport and metabolism
PA1557	848.02	-1.31965	0.21737	-6.07101	1.27106e-09	3.43928e-07		ccoN2	Posttranslational modification, protein turnover, chaperones
PA5171	2398.86	-1.32289	0.218838	-6.04508	1.49334e-09	3.72991e-07		arcA	Amino acid transport and metabolism
PA0665	730.307	1.28072	0.217343	5.89263	3.80104e-09	8.81571e-07			Function unknown
PA1847	1875.03	1.31619	0.225082	5.84762	4.98664e-09	1.07944e-06			Posttranslational modification, protein turnover, chaperones
PA5173	1536.93	-1.19673	0.212446	-5.63307	1.77026e-08	3.59251e-06		arcC	Amino acid transport and metabolism
PA3813	883.924	1.38571	0.248391	5.57874	2.42263e-08	4.62722e-06		iscU	Energy production and conversion
PA3815	211.15	1.38138	0.25561	5.40423	6.50868e-08	1.17409e-05		iscR	Transcription
PA0545	869.791	-1.39399	0.260587	-5.34942	8.82381e-08	1.50794e-05			Inorganic ion transport and metabolism
PA5023	133.108	1.36064	0.263567	5.16242	2.43782e-07	3.9578e-05			Function unknown
PA4615	554.502	1.1225	0.231586	4.84702	1.2533e-06	0.000193784			Energy production and conversion
PA4221	198.498	1.14196	0.238776	4.78258	1.73057e-06	0.000255417		fptA	Inorganic ion transport and metabolism
PA3809	367.185	1.17528	0.254797	4.61259	3.97691e-06	0.000561436		fdx2	Energy production and conversion
PA3810	1010.15	1.1055	0.240249	4.60145	4.19553e-06	0.00056762		hscA	Posttranslational modification, protein turnover, chaperones
PA2127	364.616	-1.18035	0.259939	-4.54086	5.60248e-06	0.00070871			General function prediction only
PA3812	683.155	1.15474	0.254452	4.53815	5.67492e-06	0.00070871		iscA	Function unknown
PA5531	128.952	1.13205	0.258439	4.38031	1.1851e-05	0.00142519		tonB1	Cell wall/membrane/envelope biogenesis
PA2491	618.144	-0.981252	0.225006	-4.36101	1.29463e-05	0.00150131			Energy production and conversion
PA3811	779.968	1.08901	0.252047	4.32067	1.55559e-05	0.00174173		hscB	Posttranslational modification, protein turnover, chaperones
PA3808	589.187	0.932072	0.216897	4.29731	1.72886e-05	0.0018712			Function unknown
PA3613	1510.52	-1.01361	0.242983	-4.17153	3.02567e-05	0.00316915			Carbohydrate transport and metabolism
PA4571	412.799	-1.01136	0.25048	-4.0377	5.39777e-05	0.00547705			Energy production and conversion
PA0494	74.8377	1.05024	0.265601	3.95421	7.67878e-05	0.00755546			Lipid transport and metabolism
PA2126	138.767	-1.01742	0.263696	-3.85832	0.000114171	0.0109033			Transcription
PA2664	862.185	0.965828	0.25962	3.72016	0.000199098	0.0184706		fhp	Energy production and conversion
PA4587	2323.52	-0.752418	0.204757	-3.67469	0.000238143	0.0214792		ccpR	Inorganic ion transport and metabolism
PA5427	5216.86	-0.830108	0.226493	-3.66504	0.000247296	0.0217019		adhA	General function prediction only
PA1556	747.097	-0.767024	0.21026	-3.64798	0.000264307	0.0225843		ccoO2	Energy production and conversion
PA0547	495.076	-0.813521	0.22478	-3.61919	0.000295523	0.0246042			Transcription
PA0496	102.817	0.926855	0.259011	3.57844	0.000345654	0.0280585			Amino acid transport and metabolism
PA0459	4058.47	-0.737335	0.2097	-3.51614	0.000437866	0.0346769			Posttranslational modification, protein turnover, chaperones
PA3614	1300.48	-0.863167	0.246114	-3.50718	0.000452883	0.0350121			Translation, ribosomal structure and biogenesis
PA1886	278.266	0.788564	0.225994	3.48931	0.000484268	0.0365678		polB	Replication, recombination and repair
PA2939	553.494	-0.778725	0.224654	-3.46633	0.000527624	0.0389362			General function prediction only
PA0500	300.145	0.791754	0.235032	3.36871	0.000755202	0.0524423		bioB	Coenzyme transport and metabolism
PA2630	246.506	-0.870526	0.258236	-3.37105	0.000748836	0.0524423			Function unknown
PA2755	418.076	0.73245	0.217519	3.36729	0.000759098	0.0524423		eco	General function prediction only
PA4236	8702.2	-0.691038	0.206761	-3.34221	0.000831144	0.0562234		katA	Inorganic ion transport and metabolism
PA1176	279.001	-0.766182	0.231343	-3.31189	0.000926686	0.060179		napF	Energy production and conversion
PA4352	5751.03	-0.798807	0.24097	-3.31497	0.000916541	0.060179			Signal transduction mechanisms
PA5170	4869.47	-0.812317	0.246934	-3.28962	0.00100324	0.0638732		arcD	Amino acid transport and metabolism
PA3578	436.806	0.753298	0.229579	3.28122	0.0010336	0.0645401			General function prediction only
PA0495	73.0742	0.881683	0.270117	3.26408	0.00109819	0.0660338			Amino acid transport and metabolism
PA5231	2496.65	-0.813433	0.24919	-3.2643	0.00109733	0.0660338			Defense mechanisms
PA1555	1672.06	-0.660591	0.203903	-3.23973	0.00119644	0.0706334		ccoP2	Energy production and conversion
PA1789	1740.47	-0.734779	0.229108	-3.20713	0.00134065	0.0776211			Signal transduction mechanisms
PA4226	165.047	0.780816	0.243818	3.20246	0.00136261	0.0776211		pchE	Secondary metabolites biosynthesis, transport and catabolism
PA1596	2546.18	0.687943	0.216442	3.17842	0.00148079	0.0828987		htpG	Posttranslational modification, protein turnover, chaperones
PA4442	737.606	0.716323	0.229314	3.12377	0.00178553	0.0982645		cysN	Inorganic ion transport and metabolism
PA0200	901.938	0.806189	0.258867	3.1143	0.0018438	0.0997801			Function unknown
PA3126	282.014	0.792158	0.257861	3.07204	0.002126	0.113166		ibpA	Posttranslational modification, protein turnover, chaperones
PA4671	867.83	0.656866	0.214744	3.05883	0.00222201	0.114522			Translation, ribosomal structure and biogenesis
PA5207	365.241	-0.790983	0.258474	-3.0602	0.00221187	0.114522			Inorganic ion transport and metabolism
PA1013.1	300.606	0.778848	0.257411	3.0257	0.00248058	0.12585			Function unknown
PA0141	3613.49	-0.648492	0.214935	-3.01716	0.00255156	0.127363			Function unknown
PA1546	1465.34	-0.66197	0.220056	-3.00819	0.00262807	0.127363		hemN	Coenzyme transport and metabolism
PA5027	435.824	-0.704191	0.233932	-3.01024	0.00261041	0.127363			Signal transduction mechanisms
PA4225	289.762	0.767469	0.255832	2.9999	0.0027007	0.128958		pchF	Secondary metabolites biosynthesis, transport and catabolism
PA0024	368.097	0.725577	0.244268	2.97041	0.00297404	0.139952		hemF	Coenzyme transport and metabolism
PA3742	1589.48	0.614599	0.208603	2.94626	0.00321642	0.149196		rplS	Translation, ribosomal structure and biogenesis
PA4271	2425.24	0.608582	0.210353	2.89314	0.00381406	0.172004		rplL	Translation, ribosomal structure and biogenesis
PA5137	218.993	0.672237	0.232085	2.89651	0.00377339	0.172004			Signal transduction mechanisms
PA3533	743.426	0.68209	0.236577	2.88316	0.00393709	0.175119			Posttranslational modification, protein turnover, chaperones
PA5217	115.569	0.779317	0.273525	2.84917	0.00438337	0.192335			Inorganic ion transport and metabolism
PA0504	76.7597	0.782421	0.275578	2.8392	0.00452266	0.195801		bioD	Coenzyme transport and metabolism
PA1174	665.722	-0.629815	0.222431	-2.83151	0.00463283	0.197932		napA	Energy production and conversion
PA3879	584.839	-0.714386	0.256547	-2.78462	0.00535901	0.223086		narL	Transcription
PA5559	1976.21	0.582107	0.208814	2.78768	0.00530868	0.223086		atpE	Function unknown
PA4251	5252.57	0.571438	0.206547	2.76662	0.00566401	0.232798		rplE	Translation, ribosomal structure and biogenesis
PA4259	2216.21	0.592755	0.215529	2.75023	0.00595533	0.241712		rpsS	Translation, ribosomal structure and biogenesis
PA4328	271.838	-0.640299	0.233305	-2.74447	0.0060609	0.24296			Signal transduction mechanisms
PA1746	2960.48	-0.665773	0.24376	-2.73127	0.00630916	0.249827			Function unknown
PA4254	2013.72	0.566809	0.211834	2.67573	0.00745672	0.29171		rpsQ	Translation, ribosomal structure and biogenesis
PA2566	124.72	-0.679742	0.25468	-2.66901	0.00760761	0.29407			General function prediction only
PA2754	842.796	-0.687072	0.257825	-2.66488	0.00770154	0.294199			Function unknown
PA0865	1805.99	0.65151	0.245507	2.65373	0.00796073	0.299758		hpd	Amino acid transport and metabolism
PA3874	202.846	-0.718929	0.271466	-2.64832	0.00808937	0.299758		narH	Energy production and conversion
PA3929	365.163	0.598133	0.226304	2.64305	0.00821635	0.299758		cioB	Energy production and conversion
PA3930	473.18	0.58607	0.221465	2.64634	0.00813688	0.299758		cioA	Energy production and conversion
PA2667	325.022	0.613724	0.233355	2.63	0.00853844	0.308048			Function unknown
PA0501	143.895	0.654364	0.249535	2.62234	0.00873294	0.308216		bioF	Coenzyme transport and metabolism
PA2707	717.908	0.575856	0.21938	2.62492	0.00866684	0.308216			General function prediction only
PA2532	556.712	0.632344	0.243489	2.59701	0.00940397	0.32833		tpx	Posttranslational modification, protein turnover, chaperones
PA3415	164.522	-0.621434	0.240385	-2.58517	0.00973321	0.332671			Energy production and conversion
PA4257	5693.21	0.542571	0.209817	2.58592	0.00971194	0.332671		rpsC	Translation, ribosomal structure and biogenesis
PA1049	260.952	-0.621674	0.241117	-2.57831	0.00992845	0.334349		pdxH	Coenzyme transport and metabolism
PA4272	2600.39	0.538086	0.209153	2.57269	0.0100912	0.334349		rplJ	Translation, ribosomal structure and biogenesis
PA4347	295.356	-0.650611	0.252885	-2.57275	0.0100894	0.334349			Defense mechanisms
PA4252	2210.5	0.542806	0.211363	2.56812	0.0102251	0.335363		rplX	Translation, ribosomal structure and biogenesis
PA4255	627.736	0.55077	0.215361	2.55742	0.0105451	0.342399		rpmC	Translation, ribosomal structure and biogenesis
PA3839	670.931	-0.619434	0.243315	-2.54581	0.0109024	0.350497			Inorganic ion transport and metabolism
PA1555.1	103.736	-0.650417	0.256768	-2.53309	0.0113061	0.358898		ccoQ2	Posttranslational modification, protein turnover, chaperones
PA4250	2959.49	0.522796	0.206585	2.53066	0.0113848	0.358898		rpsN	Translation, ribosomal structure and biogenesis
PA0085	2161.02	0.52056	0.206663	2.51889	0.0117726	0.36467		hcp1	Function unknown
PA4253	3738.79	0.527062	0.209294	2.51829	0.0117925	0.36467		rplN	Translation, ribosomal structure and biogenesis
PA0128	207.55	-0.660866	0.263323	-2.50971	0.012083	0.370126			Inorganic ion transport and metabolism
PA1604	306.319	-0.609266	0.243983	-2.49716	0.0125192	0.37131			Signal transduction mechanisms
PA2373	177.147	-0.591721	0.237081	-2.49585	0.0125655	0.37131			Function unknown
PA4258	2344.58	0.531946	0.212427	2.50414	0.0122749	0.37131		rplV	Translation, ribosomal structure and biogenesis
PA4632	172.145	0.590477	0.236619	2.49547	0.012579	0.37131			Posttranslational modification, protein turnover, chaperones
PA1175	68.9795	-0.666322	0.268108	-2.48527	0.0129453	0.378678		napD	Inorganic ion transport and metabolism
PA1076	683.032	-0.546389	0.223684	-2.44268	0.0145787	0.415238			Function unknown
PA4610	287.84	0.568444	0.232397	2.446	0.0144449	0.415238			Function unknown
PA5230	658.396	-0.543347	0.222168	-2.44566	0.0144588	0.415238			Function unknown
PA4386	2859.06	0.535267	0.219809	2.43515	0.0148857	0.420294		groES	Posttranslational modification, protein turnover, chaperones
PA4245	731.479	0.531018	0.219134	2.42326	0.0153821	0.430566		rpmD	Translation, ribosomal structure and biogenesis
PA2118a	198	-0.607798	0.253307	-2.39945	0.0164198	0.437277			Function unknown
PA3439	91.0642	0.622565	0.259649	2.39771	0.0164979	0.437277		folX	Coenzyme transport and metabolism
[truncated: 5,578 more rows]

## Sheet: PA2312
ID	Base mean	log2(FC)	StdErr	Wald-Stats	P-value	P-adj	DAP-seq peak	Name	Function
[truncated: 5,696 more rows]

[truncated: 3 more sheets: PsdR, PA4987, PauR]
