# Supplementary material for: Transcription Inhibitors with XRE DNA-Binding and Cupin Signal-Sensing Domains Drive Metabolic Diversification in Pseudomonas
Source: mSystems. 2021 Jan 12;6(1):e00753-20. doi: 10.1128/mSystems.00753-20 (PMC7901475; doi:10.1128/mSystems.00753-20)
Supplement: TABLE S4 [file mSystems.00753-20-st004.xlsx]

## Sheet: PA0535
chr	start	end	length	abs_summit	log2(fold_enrichment)	-log10(pvalue)	-log10(qvalue)	closest_feature	start	end	strand	distance_to_summit
gi|110645304|ref|NC_002516|pseudocap|136	4274932	4275864	933	4275367	333.109	564876	564870	PA3818	4274502	4275317	+	50
gi|110645304|ref|NC_002516|pseudocap|136	1098750	1099570	821	1099161	110.729	362342	362338	PA1015	1098328	1099128	-	33
gi|110645304|ref|NC_002516|pseudocap|136	4353625	4354450	826	4354056	189.787	343148	343143	PA3887	4352828	4354102	-	0
gi|110645304|ref|NC_002516|pseudocap|136	592818	593643	826	593239	150.945	322149	322145	PA0534	593273	594562	+	34
gi|110645304|ref|NC_002516|pseudocap|136	2287435	2288657	1223	2287800	207.332	316055	316051	PA2079	2287523	2288929	-	0
gi|110645304|ref|NC_002516|pseudocap|136	4012314	4013178	865	4012743	104.669	264612	264608	PA3581	4012806	4013645	+	63
gi|110645304|ref|NC_002516|pseudocap|136	816515	817282	768	816867	160.781	230816	230812	PA0749	817082	817903	+	215
gi|110645304|ref|NC_002516|pseudocap|136	6136432	6137226	795	6136803	130.513	211145	211141	PA5447	6135968	6137113	-	0
gi|110645304|ref|NC_002516|pseudocap|136	5717803	5718591	789	5718200	105.174	210938	210934	PA5078	5716848	5718425	-	0
gi|110645304|ref|NC_002516|pseudocap|136	5115469	5116387	919	5115861	84.1407	205148	205145	PA4566	5114670	5115890	-	0
gi|110645304|ref|NC_002516|pseudocap|136	565367	566613	1247	565781	121.947	163316	163313	PA0506	564914	566719	+	0
gi|110645304|ref|NC_002516|pseudocap|136	621348	622062	715	621721	116.432	154049	154045	PA0565	621695	622033	+	0
gi|110645304|ref|NC_002516|pseudocap|136	620023	620792	770	620409	79.2915	152142	152139	PA0563	620135	620488	-	0
gi|110645304|ref|NC_002516|pseudocap|136	3631238	3631967	730	3631607	82.4313	144559	144555	PA3244	3631618	3632433	+	11
gi|110645304|ref|NC_002516|pseudocap|136	1317096	1317790	695	1317423	94.8076	118667	118664	PA1216	1317404	1318150	-	0
gi|110645304|ref|NC_002516|pseudocap|136	503677	504420	744	504050	57.3426	110832	110829	PA0448	504121	505029	+	71
gi|110645304|ref|NC_002516|pseudocap|136	5168998	5169750	753	5169437	73.6476	109917	109913	PA4611	5169251	5169505	-	0
gi|110645304|ref|NC_002516|pseudocap|136	5416876	5417583	708	5417233	85.0989	103318	103315	PA4825	5415413	5418124	-	0
gi|110645304|ref|NC_002516|pseudocap|136	5220229	5220928	700	5220588	80.3611	95967.1	95963.8	PA4653	5219938	5220885	+	0
gi|110645304|ref|NC_002516|pseudocap|136	1942564	1943248	685	1942915	38.0048	74285.4	74282.2	PA1793	1942447	1942944	-	0
gi|110645304|ref|NC_002516|pseudocap|136	2880622	2881544	923	2880983	57.8479	71255.5	71252.4	PA2549	2880520	2881563	+	0
gi|110645304|ref|NC_002516|pseudocap|136	2811555	2812269	715	2811913	63.9032	71244.4	71241.2	PA2494	2810009	2813197	+	0
gi|110645304|ref|NC_002516|pseudocap|136	1428271	1430519	2249	1429427	56.0937	60012.9	60009.8	PA1318	1429082	1431058	+	0
gi|110645304|ref|NC_002516|pseudocap|136	3037748	3038385	638	3038079	39.5553	55971.2	55968.1	PA2686	3037886	3038803	+	0
gi|110645304|ref|NC_002516|pseudocap|136	1960865	1961709	845	1961208	48.558	55561.5	55558.4	PA1806	1961227	1962024	-	19
gi|110645304|ref|NC_002516|pseudocap|136	1664744	1665300	557	1665039	18.4707	53554.8	53551.8	PA1528	1665065	1665934	+	26
gi|110645304|ref|NC_002516|pseudocap|136	843437	844343	907	844048	41.8782	50624.2	50621.2	PA0776	843723	844295	-	0
gi|110645304|ref|NC_002516|pseudocap|136	3610315	3610836	522	3610528	46.9932	47411.5	47408.5	PA3222	3610250	3611149	+	0
gi|110645304|ref|NC_002516|pseudocap|136	1074258	1074708	451	1074488	16.0113	45928.7	45925.7	PA0993	1073960	1074673	+	0
gi|110645304|ref|NC_002516|pseudocap|136	5679008	5679601	594	5679297	38.0446	45469.4	45466.4	PA5043	5679053	5679649	-	0
gi|110645304|ref|NC_002516|pseudocap|136	1267064	1267554	491	1267278	13.0458	45232.8	45229.8	PA1168	1267282	1267602	+	4
gi|110645304|ref|NC_002516|pseudocap|136	3512289	3512876	588	3512609	43.8801	43238.1	43235.2	PA3131	3512394	3513041	-	0
gi|110645304|ref|NC_002516|pseudocap|136	3506992	3507624	633	3507322	30.7891	43164.6	43161.6	PA3125	3507345	3508673	+	23
gi|110645304|ref|NC_002516|pseudocap|136	855617	856251	635	855931	43.7677	43089	43086	PA0783	855277	856797	+	0
gi|110645304|ref|NC_002516|pseudocap|136	3850648	3851220	573	3850915	43.092	42193.9	42191	PA3445	3850830	3851801	-	0
gi|110645304|ref|NC_002516|pseudocap|136	4725	5473	749	4991	28.7368	39077.1	39074.2	PA0004	4275	6695	+	0
gi|110645304|ref|NC_002516|pseudocap|136	6035517	6036072	556	6035800	32.6901	37634.7	37631.8	PA5368	6035756	6037789	-	0
gi|110645304|ref|NC_002516|pseudocap|136	4984231	4984832	602	4984522	39.3707	37331.3	37328.4	PA4450	4984205	4985470	-	0
gi|110645304|ref|NC_002516|pseudocap|136	613359	613954	596	613657	39.3304	37280.2	37277.3	PA0555	613338	614402	+	0
gi|110645304|ref|NC_002516|pseudocap|136	4316045	4316696	652	4316309	38.6098	36352.7	36349.8	PA3857	4316109	4316825	-	0
gi|110645304|ref|NC_002516|pseudocap|136	2191819	2192449	631	2192131	38.411	36097.5	36094.6	PA2004	2190891	2192282	-	0
gi|110645304|ref|NC_002516|pseudocap|136	553615	554133	519	553871	36.6282	35141	35138.2	PA0494	553005	554381	+	0
gi|110645304|ref|NC_002516|pseudocap|136	5161482	5162031	550	5161766	37.2195	34576.1	34573.2	PA4602	5160738	5161991	+	0
gi|110645304|ref|NC_002516|pseudocap|136	129246	130112	867	129824	34.6491	33366.6	33363.7	PA0106	128512	130104	+	0
gi|110645304|ref|NC_002516|pseudocap|136	1395456	1396156	701	1395730	36.1297	33197.4	33194.5	PA1284	1394779	1396599	-	0
gi|110645304|ref|NC_002516|pseudocap|136	2333685	2334165	481	2333877	30.3377	32942.8	32940	PA2121	2332968	2333873	-	4
gi|110645304|ref|NC_002516|pseudocap|136	1487528	1487893	366	1487707	6.38357	31709.9	31707	PA1372	1486960	1489095	-	0
gi|110645304|ref|NC_002516|pseudocap|136	2435332	2435887	556	2435621	34.0957	30654.1	30651.3	PA2215	2435101	2436276	+	0
gi|110645304|ref|NC_002516|pseudocap|136	1087148	1087608	461	1087393	8.94117	27949.6	27946.8	PA1003	1086097	1087095	-	298
gi|110645304|ref|NC_002516|pseudocap|136	4082559	4083303	745	4083050	22.7239	27578.7	27575.9	PA3645	4082958	4083398	-	0
gi|110645304|ref|NC_002516|pseudocap|136	3592860	3593664	805	3593165	16.888	27573.1	27570.3	PA3201	3593144	3593731	+	0
gi|110645304|ref|NC_002516|pseudocap|136	3563653	3564166	514	3563907	31.2689	27191.6	27188.9	PA3173	3563546	3564286	+	0
gi|110645304|ref|NC_002516|pseudocap|136	3436192	3436748	557	3436460	30.7648	26582.8	26580.1	PA3067	3435987	3436430	-	30
gi|110645304|ref|NC_002516|pseudocap|136	5671973	5672564	592	5672281	13.5842	26371	26368.2	PA5037	5672366	5674021	-	85
gi|110645304|ref|NC_002516|pseudocap|136	4072176	4072744	569	4072462	19.7917	25103.2	25100.4	PA3637	4070860	4072488	-	0
gi|110645304|ref|NC_002516|pseudocap|136	3156302	3156813	512	3156545	23.6236	24991.8	24989	PA2799	3156503	3156802	+	0
gi|110645304|ref|NC_002516|pseudocap|136	6118620	6119167	548	6118886	29.3828	24931.2	24928.4	PA5436	6118332	6119747	-	0
gi|110645304|ref|NC_002516|pseudocap|136	4831843	4832423	581	4832121	27.4635	22674.1	22671.4	PA4307	4831372	4833270	+	0
gi|110645304|ref|NC_002516|pseudocap|136	3409902	3410487	586	3410227	13.4098	22364.1	22361.4	PA3047	3410264	3411694	+	37
gi|110645304|ref|NC_002516|pseudocap|136	2233399	2233940	542	2233660	16.9117	20107.1	20104.4	PA2041	2232222	2233592	+	68
gi|110645304|ref|NC_002516|pseudocap|136	5551771	5552279	509	5552049	25.0899	19948	19945.3	PA4947	5551681	5553108	-	0
gi|110645304|ref|NC_002516|pseudocap|136	3116369	3116890	522	3116647	19.5428	19642.8	19640.1	PA2755	3116654	3117124	+	7
gi|110645304|ref|NC_002516|pseudocap|136	2727525	2727982	458	2727759	23.8699	18576.6	18573.9	PA2431	2725967	2728141	-	0
gi|110645304|ref|NC_002516|pseudocap|136	2227340	2227729	390	2227539	6.39576	18266.9	18264.3	PA2037	2227541	2229001	+	2
gi|110645304|ref|NC_002516|pseudocap|136	4252301	4252899	599	4252620	23.5375	18208.1	18205.4	PA3792	4250828	4252606	+	14
gi|110645304|ref|NC_002516|pseudocap|136	5300404	5300913	510	5300625	23.3044	17949.2	17946.6	PA4721	5300314	5301021	-	0
gi|110645304|ref|NC_002516|pseudocap|136	4917388	4917916	529	4917658	22.0628	17651.2	17648.6	PA4387	4917663	4918130	-	5
gi|110645304|ref|NC_002516|pseudocap|136	4910560	4911128	569	4910798	16.4105	16780.4	16777.8	PA4379	4910108	4910791	-	7
gi|110645304|ref|NC_002516|pseudocap|136	516088	516594	507	516332	21.7791	16280.3	16277.7	PA0458	516029	517462	-	0
gi|110645304|ref|NC_002516|pseudocap|136	3324988	3325428	441	3325195	8.24651	16234.2	16231.6	PA2966	3324947	3325183	-	12
gi|110645304|ref|NC_002516|pseudocap|136	763302	763752	451	763524	8.36736	16182.2	16179.6	PA0691	762891	763493	+	31
gi|110645304|ref|NC_002516|pseudocap|136	667742	668259	518	668017	19.8231	15918	15915.5	PA0605	667108	668355	+	0
gi|110645304|ref|NC_002516|pseudocap|136	4152039	4152500	462	4152271	13.3728	15826.2	15823.6	PA3708	4150716	4152344	-	0
gi|110645304|ref|NC_002516|pseudocap|136	1152296	1152805	510	1152604	15.0135	15440.9	15438.4	PA1067	1152624	1153538	+	20
gi|110645304|ref|NC_002516|pseudocap|136	567498	568009	512	567794	20.9603	15398.4	15395.8	PA0507	566932	568728	+	0
gi|110645304|ref|NC_002516|pseudocap|136	3885436	3885934	499	3885688	14.8982	15374.4	15371.8	PA3472	3885711	3886307	+	23
gi|110645304|ref|NC_002516|pseudocap|136	1411253	1411673	421	1411485	20.7686	15193.7	15191.2	PA1301	1410473	1411456	+	29
gi|110645304|ref|NC_002516|pseudocap|136	3819593	3820068	476	3819829	17.0569	15156.8	15154.3	PA3412	3819527	3819796	-	33
gi|110645304|ref|NC_002516|pseudocap|136	4544807	4545439	633	4545096	18.9953	15098.7	15096.2	PA4067	4544607	4545305	+	0
gi|110645304|ref|NC_002516|pseudocap|136	2139326	2139834	509	2139545	20.6408	15058.2	15055.6	PA1954	2139354	2140376	-	0
gi|110645304|ref|NC_002516|pseudocap|136	3193572	3194072	501	3193861	20.4846	14892.7	14890.1	PA2840	3193886	3195589	-	25
gi|110645304|ref|NC_002516|pseudocap|136	5830204	5830919	716	5830455	20.306	14702.7	14700.2	PA5178	5830313	5830750	-	0
gi|110645304|ref|NC_002516|pseudocap|136	5124712	5125220	509	5124956	20.2586	14653.1	14650.5	PA4576	5123053	5125506	-	0
gi|110645304|ref|NC_002516|pseudocap|136	6252986	6253941	956	6253339	9.96977	14601.2	14598.7	PA5559	6253235	6253492	-	0
gi|110645304|ref|NC_002516|pseudocap|136	4756961	4757388	428	4757180	10.9682	14348.7	14346.1	PA4243	4757124	4758452	-	0
gi|110645304|ref|NC_002516|pseudocap|136	3855751	3856205	455	3856006	14.8403	14190.7	14188.1	PA3450	3855493	3856131	-	0
gi|110645304|ref|NC_002516|pseudocap|136	145510	146178	669	145763	13.6761	14030.3	14027.8	PA0128	145542	145883	+	0
gi|110645304|ref|NC_002516|pseudocap|136	2330322	2330768	447	2330540	19.6658	14030	14027.4	PA2118a	2330591	2330833	-	51
gi|110645304|ref|NC_002516|pseudocap|136	5666632	5667151	520	5666928	19.5428	13900.7	13898.1	PA5035	5666234	5667667	-	0
gi|110645304|ref|NC_002516|pseudocap|136	1439733	1440169	437	1439946	19.3582	13708.6	13706	PA1327	1438706	1440676	+	0
gi|110645304|ref|NC_002516|pseudocap|136	2201581	2202000	420	2201773	19.2907	13637.8	13635.3	PA2012	2200685	2202652	-	0
gi|110645304|ref|NC_002516|pseudocap|136	5697988	5698476	489	5698265	19.2541	13600.5	13598	PA5058	5698359	5700041	+	94
gi|110645304|ref|NC_002516|pseudocap|136	3105327	3105820	494	3105551	18.6443	13535.6	13533	PA2744	3104830	3106752	-	0
gi|110645304|ref|NC_002516|pseudocap|136	276947	277333	387	277130	18.8115	13142.2	13139.7	PA0244	276480	277334	-	0
gi|110645304|ref|NC_002516|pseudocap|136	2249458	2249919	462	2249666	17.6268	13058.2	13055.7	PA2056	2249693	2250595	+	27
gi|110645304|ref|NC_002516|pseudocap|136	362359	362858	500	362616	18.0456	12590.9	12588.4	PA0322	361463	362857	-	0
gi|110645304|ref|NC_002516|pseudocap|136	2740800	2741280	481	2741039	17.9891	12300.8	12298.3	PA2443	2740977	2742353	-	0
gi|110645304|ref|NC_002516|pseudocap|136	2550666	2551318	653	2551095	15.7045	12268.4	12265.9	PA2312a	2550619	2551122	-	0
gi|110645304|ref|NC_002516|pseudocap|136	5898532	5899060	529	5898812	9.22335	12212.1	12209.6	PA5238	5896806	5898794	-	18
gi|110645304|ref|NC_002516|pseudocap|136	4395982	4396554	573	4396347	17.5951	11901.8	11899.4	PA3923	4396122	4398047	-	0
gi|110645304|ref|NC_002516|pseudocap|136	5839845	5840310	466	5840039	17.2058	11510.9	11508.4	PA5187	5839105	5840895	-	0
gi|110645304|ref|NC_002516|pseudocap|136	1421242	1421764	523	1421469	16.2699	11203.3	11200.9	PA1311	1421477	1422304	+	8
gi|110645304|ref|NC_002516|pseudocap|136	138729	139629	901	138967	12.7635	10824.2	10821.7	PA0119	138818	140167	+	0
gi|110645304|ref|NC_002516|pseudocap|136	1355257	1355628	372	1355461	4.19958	10773.7	10771.3	PA1249	1355631	1357070	+	170
gi|110645304|ref|NC_002516|pseudocap|136	5685082	5685524	443	5685305	15.8697	10540.3	10537.9	PA5047	5684842	5686281	-	0
gi|110645304|ref|NC_002516|pseudocap|136	1549521	1550017	497	1549761	8.46832	10431.7	10429.3	PA1424	1549883	1550494	+	122
gi|110645304|ref|NC_002516|pseudocap|136	1059802	1060485	684	1059988	8.32732	10343.7	10341.2	PA0976	1059622	1060296	+	0
gi|110645304|ref|NC_002516|pseudocap|136	4698567	4699091	525	4698889	15.8688	10193.3	10190.8	PA4199	4698021	4699802	+	0
gi|110645304|ref|NC_002516|pseudocap|136	569601	570105	505	569870	15.7481	10075.7	10073.3	PA0508	569002	570780	+	0
gi|110645304|ref|NC_002516|pseudocap|136	4559651	4560100	450	4559911	4.43077	9965.9	9963.49	PA4080	4559006	4559650	-	261
gi|110645304|ref|NC_002516|pseudocap|136	3002053	3002836	784	3002295	15.6262	9958.51	9956.1	PA2653	3001873	3003198	-	0
gi|110645304|ref|NC_002516|pseudocap|136	5594567	5595056	490	5594817	15.6214	9953.73	9951.32	PA4981	5593683	5595095	-	0
gi|110645304|ref|NC_002516|pseudocap|136	5977579	5978062	484	5977784	10.7908	9529.14	9526.75	PA5309	5977789	5979108	+	5
gi|110645304|ref|NC_002516|pseudocap|136	2377471	2377862	392	2377669	15.0405	9396.28	9393.88	PA2158	2377480	2378727	-	0
gi|110645304|ref|NC_002516|pseudocap|136	5517541	5517991	451	5517762	10.4243	9132.8	9130.41	PA4917	5517109	5517711	-	51
gi|110645304|ref|NC_002516|pseudocap|136	5721774	5722208	435	5722013	10.3218	9084.48	9082.1	PA5083	5721892	5722242	-	0
gi|110645304|ref|NC_002516|pseudocap|136	1997097	1997490	394	1997285	11.913	8932.54	8930.16	PA1837a	1997217	1997444	-	0
gi|110645304|ref|NC_002516|pseudocap|136	1431391	1432191	801	1431941	12.6557	8681.31	8678.94	PA1320	1431691	1432026	+	0
gi|110645304|ref|NC_002516|pseudocap|136	1229141	1229485	345	1229306	14.1211	8530.07	8527.71	PA1138	1229344	1230219	+	38
gi|110645304|ref|NC_002516|pseudocap|136	4110304	4110802	499	4110565	14.114	8524.32	8521.96	PA3671	4110347	4111081	-	0
gi|110645304|ref|NC_002516|pseudocap|136	5554325	5554702	378	5554515	13.9815	8400.3	8397.94	PA4949	5553572	5555080	-	0
gi|110645304|ref|NC_002516|pseudocap|136	3164656	3165612	957	3165364	12.3682	8124.97	8122.62	PA2811	3164763	3165542	-	0
gi|110645304|ref|NC_002516|pseudocap|136	3997549	3998005	457	3997767	13.006	8114.92	8112.57	PA3565	3996806	3997726	-	41
gi|110645304|ref|NC_002516|pseudocap|136	1148460	1148900	441	1148695	13.6087	8057.1	8054.76	PA1060	1147928	1148833	+	0
gi|110645304|ref|NC_002516|pseudocap|136	4185444	4185839	396	4185632	9.44739	7846.84	7844.5	PA3734	4185522	4186727	+	0
gi|110645304|ref|NC_002516|pseudocap|136	2446531	2446855	325	2446701	3.35857	7758.31	7755.98	PA2224	2446597	2447325	-	0
gi|110645304|ref|NC_002516|pseudocap|136	4987373	4987909	537	4987586	13.2751	7752.28	7749.95	PA4455	4987285	4988082	-	0
gi|110645304|ref|NC_002516|pseudocap|136	2367182	2367615	434	2367418	13.2336	7715.21	7712.87	PA2151	2366106	2368100	+	0
gi|110645304|ref|NC_002516|pseudocap|136	1062430	1062733	304	1062585	3.44565	7579.65	7577.32	PA0979	1062061	1062369	-	216
gi|110645304|ref|NC_002516|pseudocap|136	2068559	2068997	439	2068783	5.84708	7575.15	7572.83	PA1897	2067961	2068728	-	55
gi|110645304|ref|NC_002516|pseudocap|136	5342756	5343771	1016	5343523	13.0277	7528.36	7526.03	PA4757	5343105	5343755	-	0
gi|110645304|ref|NC_002516|pseudocap|136	915992	916441	450	916230	12.5982	7143.83	7141.53	PA0840	915043	916155	+	75
gi|110645304|ref|NC_002516|pseudocap|136	2687057	2687467	411	2687252	8.17835	7011.76	7009.45	PA2402	2671729	2687178	-	74
gi|110645304|ref|NC_002516|pseudocap|136	4360530	4360926	397	4360719	12.3379	6912.5	6910.21	PA3893	4359302	4361497	-	0
gi|110645304|ref|NC_002516|pseudocap|136	4908672	4909131	460	4908906	12.3296	6905.95	6903.65	PA4376	4907841	4909037	+	0
gi|110645304|ref|NC_002516|pseudocap|136	4755775	4756183	409	4756004	8.41788	6627.72	6625.44	PA4239	4755447	4756067	-	0
gi|110645304|ref|NC_002516|pseudocap|136	1050616	1051037	422	1050839	10.4239	6596.69	6594.4	PA0964	1050301	1051047	+	0
gi|110645304|ref|NC_002516|pseudocap|136	184414	184790	377	184578	8.02065	6576.49	6574.2	PA0162	184594	185928	+	16
gi|110645304|ref|NC_002516|pseudocap|136	375701	376093	393	375908	11.7025	6357.2	6354.93	PA0334	375951	377189	-	43
gi|110645304|ref|NC_002516|pseudocap|136	5313376	5313859	484	5313642	10.182	6355.52	6353.25	PA4732	5313676	5315340	+	34
gi|110645304|ref|NC_002516|pseudocap|136	364426	364986	561	364775	11.6457	6309.15	6306.88	PA0324	364369	365157	-	0
gi|110645304|ref|NC_002516|pseudocap|136	4926659	4927037	379	4926856	11.57	6243.09	6240.82	PA4396	4925899	4926999	+	0
gi|110645304|ref|NC_002516|pseudocap|136	5819604	5820107	504	5819912	11.3025	6217.47	6215.2	PA5169	5818831	5820114	+	0
gi|110645304|ref|NC_002516|pseudocap|136	3339884	3340350	467	3340083	10.9957	6133.4	6131.14	PA2982	3339677	3340117	-	0
gi|110645304|ref|NC_002516|pseudocap|136	5029557	5029954	398	5029752	11.3534	6057.65	6055.39	PA4494	5028980	5030248	-	0
gi|110645304|ref|NC_002516|pseudocap|136	5600982	5601391	410	5601168	7.12569	5973.41	5971.16	PA4986	5601149	5603095	+	0
gi|110645304|ref|NC_002516|pseudocap|136	1040033	1040422	390	1040220	9.64503	5873.74	5871.49	PA0953	1039968	1040432	+	0
gi|110645304|ref|NC_002516|pseudocap|136	5063502	5063920	419	5063720	7.79341	5743.77	5741.52	PA4520	5061730	5063751	-	0
gi|110645304|ref|NC_002516|pseudocap|136	4482218	4482604	387	4482411	7.73611	5714.1	5711.85	PA4002	4482261	4483364	-	0
gi|110645304|ref|NC_002516|pseudocap|136	6001877	6002284	408	6002097	6.73861	5528.03	5525.8	PA5332	6002121	6002900	+	24
gi|110645304|ref|NC_002516|pseudocap|136	1070350	1070711	362	1070524	4.61348	5393.58	5391.35	PA0989	1070294	1070854	-	0
gi|110645304|ref|NC_002516|pseudocap|136	5766850	5767344	495	5767055	9.36512	5335	5332.77	PA5119	5766484	5767893	+	0
gi|110645304|ref|NC_002516|pseudocap|136	5509642	5510225	584	5510028	10.4908	5333.65	5331.42	PA4911	5509551	5510828	-	0
gi|110645304|ref|NC_002516|pseudocap|136	6066048	6066450	403	6066245	10.4849	5328.54	5326.31	PA5388	6065856	6066794	-	0
gi|110645304|ref|NC_002516|pseudocap|136	2052795	2053235	441	2053017	10.4494	5298.93	5296.71	PA1882	2052941	2053264	+	0
gi|110645304|ref|NC_002516|pseudocap|136	3514908	3515466	559	3515272	5.99152	5210.18	5207.96	PA3133.4	3515138	3515213	-	59
gi|110645304|ref|NC_002516|pseudocap|136	1162213	1162621	409	1162424	9.46431	5028.23	5026.02	PA1074	1161856	1162977	-	0
gi|110645304|ref|NC_002516|pseudocap|136	2091410	2091817	408	2091626	9.9205	4867.33	4865.13	PA1917	2091490	2091837	-	0
gi|110645304|ref|NC_002516|pseudocap|136	4043191	4043826	636	4043415	9.71462	4702.57	4700.38	PA3609	4043061	4043831	+	0
gi|110645304|ref|NC_002516|pseudocap|136	1907736	1908107	372	1907924	8.24883	4685.58	4683.39	PA1764	1906842	1908440	+	0
gi|110645304|ref|NC_002516|pseudocap|136	3453962	3454370	409	3454169	9.57039	4659.81	4657.62	PA3079	3452872	3455253	-	0
gi|110645304|ref|NC_002516|pseudocap|136	5067735	5068085	351	5067910	5.48623	4553.77	4551.59	PA4524	5068032	5068880	+	122
gi|110645304|ref|NC_002516|pseudocap|136	4300262	4300675	414	4300472	7.05086	4501.08	4498.9	PA3839	4300117	4301949	+	0
gi|110645304|ref|NC_002516|pseudocap|136	4399420	4399883	464	4399615	9.40934	4460.25	4458.07	PA3924	4398259	4399941	-	0
gi|110645304|ref|NC_002516|pseudocap|136	3815124	3815525	402	3815331	9.34899	4412.58	4410.4	PA3408	3814661	3817336	-	0
gi|110645304|ref|NC_002516|pseudocap|136	5058659	5059067	409	5058878	8.67699	4392.44	4390.26	PA4517	5057716	5059518	+	0
gi|110645304|ref|NC_002516|pseudocap|136	1906852	1907235	384	1907057	9.31822	4388.31	4386.14	PA1764	1906842	1908440	+	0
gi|110645304|ref|NC_002516|pseudocap|136	5405665	5406046	382	5405856	9.27681	4356.34	4354.17	PA4815	5405559	5406008	+	0
gi|110645304|ref|NC_002516|pseudocap|136	4594011	4594411	401	4594209	9.2354	4323.47	4321.3	PA4110	4594029	4595222	+	0
gi|110645304|ref|NC_002516|pseudocap|136	5425372	5425745	374	5425550	9.207	4301.26	4299.09	PA4834	5424761	5425615	-	0
gi|110645304|ref|NC_002516|pseudocap|136	5057464	5057836	373	5057640	7.71683	4289.86	4287.69	PA4516	5056778	5057593	+	47
gi|110645304|ref|NC_002516|pseudocap|136	1978496	1978947	452	1978694	9.18807	4286.8	4284.63	PA1820	1978439	1979941	-	0
gi|110645304|ref|NC_002516|pseudocap|136	3961496	3961856	361	3961700	6.96847	4240.1	4237.93	PA3539	3961144	3961923	+	0
gi|110645304|ref|NC_002516|pseudocap|136	5716232	5716571	340	5716389	9.12772	4239.65	4237.48	PA5077	5714270	5716855	-	0
gi|110645304|ref|NC_002516|pseudocap|136	4239668	4240039	372	4239857	9.10524	4222.35	4220.19	PA3781	4239299	4240579	+	0
gi|110645304|ref|NC_002516|pseudocap|136	4057183	4057556	374	4057366	5.23496	4158.09	4155.93	PA3621	4057159	4057482	+	0
gi|110645304|ref|NC_002516|pseudocap|136	1936519	1936880	362	1936689	8.87095	4042.01	4039.86	PA1787	1935035	1937644	-	0
gi|110645304|ref|NC_002516|pseudocap|136	582923	583309	387	583126	8.47116	3979.35	3977.2	PA0524	582455	583855	+	0
gi|110645304|ref|NC_002516|pseudocap|136	2487337	2487853	517	2487605	3.17003	3830.37	3828.23	PA2259	2487856	2488878	+	251
gi|110645304|ref|NC_002516|pseudocap|136	1454779	1455141	363	1454974	7.75708	3737.7	3735.57	PA1341	1454866	1455612	-	0
gi|110645304|ref|NC_002516|pseudocap|136	3310412	3310767	356	3310597	6.84298	3728.63	3726.5	PA2950	3309411	3310607	-	0
gi|110645304|ref|NC_002516|pseudocap|136	5676773	5677139	367	5676951	7.04149	3670.13	3668	PA5040	5675714	5677858	-	0
gi|110645304|ref|NC_002516|pseudocap|136	5100793	5101125	333	5100983	4.7711	3403.51	3401.4	PA4554	5100683	5104168	+	0
gi|110645304|ref|NC_002516|pseudocap|136	1803323	1803632	310	1803453	2.46336	3358.1	3355.99	PA1656	1803626	1805182	+	173
gi|110645304|ref|NC_002516|pseudocap|136	2644211	2644595	385	2644397	7.91133	3323.96	3321.85	PA2390	2643306	2645297	+	0
gi|110645304|ref|NC_002516|pseudocap|136	3716057	3716505	449	3716302	7.8498	3280	3277.9	PA3313	3715804	3716811	+	0
gi|110645304|ref|NC_002516|pseudocap|136	5844249	5844645	397	5844446	5.96878	3114.09	3111.99	PA5192	5844468	5846009	-	22
gi|110645304|ref|NC_002516|pseudocap|136	4338050	4338414	365	4338229	7.61906	3113.77	3111.67	PA3874	4336708	4338249	-	0
gi|110645304|ref|NC_002516|pseudocap|136	1699838	1700182	345	1700004	4.51403	3110.99	3108.9	PA1561	1698382	1699947	-	57
gi|110645304|ref|NC_002516|pseudocap|136	4401434	4401786	353	4401619	7.49837	3028.5	3026.41	PA3926	4401355	4402536	-	0
gi|110645304|ref|NC_002516|pseudocap|136	4767123	4767633	511	4767468	3.76762	2934.63	2932.54	PA4264	4767343	4767654	-	0
gi|110645304|ref|NC_002516|pseudocap|136	1117467	1117796	330	1117625	3.31354	2876.98	2874.9	PA1030.1	1117532	1117609	+	16
gi|110645304|ref|NC_002516|pseudocap|136	1456736	1457111	376	1456913	3.79623	2850.01	2847.93	PA1342	1455815	1456723	-	190
gi|110645304|ref|NC_002516|pseudocap|136	4758979	4759322	344	4759146	4.92982	2823.21	2821.13	PA4246	4759070	4759570	-	0
gi|110645304|ref|NC_002516|pseudocap|136	3518777	3519536	760	3519361	7.05008	2814.72	2812.64	PA3137	3519045	3520544	+	0
gi|110645304|ref|NC_002516|pseudocap|136	5902768	5903126	359	5902944	6.51266	2644.71	2642.64	PA5242	5902386	5904596	-	0
gi|110645304|ref|NC_002516|pseudocap|136	2440680	2441018	339	2440858	5.40192	2542.53	2540.48	PA2219	2440347	2441555	-	0
gi|110645304|ref|NC_002516|pseudocap|136	703302	703622	321	703455	4.32844	2527.21	2525.15	PA0649	703477	704082	+	22
gi|110645304|ref|NC_002516|pseudocap|136	3504611	3504972	362	3504788	4.4156	2491.06	2489.01	PA3121	3503292	3504716	-	72
gi|110645304|ref|NC_002516|pseudocap|136	1797206	1797548	343	1797373	6.6973	2476.75	2474.69	PA1650	1797058	1797951	+	0
gi|110645304|ref|NC_002516|pseudocap|136	3915429	3915739	311	3915577	2.94947	2453.15	2451.1	PA3498	3915807	3916763	-	230
gi|110645304|ref|NC_002516|pseudocap|136	2291480	2291846	367	2291660	3.44814	2442.16	2440.11	PA2082	2291113	2291589	+	71
gi|110645304|ref|NC_002516|pseudocap|136	912782	913190	409	912968	5.3829	2437.36	2435.31	PA0836.1	912791	912861	+	107
gi|110645304|ref|NC_002516|pseudocap|136	2080700	2081062	363	2080887	6.63459	2434.7	2432.65	PA1909	2080661	2081812	-	0
gi|110645304|ref|NC_002516|pseudocap|136	5258134	5258505	372	5258314	5.95669	2425.95	2423.9	PA4687	5257696	5258703	+	0
gi|110645304|ref|NC_002516|pseudocap|136	542880	543430	551	543223	6.56395	2415.37	2413.32	PA0482	542170	544347	-	0
gi|110645304|ref|NC_002516|pseudocap|136	3346707	3347178	472	3347013	6.21523	2406.31	2404.27	PA2988	3345789	3347039	-	0
gi|110645304|ref|NC_002516|pseudocap|136	4762923	4763261	339	4763096	4.39195	2404.15	2402.1	PA4255	4762928	4763119	-	0
gi|110645304|ref|NC_002516|pseudocap|136	3946951	3947300	350	3947117	6.56596	2388.78	2386.73	PA3527	3947095	3948141	+	0
gi|110645304|ref|NC_002516|pseudocap|136	3551962	3552314	353	3552135	5.68937	2355.75	2353.7	PA3165	3552979	3554088	-	844
gi|110645304|ref|NC_002516|pseudocap|136	1619155	1619783	629	1619592	6.45511	2319.75	2317.71	PA1491	1618612	1619847	+	0
gi|110645304|ref|NC_002516|pseudocap|136	2004631	2004982	352	2004812	6.45592	2316.31	2314.27	PA1845	2004374	2004892	-	0
gi|110645304|ref|NC_002516|pseudocap|136	4534395	4534756	362	4534570	6.33523	2238.09	2236.06	PA4053	4534116	4534592	-	0
gi|110645304|ref|NC_002516|pseudocap|136	4519673	4519993	321	4519818	6.33286	2236.49	2234.45	PA4037	4519275	4520201	+	0
gi|110645304|ref|NC_002516|pseudocap|136	4697526	4697915	390	4697731	6.31274	2223.66	2221.63	PA4198	4696281	4697903	+	0
gi|110645304|ref|NC_002516|pseudocap|136	5423419	5423769	351	5423598	5.81729	2207.46	2205.43	PA4832	5423071	5423868	-	0
gi|110645304|ref|NC_002516|pseudocap|136	2720714	2721065	352	2720875	6.24766	2181.34	2179.31	PA2425	2720767	2721531	-	0
gi|110645304|ref|NC_002516|pseudocap|136	4423101	4423456	356	4423288	6.23465	2173.38	2171.35	PA3946	4423212	4426850	-	0
gi|110645304|ref|NC_002516|pseudocap|136	1692060	1692426	367	1692246	5.26696	2171.31	2169.29	PA1554	1691327	1692754	-	0
gi|110645304|ref|NC_002516|pseudocap|136	1559065	1559370	306	1559219	2.65698	2150.42	2148.4	PA1432	1559254	1559859	+	35
gi|110645304|ref|NC_002516|pseudocap|136	3169405	3169744	340	3169595	6.19797	2149.56	2147.54	PA2815	3168106	3170553	+	0
gi|110645304|ref|NC_002516|pseudocap|136	1008658	1009012	355	1008838	6.08319	2076.2	2074.18	PA0923	1007950	1008999	+	0
gi|110645304|ref|NC_002516|pseudocap|136	6039147	6039492	346	6039335	3.55829	2044.72	2042.71	PA5369	6038212	6039183	-	152
gi|110645304|ref|NC_002516|pseudocap|136	5892642	5893005	364	5892844	3.94926	2042.23	2040.22	PA5235	5892910	5894256	+	66
gi|110645304|ref|NC_002516|pseudocap|136	2843623	2843907	285	2843771	2.43213	1943.55	1941.54	PA2523	2843818	2844492	+	47
gi|110645304|ref|NC_002516|pseudocap|136	5793521	5793870	350	5793687	5.87021	1942.57	1940.56	PA5146	5793705	5795957	+	18
gi|110645304|ref|NC_002516|pseudocap|136	2837515	2837905	391	2837705	5.79566	1896.58	1894.57	PA2520	2837334	2840489	-	0
gi|110645304|ref|NC_002516|pseudocap|136	5741316	5741671	356	5741483	5.77318	1882.08	1880.08	PA5099	5741524	5742966	-	41
gi|110645304|ref|NC_002516|pseudocap|136	269944	270288	345	270118	5.6797	1825.2	1823.2	PA0239	269669	270547	+	0
gi|110645304|ref|NC_002516|pseudocap|136	2971889	2972242	354	2972061	5.64775	1805.61	1803.61	PA2628	2971734	2972624	+	0
gi|110645304|ref|NC_002516|pseudocap|136	4355703	4356048	346	4355876	5.61935	1788.33	1786.33	PA3889	4355266	4356201	+	0
gi|110645304|ref|NC_002516|pseudocap|136	5674911	5675268	358	5675098	5.3699	1778.82	1776.83	PA5038	5674028	5675134	-	0
gi|110645304|ref|NC_002516|pseudocap|136	2174976	2175293	318	2175130	5.58386	1766.61	1764.62	PA1990	2175062	2176888	+	0
gi|110645304|ref|NC_002516|pseudocap|136	4221687	4222143	457	4221859	5.07476	1764.69	1762.7	PA3765	4221213	4221797	-	62
gi|110645304|ref|NC_002516|pseudocap|136	354732	355091	360	354913	5.12805	1748.78	1746.79	PA0315	354754	355191	+	0
gi|110645304|ref|NC_002516|pseudocap|136	5234193	5234566	374	5234356	5.53179	1735.3	1733.31	PA4666	5233585	5234853	-	0
gi|110645304|ref|NC_002516|pseudocap|136	502848	503353	506	503167	5.47736	1702.68	1700.7	PA0447	502719	503900	-	0
gi|110645304|ref|NC_002516|pseudocap|136	342100	342539	440	342286	5.33856	1671.79	1669.81	PA0303	342292	343173	+	6
gi|110645304|ref|NC_002516|pseudocap|136	1734333	1734791	459	1734629	5.34998	1668.85	1666.87	PA1591	1734004	1734768	+	0
gi|110645304|ref|NC_002516|pseudocap|136	1282710	1283066	357	1282884	5.4111	1663.65	1661.67	PA1181	1279810	1283172	+	0
gi|110645304|ref|NC_002516|pseudocap|136	481835	482172	338	481998	5.40992	1662.91	1660.93	PA0430	481196	482068	-	0
gi|110645304|ref|NC_002516|pseudocap|136	969009	969453	445	969285	5.40518	1659.98	1658	PA0886	968205	969488	+	0
gi|110645304|ref|NC_002516|pseudocap|136	1797882	1798227	346	1798051	5.38507	1647.53	1645.55	PA1651	1797958	1799154	-	0
gi|110645304|ref|NC_002516|pseudocap|136	836105	836434	330	836264	5.38389	1647.53	1645.55	PA0767	835523	837322	+	0
gi|110645304|ref|NC_002516|pseudocap|136	3285074	3285593	520	3285282	5.36732	1637.29	1635.31	PA2929	3285007	3285621	-	0
gi|110645304|ref|NC_002516|pseudocap|136	3317255	3317585	331	3317409	3.13901	1620.02	1618.05	PA2957	3316800	3317438	-	0
gi|110645304|ref|NC_002516|pseudocap|136	4276888	4277608	721	4277126	4.05434	1603.6	1601.62	PA3821	4277085	4278947	-	0
gi|110645304|ref|NC_002516|pseudocap|136	3927777	3928117	341	3927957	5.27858	1584.97	1583	PA3512	3927558	3928334	-	0
gi|110645304|ref|NC_002516|pseudocap|136	2190728	2191039	312	2190884	5.26674	1578.47	1576.5	PA2004	2190891	2192282	-	7
gi|110645304|ref|NC_002516|pseudocap|136	4962622	4963240	619	4962791	4.52595	1565.63	1563.66	PA4429	4962273	4963055	-	0
gi|110645304|ref|NC_002516|pseudocap|136	850234	850580	347	850418	5.24189	1564.04	1562.08	PA0781	849256	851319	-	0
gi|110645304|ref|NC_002516|pseudocap|136	712144	712540	397	712315	5.22651	1554.69	1552.73	PA0659	712081	713157	-	0
gi|110645304|ref|NC_002516|pseudocap|136	5903266	5903601	336	5903436	4.89532	1519.79	1517.83	PA5242	5902386	5904596	-	0
gi|110645304|ref|NC_002516|pseudocap|136	1044908	1045197	290	1045081	3.22582	1505.14	1503.18	PA0958	1043983	1045314	-	0
gi|110645304|ref|NC_002516|pseudocap|136	1299247	1299554	308	1299426	3.5245	1499.48	1497.52	PA1197	1298722	1299492	+	0
gi|110645304|ref|NC_002516|pseudocap|136	5510870	5511328	459	5511050	5.09635	1479.79	1477.84	PA4912	5510839	5511753	-	0
gi|110645304|ref|NC_002516|pseudocap|136	3109141	3109442	302	3109296	3.24655	1464.21	1462.26	PA2747	3108970	3109257	-	39
gi|110645304|ref|NC_002516|pseudocap|136	342630	342978	349	342812	4.1762	1461.1	1459.15	PA0303	342292	343173	+	0
gi|110645304|ref|NC_002516|pseudocap|136	3078712	3079080	369	3078910	5.01471	1433.31	1431.36	PA2725	3077312	3079195	+	0
gi|110645304|ref|NC_002516|pseudocap|136	5164950	5165429	480	5165233	4.99696	1423.51	1421.56	PA4606	5163788	5165854	-	0
gi|110645304|ref|NC_002516|pseudocap|136	3035828	3036219	392	3036014	4.13678	1420.41	1418.46	PA2685	3035752	3037932	-	0
gi|110645304|ref|NC_002516|pseudocap|136	4135983	4136343	361	4136154	4.97093	1408.84	1406.9	PA3694	4135970	4136293	-	0
gi|110645304|ref|NC_002516|pseudocap|136	5747579	5747905	327	5747759	4.91177	1375.51	1373.57	PA5103	5746849	5747871	-	0
gi|110645304|ref|NC_002516|pseudocap|136	1572424	1573144	721	1572900	4.87982	1357.56	1355.62	PA1443	1572552	1573523	+	0
gi|110645304|ref|NC_002516|pseudocap|136	6157664	6158311	648	6157885	4.87745	1356.18	1354.24	PA5468	6156854	6158158	+	0
gi|110645304|ref|NC_002516|pseudocap|136	1073779	1074055	277	1073924	2.63676	1355.3	1353.36	PA0992	1073285	1073902	+	22
gi|110645304|ref|NC_002516|pseudocap|136	5837655	5837955	301	5837801	4.86443	1348.61	1346.67	PA5185	5837449	5837892	-	0
gi|110645304|ref|NC_002516|pseudocap|136	4706869	4707192	324	4707047	4.79581	1310.97	1309.03	PA4206	4706410	4707522	+	0
gi|110645304|ref|NC_002516|pseudocap|136	2945017	2945375	359	2945203	3.90309	1306.24	1304.31	PA2601	2944255	2945151	-	52
gi|110645304|ref|NC_002516|pseudocap|136	725219	725485	267	725364	2.32452	1276.04	1274.11	PA0668.4	724103	726993	+	0
gi|110645304|ref|NC_002516|pseudocap|136	473034	473664	631	473220	4.54213	1270.64	1268.71	PA0426	473191	476331	+	0
gi|110645304|ref|NC_002516|pseudocap|136	5071394	5071693	300	5071567	2.76897	1265.22	1263.3	PA4526	5069763	5071463	+	104
gi|110645304|ref|NC_002516|pseudocap|136	5681106	5681379	274	5681229	2.75077	1250.88	1248.96	PA5045	5680898	5683366	+	0
gi|110645304|ref|NC_002516|pseudocap|136	820082	820403	322	820236	4.62187	1216.01	1214.09	PA0752	819855	821372	-	0
gi|110645304|ref|NC_002516|pseudocap|136	5265869	5266136	268	5265992	2.32886	1209.75	1207.83	PA4690.2	5264362	5267252	-	0
gi|110645304|ref|NC_002516|pseudocap|136	200870	201302	433	201046	4.60293	1206.04	1204.12	PA0176	199600	201639	-	0
gi|110645304|ref|NC_002516|pseudocap|136	5629668	5629985	318	5629847	4.60175	1205.38	1203.46	PA5011	5629786	5630853	-	0
gi|110645304|ref|NC_002516|pseudocap|136	5273989	5274351	363	5274163	3.39334	1200.12	1198.2	PA4696	5274008	5275732	-	0
gi|110645304|ref|NC_002516|pseudocap|136	1842968	1843321	354	1843147	4.57454	1190.81	1188.89	PA1693	1842568	1843221	-	0
gi|110645304|ref|NC_002516|pseudocap|136	6041353	6041619	267	6041476	2.29145	1168.51	1166.6	PA5369.2	6039846	6042736	-	0
gi|110645304|ref|NC_002516|pseudocap|136	4458447	4458790	344	4458623	3.98519	1135.6	1133.69	PA3977	4457362	4458645	+	0
gi|110645304|ref|NC_002516|pseudocap|136	4790343	4790606	264	4790462	2.26293	1132.97	1131.07	PA4280.2	4788836	4791724	-	0
gi|110645304|ref|NC_002516|pseudocap|136	5002515	5002825	311	5002655	4.45029	1125.31	1123.4	PA4474	5002455	5003897	-	0
gi|110645304|ref|NC_002516|pseudocap|136	3319748	3320068	321	3319918	3.82249	1103.12	1101.22	PA2960	3319674	3320030	-	0
gi|110645304|ref|NC_002516|pseudocap|136	3899890	3900242	353	3900060	3.77337	1098.12	1096.22	PA3485	3899501	3899938	+	122
gi|110645304|ref|NC_002516|pseudocap|136	1511480	1511787	308	1511647	3.3967	1090.92	1089.01	PA1390	1511232	1512266	+	0
gi|110645304|ref|NC_002516|pseudocap|136	4387462	4387784	323	4387631	4.38048	1088.51	1086.61	PA3919	4387336	4388727	-	0
gi|110645304|ref|NC_002516|pseudocap|136	5795423	5795752	330	5795586	4.3722	1084.02	1082.12	PA5146	5793705	5795957	+	0
gi|110645304|ref|NC_002516|pseudocap|136	1954123	1954426	304	1954272	3.33534	1063.93	1062.04	PA1801	1954069	1954710	+	0
gi|110645304|ref|NC_002516|pseudocap|136	1944640	1944997	358	1944814	3.99838	1043.41	1041.52	PA1795	1944747	1946129	+	0
gi|110645304|ref|NC_002516|pseudocap|136	3660257	3660609	353	3660431	4.26925	1031.23	1029.33	PA3271	3660022	3663501	+	0
gi|110645304|ref|NC_002516|pseudocap|136	2015875	2016216	342	2016042	4.26452	1028.7	1026.81	PA1856	2015139	2016581	-	0
gi|110645304|ref|NC_002516|pseudocap|136	762531	762876	346	762721	2.78635	1023.62	1021.74	PA0691	762891	763493	+	170
gi|110645304|ref|NC_002516|pseudocap|136	6217459	6217777	319	6217607	3.58257	1016.4	1014.51	PA5524	6217313	6218095	+	0
gi|110645304|ref|NC_002516|pseudocap|136	2034912	2035225	314	2035062	4.1735	1012.22	1010.34	PA1873	2034918	2035940	-	0
gi|110645304|ref|NC_002516|pseudocap|136	5323703	5323997	295	5323841	3.87081	1007.69	1005.8	PA4740	5323374	5325479	-	0
gi|110645304|ref|NC_002516|pseudocap|136	1280325	1280681	357	1280523	4.20654	999.213	997.329	PA1181	1279810	1283172	+	0
gi|110645304|ref|NC_002516|pseudocap|136	1115807	1116163	357	1115996	3.32876	954.229	952.353	PA1028	1114774	1116060	+	0
gi|110645304|ref|NC_002516|pseudocap|136	4916615	4917006	392	4916804	3.6006	951.621	949.745	PA4385	4915481	4917124	-	0
gi|110645304|ref|NC_002516|pseudocap|136	6052887	6053197	311	6053031	4.09413	942.921	941.047	PA5375	6051644	6053194	+	0
gi|110645304|ref|NC_002516|pseudocap|136	1979464	1979809	346	1979637	3.63182	932.915	931.042	PA1820	1978439	1979941	-	0
gi|110645304|ref|NC_002516|pseudocap|136	3182884	3183211	328	3183049	4.07257	932.752	930.879	PA2830	3182986	3183861	+	0
gi|110645304|ref|NC_002516|pseudocap|136	4180989	4181317	329	4181184	3.75758	922.304	920.433	PA3729	4179276	4181342	-	0
gi|110645304|ref|NC_002516|pseudocap|136	5614836	5615154	319	5615008	3.47293	916.57	914.7	PA4997	5613733	5615544	-	0
gi|110645304|ref|NC_002516|pseudocap|136	3442481	3442795	315	3442627	4.0255	909.423	907.554	PA3069	3441713	3442483	-	144
gi|110645304|ref|NC_002516|pseudocap|136	2468008	2468340	333	2468170	3.81181	899.709	897.842	PA2242	2468032	2469099	+	0
gi|110645304|ref|NC_002516|pseudocap|136	1185720	1186025	306	1185875	3.491	895.319	893.453	PA1094	1185060	1186484	+	0
gi|110645304|ref|NC_002516|pseudocap|136	1165186	1165535	350	1165352	3.75833	892.735	890.869	PA1079	1165141	1165854	+	0
gi|110645304|ref|NC_002516|pseudocap|136	4765712	4766022	311	4765856	2.80462	884.129	882.265	PA4261	4765713	4766012	-	0
gi|110645304|ref|NC_002516|pseudocap|136	2654926	2655224	299	2655092	2.3966	881.937	880.073	PA2397	2653435	2655084	+	8
gi|110645304|ref|NC_002516|pseudocap|136	6156708	6157036	329	6156892	3.93913	867.373	865.512	PA5468	6156854	6158158	+	0
gi|110645304|ref|NC_002516|pseudocap|136	3615563	3615894	332	3615749	3.93203	863.8	861.939	PA3228	3614930	3616762	+	0
gi|110645304|ref|NC_002516|pseudocap|136	5407372	5407671	300	5407533	3.92966	862.61	860.749	PA4817	5407376	5407870	+	0
gi|110645304|ref|NC_002516|pseudocap|136	4407375	4407713	339	4407542	3.90954	853.11	851.251	PA3931	4406806	4407585	+	0
gi|110645304|ref|NC_002516|pseudocap|136	5035962	5036281	320	5036129	2.82401	839.04	837.184	PA4498	5034860	5036077	-	52
gi|110645304|ref|NC_002516|pseudocap|136	4434437	4435076	640	4434602	3.87523	836.568	834.712	PA3954	4434150	4435244	+	0
gi|110645304|ref|NC_002516|pseudocap|136	4703001	4703346	346	4703159	3.31477	822.167	820.315	PA4203	4703205	4704059	+	46
gi|110645304|ref|NC_002516|pseudocap|136	5443510	5443836	327	5443659	3.83618	818.38	816.528	PA4848	5442792	5444141	+	0
gi|110645304|ref|NC_002516|pseudocap|136	4118652	4118961	310	4118817	3.36327	816.546	814.695	PA3676	4116188	4119265	-	0
gi|110645304|ref|NC_002516|pseudocap|136	2426366	2426697	332	2426534	3.82553	813.126	811.275	PA2207	2425497	2427017	-	0
gi|110645304|ref|NC_002516|pseudocap|136	5773819	5774126	308	5773964	3.82198	811.376	809.525	PA5125	5773377	5774807	+	0
gi|110645304|ref|NC_002516|pseudocap|136	3216421	3216716	296	3216580	3.3389	802.003	800.155	PA2864	3216456	3216890	-	0
gi|110645304|ref|NC_002516|pseudocap|136	5638077	5638386	310	5638212	3.7995	800.908	799.059	PA5015	5636156	5638804	+	0
gi|110645304|ref|NC_002516|pseudocap|136	3830722	3831029	308	3830869	3.75572	780.684	778.84	PA3421	3829471	3830841	-	28
gi|110645304|ref|NC_002516|pseudocap|136	4467075	4467391	317	4467239	3.49743	762.672	760.831	PA3987	4466925	4469546	+	0
gi|110645304|ref|NC_002516|pseudocap|136	6016864	6017161	298	6017016	3.17685	756.539	754.699	PA5347	6016622	6017014	-	2
gi|110645304|ref|NC_002516|pseudocap|136	244794	245364	571	244940	3.69892	754.372	752.533	PA0217	244690	245619	-	0
gi|110645304|ref|NC_002516|pseudocap|136	147297	147599	303	147463	3.6196	751.285	749.447	PA0129	145965	147392	-	71
gi|110645304|ref|NC_002516|pseudocap|136	254625	254941	317	254764	2.50876	748.064	746.226	PA0225	254791	255330	+	27
gi|110645304|ref|NC_002516|pseudocap|136	2396005	2396309	305	2396182	2.7269	736.823	734.988	PA2174	2395944	2396252	-	0
gi|110645304|ref|NC_002516|pseudocap|136	125904	126200	297	126045	3.64923	731.742	729.908	PA0103	124810	126381	+	0
gi|110645304|ref|NC_002516|pseudocap|136	2134261	2134571	311	2134406	3.63976	727.243	725.41	PA1949	2134393	2135406	+	0
gi|110645304|ref|NC_002516|pseudocap|136	180382	180765	384	180535	3.63148	723.315	721.483	PA0158	179522	182569	+	0
gi|110645304|ref|NC_002516|pseudocap|136	1217552	1217858	307	1217688	3.28345	719.035	717.204	PA1124	1216671	1218167	+	0
gi|110645304|ref|NC_002516|pseudocap|136	334291	334608	318	334432	2.24589	711.068	709.238	PA0296	333079	334455	-	0
gi|110645304|ref|NC_002516|pseudocap|136	4066435	4066693	259	4066557	3.60426	711.017	709.188	PA3631	4066103	4067329	+	0
gi|110645304|ref|NC_002516|pseudocap|136	359892	360188	297	360017	3.58415	702.119	700.292	PA0320	359982	360332	+	0
gi|110645304|ref|NC_002516|pseudocap|136	5417685	5417978	294	5417832	3.57705	698.791	696.965	PA4825	5415413	5418124	-	0
gi|110645304|ref|NC_002516|pseudocap|136	6033198	6033500	303	6033335	3.40183	692.901	691.076	PA5366	6033211	6034044	-	0
gi|110645304|ref|NC_002516|pseudocap|136	6220970	6221293	324	6221134	3.54865	686.088	684.264	PA5529	6221101	6222858	+	0
gi|110645304|ref|NC_002516|pseudocap|136	1161311	1161608	298	1161460	3.35968	685.357	683.534	PA1073	1160672	1161595	-	0
gi|110645304|ref|NC_002516|pseudocap|136	1205189	1205474	286	1205357	2.34656	683.841	682.018	PA1112.1	1205031	1205330	-	27
gi|110645304|ref|NC_002516|pseudocap|136	607320	607601	282	607463	3.52025	673.464	671.644	PA0548	606160	608157	+	0
gi|110645304|ref|NC_002516|pseudocap|136	5353121	5353441	321	5353276	3.51197	670.184	668.365	PA4767	5353073	5353507	-	0
gi|110645304|ref|NC_002516|pseudocap|136	1651407	1651697	291	1651565	3.51079	669.638	667.819	PA1519	1650549	1651898	-	0
gi|110645304|ref|NC_002516|pseudocap|136	158154	158419	266	158260	2.03714	666.706	664.887	PA0139	158199	158762	+	0
gi|110645304|ref|NC_002516|pseudocap|136	4977058	4977366	309	4977218	2.95758	657.21	655.394	PA4443	4976607	4977524	-	0
gi|110645304|ref|NC_002516|pseudocap|136	2232553	2232832	280	2232660	2.70903	654.358	652.543	PA2041	2232222	2233592	+	0
gi|110645304|ref|NC_002516|pseudocap|136	3157175	3157473	299	3157351	3.1791	644.592	642.779	PA2800	3156860	3157564	-	0
gi|110645304|ref|NC_002516|pseudocap|136	3001597	3001911	315	3001745	3.31598	634.819	633.009	PA2652	3000074	3001759	-	0
gi|110645304|ref|NC_002516|pseudocap|136	2935900	2936203	304	2936050	3.41967	629.653	627.845	PA2593	2935851	2936423	+	0
gi|110645304|ref|NC_002516|pseudocap|136	857721	858037	317	857889	2.88248	625.971	624.163	PA0784	856942	857871	-	18
gi|110645304|ref|NC_002516|pseudocap|136	4213034	4213369	336	4213198	3.39009	616.87	615.064	PA3761	4212848	4214560	+	0
gi|110645304|ref|NC_002516|pseudocap|136	4403864	4404177	314	4403998	3.38773	615.809	614.003	PA3929	4403891	4404898	-	0
gi|110645304|ref|NC_002516|pseudocap|136	4309375	4309670	296	4309511	3.37826	612.099	610.294	PA3848	4308456	4309811	+	0
gi|110645304|ref|NC_002516|pseudocap|136	1824384	1824954	571	1824786	2.69698	608.509	606.705	PA1672	1824343	1824723	-	63
gi|110645304|ref|NC_002516|pseudocap|136	1585533	1585824	292	1585663	3.1754	607.341	605.538	PA1456	1585640	1586014	+	0
gi|110645304|ref|NC_002516|pseudocap|136	689341	689686	346	689520	3.31501	605.838	604.035	PA0633	689537	690031	+	17
gi|110645304|ref|NC_002516|pseudocap|136	3644947	3645254	308	3645099	3.30419	594.03	592.231	PA3258	3645099	3646904	+	0
gi|110645304|ref|NC_002516|pseudocap|136	3179972	3180275	304	3180122	3.16887	593.604	591.805	PA2826	3179957	3180442	-	0
gi|110645304|ref|NC_002516|pseudocap|136	201810	202104	295	201916	3.32501	588.961	587.163	PA0177	201675	202160	-	0
gi|110645304|ref|NC_002516|pseudocap|136	1796345	1796652	308	1796502	3.32265	588.439	586.641	PA1649	1796138	1796899	+	0
gi|110645304|ref|NC_002516|pseudocap|136	2411134	2411442	309	2411278	2.80933	586.177	584.38	PA2191	2410344	2411480	-	0
gi|110645304|ref|NC_002516|pseudocap|136	5956130	5956434	305	5956267	3.27413	567.682	565.89	PA5291	5955180	5957165	+	0
gi|110645304|ref|NC_002516|pseudocap|136	2587144	2587432	289	2587285	3.27177	566.651	564.859	PA2342	2586434	2587909	+	0
gi|110645304|ref|NC_002516|pseudocap|136	1856123	1856425	303	1856288	3.24127	566.269	564.477	PA1710	1855862	1856299	+	0
gi|110645304|ref|NC_002516|pseudocap|136	5131327	5131606	280	5131448	3.24455	555.354	553.566	PA4582	5131428	5132573	+	0
gi|110645304|ref|NC_002516|pseudocap|136	5450575	5450893	319	5450757	3.23982	553.819	552.031	PA4855	5450757	5452046	+	0
gi|110645304|ref|NC_002516|pseudocap|136	2493036	2493315	280	2493183	2.99188	550.529	548.743	PA2264	2493218	2493934	+	35
gi|110645304|ref|NC_002516|pseudocap|136	4084820	4085096	277	4084942	2.60573	546.417	544.632	PA3647	4084505	4085011	-	0
gi|110645304|ref|NC_002516|pseudocap|136	4250595	4250890	296	4250771	2.16012	545.287	543.502	PA3792	4250828	4252606	+	57
gi|110645304|ref|NC_002516|pseudocap|136	4340237	4340527	291	4340386	3.19604	535.524	533.741	PA3875	4338261	4342046	-	0
gi|110645304|ref|NC_002516|pseudocap|136	747312	747624	313	747456	3.04982	529.357	527.577	PA0688	747470	748576	+	14
gi|110645304|ref|NC_002516|pseudocap|136	4754912	4755251	340	4755056	2.50516	525.463	523.683	PA4238	4754423	4755424	-	0
gi|110645304|ref|NC_002516|pseudocap|136	817844	818237	394	818031	2.95942	525.134	523.354	PA0750	818003	818698	+	0
gi|110645304|ref|NC_002516|pseudocap|136	1138509	1138867	359	1138715	3.16409	522.446	520.668	PA1051	1138314	1139672	+	0
gi|110645304|ref|NC_002516|pseudocap|136	4266279	4266562	284	4266420	3.03389	515.831	514.055	PA3806	4265306	4266445	-	0
gi|110645304|ref|NC_002516|pseudocap|136	4152790	4153084	295	4152936	3.12859	508.491	506.717	PA3709	4152611	4154230	-	0
gi|110645304|ref|NC_002516|pseudocap|136	3427261	3427559	299	3427395	3.12504	507.004	505.231	PA3062	3426928	3427446	-	0
gi|110645304|ref|NC_002516|pseudocap|136	3577757	3578030	274	3577906	3.12504	507.004	505.231	PA3187	3577320	3578480	-	0
gi|110645304|ref|NC_002516|pseudocap|136	3229803	3230116	314	3229956	3.11913	504.529	502.756	PA2876	3229484	3230182	-	0
gi|110645304|ref|NC_002516|pseudocap|136	2003515	2003824	310	2003680	2.89528	504.248	502.476	PA1843	1999889	2003593	-	87
gi|110645304|ref|NC_002516|pseudocap|136	5688302	5688587	286	5688438	3.10966	500.577	498.805	PA5050	5687496	5689715	+	0
gi|110645304|ref|NC_002516|pseudocap|136	117282	117558	277	117402	3.10019	497.127	495.357	PA0095	115299	117524	+	0
gi|110645304|ref|NC_002516|pseudocap|136	1728244	1728552	309	1728392	2.84501	493.999	492.23	PA1587	1728416	1729852	+	24
gi|110645304|ref|NC_002516|pseudocap|136	2136441	2136724	284	2136603	3.07493	488.186	486.418	PA1951	2136520	2137785	-	0
gi|110645304|ref|NC_002516|pseudocap|136	1895097	1895431	335	1895263	3.05878	480.497	478.732	PA1755	1895280	1895627	-	17
gi|110645304|ref|NC_002516|pseudocap|136	4461978	4462281	304	4462129	3.03512	471.293	469.53	PA3981	4461388	4462410	+	0
gi|110645304|ref|NC_002516|pseudocap|136	5151660	5151970	311	5151811	3.02802	468.4	466.638	PA4598	5151078	5154209	-	0
gi|110645304|ref|NC_002516|pseudocap|136	1746572	1746886	315	1746738	2.68027	464.146	462.385	PA1604	1746692	1747597	-	0
gi|110645304|ref|NC_002516|pseudocap|136	547743	548004	262	547871	3.00672	460.236	458.477	PA0486	547432	548406	-	0
gi|110645304|ref|NC_002516|pseudocap|136	4617480	4617749	270	4617613	2.99488	455.934	454.176	PA4130	4617535	4619208	-	0
gi|110645304|ref|NC_002516|pseudocap|136	994931	995329	399	995171	2.74434	454.255	452.498	PA0912	995172	995711	-	1
gi|110645304|ref|NC_002516|pseudocap|136	5686893	5687201	309	5687035	2.95702	441.231	439.478	PA5048	5686278	5687045	-	0
gi|110645304|ref|NC_002516|pseudocap|136	2368052	2368347	296	2368186	2.944	436.056	434.304	PA2152	2368111	2371413	+	0
gi|110645304|ref|NC_002516|pseudocap|136	2805897	2806176	280	2806022	2.93809	434.179	432.428	PA2490	2805917	2806291	+	0
gi|110645304|ref|NC_002516|pseudocap|136	4240201	4240572	372	4240405	2.89194	416.498	414.753	PA3781	4239299	4240579	+	0
gi|110645304|ref|NC_002516|pseudocap|136	4861605	4861896	292	4861742	2.89194	416.498	414.753	PA4333	4861653	4863176	+	0
gi|110645304|ref|NC_002516|pseudocap|136	1883384	1883702	319	1883547	2.21544	416.063	414.318	PA1738	1882595	1883509	-	38
gi|110645304|ref|NC_002516|pseudocap|136	2988813	2989078	266	2988937	2.88721	414.653	412.909	PA2642	2987721	2990438	+	0
gi|110645304|ref|NC_002516|pseudocap|136	6058049	6058301	253	6058151	2.82923	393.643	391.906	PA5379	6056877	6058253	+	0
gi|110645304|ref|NC_002516|pseudocap|136	3905423	3905918	496	3905815	1.69573	391.917	390.181	PA3487	3902663	3905962	+	0
gi|110645304|ref|NC_002516|pseudocap|136	4961372	4961656	285	4961517	2.2829	391.686	389.95	PA4427	4961151	4961558	-	0
gi|110645304|ref|NC_002516|pseudocap|136	3713180	3713446	267	3713302	2.81976	390.03	388.294	PA3311	3712560	3714911	+	0
gi|110645304|ref|NC_002516|pseudocap|136	87620	87934	315	87803	2.81858	389.579	387.844	PA0074	87000	90098	-	0
gi|110645304|ref|NC_002516|pseudocap|136	1695615	1695916	302	1695764	2.80675	385.082	383.348	PA1557	1694852	1696279	-	0
gi|110645304|ref|NC_002516|pseudocap|136	4520767	4521074	308	4520922	2.67497	378.278	376.547	PA4038	4520198	4520932	+	0
gi|110645304|ref|NC_002516|pseudocap|136	38469	38746	278	38615	2.76415	369.935	368.207	PA0036	37890	39098	-	0
gi|110645304|ref|NC_002516|pseudocap|136	2839241	2839527	287	2839362	2.75942	368.167	366.44	PA2520	2837334	2840489	-	0
gi|110645304|ref|NC_002516|pseudocap|136	3344858	3345139	282	3344970	2.75823	367.726	365.998	PA2986	3343799	3345100	-	0
gi|110645304|ref|NC_002516|pseudocap|136	5947844	5948112	269	5947964	2.75823	367.726	365.998	PA5283	5947295	5948671	+	0
gi|110645304|ref|NC_002516|pseudocap|136	4116478	4116792	315	4116641	2.74167	362.006	360.281	PA3676	4116188	4119265	-	0
gi|110645304|ref|NC_002516|pseudocap|136	5643335	5643605	271	5643449	2.73575	359.815	358.091	PA5017	5641010	5643709	+	0
gi|110645304|ref|NC_002516|pseudocap|136	6128190	6128469	280	6128327	2.73575	359.815	358.091	PA5442	6128056	6130911	-	0
gi|110645304|ref|NC_002516|pseudocap|136	5213647	5213938	292	5213795	2.73457	359.378	357.654	PA4647	5213474	5214757	+	0
gi|110645304|ref|NC_002516|pseudocap|136	3480576	3480852	277	3480701	2.51715	356.862	355.139	PA3102	3480697	3481914	-	0
gi|110645304|ref|NC_002516|pseudocap|136	6086078	6086376	299	6086216	2.71918	354.141	352.42	PA5410	6085385	6086674	-	0
gi|110645304|ref|NC_002516|pseudocap|136	4078495	4078788	294	4078661	2.71327	351.967	350.247	PA3640	4075157	4078678	-	0
gi|110645304|ref|NC_002516|pseudocap|136	2058031	2058327	297	2058188	2.61171	344.153	342.436	PA1888	2057930	2059339	-	0
gi|110645304|ref|NC_002516|pseudocap|136	5845934	5846253	320	5846105	2.40934	340.408	338.692	PA5193	5846125	5847018	-	20
gi|110645304|ref|NC_002516|pseudocap|136	733865	734136	272	734015	2.67422	338.175	336.46	PA0673	733673	733993	-	22
gi|110645304|ref|NC_002516|pseudocap|136	5148399	5148658	260	5148549	2.37714	337.717	336.003	PA4595	5146907	5148571	-	0
gi|110645304|ref|NC_002516|pseudocap|136	3696131	3696422	292	3696288	2.6541	331.356	329.644	PA3299	3695511	3697199	-	0
gi|110645304|ref|NC_002516|pseudocap|136	3096422	3096674	253	3096540	2.16296	327.216	325.506	PA2735	3096130	3098508	-	0
gi|110645304|ref|NC_002516|pseudocap|136	3728489	3728789	301	3728668	2.63636	325.431	323.721	PA3325	3728240	3729127	+	0
gi|110645304|ref|NC_002516|pseudocap|136	4444837	4445096	260	4444984	1.93044	325.329	323.619	PA3965	4444978	4445487	+	0
gi|110645304|ref|NC_002516|pseudocap|136	113569	113836	268	113722	2.63517	325.01	323.3	PA0093	113303	114595	-	0
gi|110645304|ref|NC_002516|pseudocap|136	292624	292896	273	292769	2.37645	324.651	322.941	PA0260	291154	293304	-	0
gi|110645304|ref|NC_002516|pseudocap|136	2005075	2005385	311	2005242	2.59922	320.222	318.514	PA1846	2005254	2007542	+	12
gi|110645304|ref|NC_002516|pseudocap|136	2742505	2742772	268	2742631	2.60914	316.202	314.496	PA2444	2742401	2743657	-	0
gi|110645304|ref|NC_002516|pseudocap|136	767098	767368	271	767235	2.60677	315.368	313.662	PA0694	767173	767592	+	0
gi|110645304|ref|NC_002516|pseudocap|136	189317	189624	308	189452	2.39939	311.973	310.269	PA0165	189120	189956	+	0
gi|110645304|ref|NC_002516|pseudocap|136	3845978	3846388	411	3846254	2.50489	311.941	310.237	PA3438	3845775	3846335	+	0
gi|110645304|ref|NC_002516|pseudocap|136	4692860	4693137	278	4693034	2.58397	309.621	307.918	PA4195	4692126	4692956	-	78
gi|110645304|ref|NC_002516|pseudocap|136	1910712	1911245	534	1911082	2.5013	304.605	302.904	PA1767	1910685	1912211	-	0
gi|110645304|ref|NC_002516|pseudocap|136	1272573	1272852	280	1272709	2.56063	299.678	297.979	PA1172	1272200	1272796	-	0
gi|110645304|ref|NC_002516|pseudocap|136	1149013	1149310	298	1149155	2.55234	297.227	295.53	PA1061	1148844	1149941	+	0
gi|110645304|ref|NC_002516|pseudocap|136	1591212	1591486	275	1591363	2.52567	295.394	293.697	PA1461	1591286	1592176	+	0
gi|110645304|ref|NC_002516|pseudocap|136	1678730	1679005	276	1678890	2.1423	294.504	292.808	PA1541	1678584	1678952	-	0
gi|110645304|ref|NC_002516|pseudocap|136	336232	336522	291	336383	2.44841	289.472	287.778	PA0298	335527	336885	+	0
gi|110645304|ref|NC_002516|pseudocap|136	2106389	2106659	271	2106510	2.51211	283.886	282.195	PA1926	2104597	2106447	+	63
gi|110645304|ref|NC_002516|pseudocap|136	638108	638408	301	638233	2.49203	279.921	278.231	PA0577	636304	638298	-	0
gi|110645304|ref|NC_002516|pseudocap|136	4356543	4357023	481	4356679	2.47307	271.568	269.882	PA3890	4356201	4356863	+	0
gi|110645304|ref|NC_002516|pseudocap|136	4536432	4536675	244	4536579	2.46478	268.815	267.131	PA4055	4535834	4536493	-	86
gi|110645304|ref|NC_002516|pseudocap|136	302403	302669	267	302547	2.46242	268.03	266.346	PA0266	301218	302498	+	49
gi|110645304|ref|NC_002516|pseudocap|136	1091381	1092044	664	1091723	2.36265	268.01	266.326	PA1007	1090891	1091964	+	0
gi|110645304|ref|NC_002516|pseudocap|136	3313912	3314178	267	3314072	2.41157	263.699	262.017	PA2953	3312791	3314446	+	0
gi|110645304|ref|NC_002516|pseudocap|136	3357203	3357450	248	3357334	2.37154	258.882	257.203	PA2999	3356162	3357499	-	0
gi|110645304|ref|NC_002516|pseudocap|136	6149036	6149286	251	6149169	2.39615	247.179	245.505	PA5457	6148319	6149182	+	0
gi|110645304|ref|NC_002516|pseudocap|136	3441340	3441626	287	3441469	2.17801	243.921	242.249	PA3068	3436578	3441440	-	29
gi|110645304|ref|NC_002516|pseudocap|136	6250185	6250425	241	6250309	1.98772	237.644	235.975	PA5555	6249685	6250545	-	0
gi|110645304|ref|NC_002516|pseudocap|136	4815436	4815704	269	4815569	2.31688	223.314	221.653	PA4292	4815043	4816512	+	0
gi|110645304|ref|NC_002516|pseudocap|136	5665882	5666144	263	5666017	2.31688	223.314	221.653	PA5034	5664990	5666057	-	0
gi|110645304|ref|NC_002516|pseudocap|136	5138684	5138962	279	5138828	1.93501	217.226	215.568	PA4588	5137417	5138754	-	74
gi|110645304|ref|NC_002516|pseudocap|136	1035158	1035405	248	1035283	2.1991	216.897	215.24	PA0947	1035277	1035981	+	0
gi|110645304|ref|NC_002516|pseudocap|136	4575405	4575672	268	4575551	2.2731	210.662	209.008	PA4092	4575332	4575844	+	0
gi|110645304|ref|NC_002516|pseudocap|136	3805095	3805379	285	3805249	2.25771	206.036	204.384	PA3400	3804940	3806073	-	0
gi|110645304|ref|NC_002516|pseudocap|136	5329641	5329873	233	5329744	2.08443	203.369	201.719	PA4744	5327427	5329949	-	0
gi|110645304|ref|NC_002516|pseudocap|136	2277537	2277825	289	2277699	2.22216	202.375	200.726	PA2073	2277552	2278982	+	0
gi|110645304|ref|NC_002516|pseudocap|136	4953475	4953726	252	4953591	2.17158	196.978	195.332	PA4418	4952604	4954343	-	0
gi|110645304|ref|NC_002516|pseudocap|136	3284668	3284926	259	3284799	2.22103	195.861	194.217	PA2928	3283375	3284598	-	201
gi|110645304|ref|NC_002516|pseudocap|136	1135985	1136272	288	1136146	2.21867	195.167	193.522	PA1048	1135408	1136289	+	0
gi|110645304|ref|NC_002516|pseudocap|136	5742348	5742618	271	5742485	2.21867	195.167	193.522	PA5099	5741524	5742966	-	0
gi|110645304|ref|NC_002516|pseudocap|136	3047255	3047493	239	3047371	2.14937	190.973	189.332	PA2693	3047116	3047616	+	0
gi|110645304|ref|NC_002516|pseudocap|136	4076138	4076387	250	4076254	2.19737	189.305	187.664	PA3640	4075157	4078678	-	0
gi|110645304|ref|NC_002516|pseudocap|136	2127590	2127846	257	2127701	2.1879	186.571	184.932	PA1944	2127684	2129171	+	0
gi|110645304|ref|NC_002516|pseudocap|136	5491033	5491295	263	5491202	2.01423	185.923	184.285	PA4896	5490645	5491181	-	21
gi|110645304|ref|NC_002516|pseudocap|136	2439623	2439886	264	2439769	2.12106	179.524	177.889	PA2218	2439150	2440253	-	0
gi|110645304|ref|NC_002516|pseudocap|136	4301593	4301895	303	4301705	2.15477	177.459	175.826	PA3839	4300117	4301949	+	0
gi|110645304|ref|NC_002516|pseudocap|136	6108960	6109197	238	6109090	1.93996	172.605	170.976	PA5428	6108176	6109084	-	6
gi|110645304|ref|NC_002516|pseudocap|136	5808310	5808580	271	5808440	2.12519	169.512	167.884	PA5160	5808368	5809897	+	0
gi|110645304|ref|NC_002516|pseudocap|136	2956120	2956351	232	2956236	1.92744	157.073	155.454	PA2614	2956153	2956779	-	0
gi|110645304|ref|NC_002516|pseudocap|136	2849472	2849795	324	2849582	2.06603	154.056	152.439	PA2526	2847776	2850886	-	0
gi|110645304|ref|NC_002516|pseudocap|136	130375	130671	297	130533	2.00839	153.759	152.142	PA0107	130115	130669	+	0
gi|110645304|ref|NC_002516|pseudocap|136	1987715	1987947	233	1987831	2.05893	152.48	150.864	PA1829	1987781	1988851	-	0
gi|110645304|ref|NC_002516|pseudocap|136	1984199	1984448	250	1984359	2.05538	151.538	149.923	PA1825	1984389	1985033	+	30
gi|110645304|ref|NC_002516|pseudocap|136	945951	946227	277	946099	1.95983	151.297	149.682	PA0865	945834	946907	+	0
gi|110645304|ref|NC_002516|pseudocap|136	834282	834699	418	834423	2.02698	144.391	142.781	PA0766	833949	835373	+	0
gi|110645304|ref|NC_002516|pseudocap|136	5821412	5821688	277	5821546	1.97211	142.163	140.554	PA5170	5820910	5822358	+	0
gi|110645304|ref|NC_002516|pseudocap|136	5493074	5493346	273	5493227	2.0116	140.413	138.806	PA4897	5491346	5494315	+	0
gi|110645304|ref|NC_002516|pseudocap|136	225066	225336	271	225147	1.9761	131.999	130.399	PA0195	224101	225219	+	0
gi|110645304|ref|NC_002516|pseudocap|136	4846076	4846355	280	4846229	1.9761	131.999	130.399	PA4317	4845938	4846675	+	0
gi|110645304|ref|NC_002516|pseudocap|136	259120	259377	258	259264	1.9315	130.284	128.685	PA0229	258463	259761	+	0
gi|110645304|ref|NC_002516|pseudocap|136	4062829	4063056	228	4062927	1.95463	128.764	127.167	PA3627	4062426	4062899	-	28
gi|110645304|ref|NC_002516|pseudocap|136	5741828	5742115	288	5741971	1.90742	126.933	125.337	PA5099	5741524	5742966	-	0
gi|110645304|ref|NC_002516|pseudocap|136	4310374	4310631	258	4310510	1.75991	125.674	124.079	PA3849	4309904	4310908	+	0
gi|110645304|ref|NC_002516|pseudocap|136	4985357	4985630	274	4985534	1.79137	124.511	122.918	PA4451	4985491	4985730	-	0
gi|110645304|ref|NC_002516|pseudocap|136	5031826	5032072	247	5031918	1.71589	118.584	116.996	PA4496	5031488	5033101	+	0
gi|110645304|ref|NC_002516|pseudocap|136	3137025	3137239	215	3137108	1.90392	114.97	113.385	PA2779	3137044	3137442	-	0
gi|110645304|ref|NC_002516|pseudocap|136	5963369	5963603	235	5963488	1.85827	114.887	113.303	PA5296	5962716	5964725	+	0
gi|110645304|ref|NC_002516|pseudocap|136	282402	282654	253	282532	1.88025	109.692	108.113	PA0250	282323	282757	-	0
gi|110645304|ref|NC_002516|pseudocap|136	4939682	4939939	258	4939825	1.86605	106.684	105.107	PA4407	4939300	4940484	-	0
gi|110645304|ref|NC_002516|pseudocap|136	434217	434601	385	434451	1.73826	105.212	103.637	PA0392	434226	434819	-	0
gi|110645304|ref|NC_002516|pseudocap|136	3360419	3360719	301	3360598	1.7383	102.579	101.006	PA3001	3359269	3360654	-	0
gi|110645304|ref|NC_002516|pseudocap|136	5768944	5769206	263	5769083	1.84121	101.303	99.7321	PA5121	5768442	5770649	-	0
gi|110645304|ref|NC_002516|pseudocap|136	6223959	6224347	389	6224138	1.72657	94.5167	92.9529	PA5530	6223174	6224481	+	0
gi|110645304|ref|NC_002516|pseudocap|136	5037410	5037656	247	5037492	1.62892	86.3025	84.748	PA4500	5037074	5038675	+	0
gi|110645304|ref|NC_002516|pseudocap|136	3422432	3422675	244	3422520	1.66448	86.2015	84.6471	PA3058	3421696	3423066	-	0
gi|110645304|ref|NC_002516|pseudocap|136	5845324	5845748	425	5845464	1.6388	74.4606	72.9198	PA5192	5844468	5846009	-	0
gi|110645304|ref|NC_002516|pseudocap|136	5511494	5511894	401	5511678	1.59491	66.9602	65.4287	PA4912	5510839	5511753	-	0

## Sheet: PA1359
chr	start	end	length	abs_summit	log2(fold_enrichment)	-log10(pvalue)	-log10(qvalue)	closest_feature	start	end	strand	distance_to_summit
gi|110645304|ref|NC_002516|pseudocap|136	1471313	1472020	708	1471592	67.5738	76632.3	76625.5	PA1359	1471016	1471672	-	0
gi|110645304|ref|NC_002516|pseudocap|136	2556947	2557514	568	2557345	3.27661	568.714	564.656	PA2319	2556948	2557964	+	0
gi|110645304|ref|NC_002516|pseudocap|136	4473576	4474185	610	4474002	3.19073	533.504	529.494	PA3993	4473623	4474639	+	0
gi|110645304|ref|NC_002516|pseudocap|136	6177033	6177500	468	6177336	2.30598	220.033	216.302	PA5486	6177325	6177918	-	0
gi|110645304|ref|NC_002516|pseudocap|136	1944711	1945261	551	1944928	2.21962	204.168	200.479	PA1795	1944747	1946129	+	0
gi|110645304|ref|NC_002516|pseudocap|136	3899942	3900355	414	3900130	1.96295	200.643	196.963	PA3486	3900233	3902659	+	103
gi|110645304|ref|NC_002516|pseudocap|136	4910994	4911412	419	4911151	2.16918	181.486	177.854	PA4380	4910871	4912151	-	0
gi|110645304|ref|NC_002516|pseudocap|136	500587	501238	652	500772	2.15619	177.793	174.177	PA0445	500104	501120	-	0
gi|110645304|ref|NC_002516|pseudocap|136	3044236	3044776	541	3044445	2.13522	172.145	168.55	PA2690	3043750	3044766	-	0
gi|110645304|ref|NC_002516|pseudocap|136	5383295	5383749	455	5383490	2.09927	162.677	159.121	PA4797	5382796	5383812	-	0
gi|110645304|ref|NC_002516|pseudocap|136	5933456	5933713	258	5933567	1.56486	158.978	155.437	PA5268	5933688	5934668	-	121
gi|110645304|ref|NC_002516|pseudocap|136	3842760	3843270	511	3842955	2.05234	150.598	147.091	PA3434	3842274	3843290	-	0
gi|110645304|ref|NC_002516|pseudocap|136	5893481	5893844	364	5893660	1.89341	114.514	111.141	PA5235	5892910	5894256	+	0
gi|110645304|ref|NC_002516|pseudocap|136	2550651	2551166	516	2550994	1.75116	109.882	106.526	PA2312a	2550619	2551122	-	0
gi|110645304|ref|NC_002516|pseudocap|136	2359490	2359797	308	2359683	1.8676	106.956	103.615	PA2144	2358364	2360802	+	0
gi|110645304|ref|NC_002516|pseudocap|136	5627823	5628221	399	5628002	1.83288	101.686	98.374	PA5009	5627865	5628671	-	0
gi|110645304|ref|NC_002516|pseudocap|136	194461	194770	310	194631	1.83265	99.4473	96.1453	PA0171	194206	194748	-	0
gi|110645304|ref|NC_002516|pseudocap|136	3489125	3489920	796	3489493	1.83365	99.4473	96.1453	PA3108	3488409	3489914	-	0
gi|110645304|ref|NC_002516|pseudocap|136	4169163	4169871	709	4169675	1.81068	94.7413	91.4777	PA3724	4168987	4170483	-	0
gi|110645304|ref|NC_002516|pseudocap|136	3349268	3349668	401	3349485	1.80469	93.451	90.1962	PA2991	3348838	3350232	-	0
gi|110645304|ref|NC_002516|pseudocap|136	4142804	4143252	449	4143084	1.7947	91.4022	88.1646	PA3701	4142570	4143665	-	0
gi|110645304|ref|NC_002516|pseudocap|136	4143535	117504	730	117005	1.62414	79.74	76.5917	PA0095	115299	117524	+	0
gi|110645304|ref|NC_002516|pseudocap|136	2043179	3797906	590	3797670	1.71082	74.7676	71.6579	PA3392	3797009	3798919	+	0
gi|110645304|ref|NC_002516|pseudocap|136	116775	1194507	303	1194360	1.68286	69.4652	66.3909	PA1102	1194207	1195223	+	0
gi|110645304|ref|NC_002516|pseudocap|136	3797317	6056305	368	6056116	1.65276	68.309	65.2459	PA5378	6055475	6056413	-	0
gi|110645304|ref|NC_002516|pseudocap|136	1194205	5903165	320	5902973	1.62997	67.4508	64.3954	PA5242	5902386	5904596	-	0
gi|110645304|ref|NC_002516|pseudocap|136	6055938	1184145	402	1183908	1.59671	65.3617	62.3243	PA1092	1183058	1184524	+	0
gi|110645304|ref|NC_002516|pseudocap|136	5902846	1001675	436	1001540	1.65091	63.8926	60.864	PA0917	1000013	1001917	+	0
gi|110645304|ref|NC_002516|pseudocap|136	1183744	928678	464	928488	1.64891	63.4552	60.4305	PA0849	927880	928830	+	0
gi|110645304|ref|NC_002516|pseudocap|136	1001240	2545249	335	2545090	1.61173	62.6357	59.6187	PA2306	2545042	2545659	-	0
gi|110645304|ref|NC_002516|pseudocap|136	928215	324213	312	324073	1.64092	62.1519	59.1394	PA0288	323616	324572	+	0
gi|110645304|ref|NC_002516|pseudocap|136	2544915	4082809	386	4082614	1.63068	61.3511	58.3481	PA3644	4082185	4082961	-	0
gi|110645304|ref|NC_002516|pseudocap|136	323902	5153357	489	5153082	1.57414	61.2896	58.287	PA4598	5151078	5154209	-	0
gi|110645304|ref|NC_002516|pseudocap|136	5127025	4426872	367	4426713	1.63693	61.2893	58.2868	PA3946	4423212	4426850	-	0
gi|110645304|ref|NC_002516|pseudocap|136	4082424	1086829	478	1086734	1.50842	61.0714	58.0746	PA1003	1086097	1087095	-	0
gi|110645304|ref|NC_002516|pseudocap|136	5152869	2853074	311	2852945	1.63193	60.4322	57.4419	PA2527	2850883	2854014	-	0
gi|110645304|ref|NC_002516|pseudocap|136	4426506	505525	252	505406	1.61062	59.6283	56.648	PA0449	505047	505586	+	0
gi|110645304|ref|NC_002516|pseudocap|136	1086352	3002822	300	3002690	1.61696	57.8916	54.9329	PA2653	3001873	3003198	-	0
gi|110645304|ref|NC_002516|pseudocap|136	2852764	2104895	295	2104748	1.61096	56.8471	53.8999	PA1926	2104597	2106447	+	0
gi|110645304|ref|NC_002516|pseudocap|136	505274	4832597	500	4832231	1.60996	56.6392	53.6953	PA4307	4831372	4833270	+	0
gi|110645304|ref|NC_002516|pseudocap|136	3002523	4607541	282	4607420	1.60697	56.2245	53.2863	PA4118	4606885	4607454	+	0
gi|110645304|ref|NC_002516|pseudocap|136	2104601	3559034	401	3558933	1.57909	55.9709	53.0363	PA3168	3556427	3559198	-	0
gi|110645304|ref|NC_002516|pseudocap|136	4832098	3501239	475	3500925	1.60298	55.6045	52.6736	PA3118	3500668	3501750	-	0
gi|110645304|ref|NC_002516|pseudocap|136	4607260	669830	438	669524	1.60298	55.6045	52.6736	PA0607	669415	670089	+	0
gi|110645304|ref|NC_002516|pseudocap|136	3558634	870889	269	870749	1.60098	55.1931	52.2678	PA0794	870249	872855	-	0
gi|110645304|ref|NC_002516|pseudocap|136	3500765	1573462	311	1573342	1.59998	54.9879	52.0651	PA1443	1572552	1573523	+	0
gi|110645304|ref|NC_002516|pseudocap|136	669393	4913816	269	4913673	1.59898	54.9879	52.0651	PA4382	4913041	4913835	+	0
gi|110645304|ref|NC_002516|pseudocap|136	870621	5492876	502	5492643	1.58056	53.4793	50.5796	PA4897	5491346	5494315	+	0
gi|110645304|ref|NC_002516|pseudocap|136	1573152	129581	286	129440	1.586	52.7529	49.8621	PA0106	128512	130104	+	0
gi|110645304|ref|NC_002516|pseudocap|136	4913548	3799865	392	3799657	1.585	52.5517	49.663	PA3393	3798916	3800202	+	0
gi|110645304|ref|NC_002516|pseudocap|136	5492375	3926691	366	3926494	1.585	52.5517	49.663	PA3510	3926247	3926777	-	0
gi|110645304|ref|NC_002516|pseudocap|136	129296	5664490	309	5664329	1.585	52.5517	49.663	PA5033	5663889	5664869	+	0
gi|110645304|ref|NC_002516|pseudocap|136	3799474	5471113	267	5470986	1.583	52.3505	49.4664	PA4873	5470186	5471451	+	0
gi|110645304|ref|NC_002516|pseudocap|136	3926326	6057657	286	6057542	1.57601	51.1527	48.2882	PA5379	6056877	6058253	+	0
gi|110645304|ref|NC_002516|pseudocap|136	5664182	185623	346	185457	1.52264	51.0429	48.1812	PA0162	184594	185928	+	0
gi|110645304|ref|NC_002516|pseudocap|136	5470847	1410011	316	1409845	1.55587	50.6775	47.8233	PA1299	1409351	1409800	+	45
gi|110645304|ref|NC_002516|pseudocap|136	6057372	3640206	638	3640045	1.55604	48.0172	45.2034	PA3253	3639366	3640163	+	0
gi|110645304|ref|NC_002516|pseudocap|136	185278	5632980	322	5632816	1.50733	47.8498	45.0384	PA5013	5631947	5632870	-	0
gi|110645304|ref|NC_002516|pseudocap|136	1865722	5227053	323	5226887	1.55504	47.8243	45.0133	PA4658	5226026	5226982	+	0
gi|110645304|ref|NC_002516|pseudocap|136	1409696	139774	429	139571	1.54206	45.9129	43.1318	PA0119	138818	140167	+	0
gi|110645304|ref|NC_002516|pseudocap|136	3639569	1843353	440	1843066	1.54206	45.9129	43.1318	PA1693	1842568	1843221	-	0
gi|110645304|ref|NC_002516|pseudocap|136	5632659	5773242	311	5773099	1.54206	45.9129	43.1318	PA5124	5772298	5773374	+	0
gi|110645304|ref|NC_002516|pseudocap|136	5226731	5493449	411	5493339	1.54106	45.7238	42.9472	PA4897	5491346	5494315	+	0
gi|110645304|ref|NC_002516|pseudocap|136	3207418	1432083	575	1431898	1.48636	45.5523	42.7782	PA1320	1431691	1432026	+	0
gi|110645304|ref|NC_002516|pseudocap|136	2407385	5872815	359	5872664	1.54006	45.5348	42.7609	PA5215	5871667	5872749	-	0
gi|110645304|ref|NC_002516|pseudocap|136	139346	1085339	291	1085192	1.53407	44.5954	41.8369	PA1001	1083972	1085564	+	0
gi|110645304|ref|NC_002516|pseudocap|136	1842914	1683929	550	1683772	1.53307	44.4085	41.6525	PA1546	1682567	1683949	-	0
gi|110645304|ref|NC_002516|pseudocap|136	5027432	5342572	377	5342349	1.49502	43.4003	40.6668	PA4756	5339864	5343085	-	0
gi|110645304|ref|NC_002516|pseudocap|136	5772932	4946450	373	4946220	1.49139	43.1575	40.4273	PA4413	4946131	4947330	-	0
gi|110645304|ref|NC_002516|pseudocap|136	5493039	946734	299	946567	1.47008	42.7799	40.0556	PA0865	945834	946907	+	0
gi|110645304|ref|NC_002516|pseudocap|136	1431509	4995529	414	4995365	1.51769	42.7744	40.0502	PA4465	4995229	4996089	+	0
gi|110645304|ref|NC_002516|pseudocap|136	5872457	5398849	810	5398513	1.52109	42.743	40.0191	PA4811	5397690	5398619	-	0
gi|110645304|ref|NC_002516|pseudocap|136	4167373	1435296	270	1435188	1.52009	42.5598	39.8399	PA1322	1433166	1435364	+	0
gi|110645304|ref|NC_002516|pseudocap|136	1085049	6123014	346	6122828	1.5171	42.0117	39.3	PA5439	6122139	6123605	+	0
gi|110645304|ref|NC_002516|pseudocap|136	1683380	483667	703	483210	1.46951	41.5555	38.8531	PA0432	482706	484115	-	0
gi|110645304|ref|NC_002516|pseudocap|136	3355893	3359999	382	3359793	1.5131	41.4673	38.7655	PA3001	3359269	3360654	-	0
gi|110645304|ref|NC_002516|pseudocap|136	5342196	1621834	255	1621710	1.5111	41.2863	38.5871	PA1494	1621472	1623127	-	0
gi|110645304|ref|NC_002516|pseudocap|136	4946078	530287	308	530105	1.50911	40.9257	38.2336	PA0470	530029	532437	-	0
gi|110645304|ref|NC_002516|pseudocap|136	946436	5742113	295	5741967	1.48553	40.5479	37.8651	PA5099	5741524	5742966	-	0
gi|110645304|ref|NC_002516|pseudocap|136	4995116	2991192	406	2991031	1.50411	40.2087	37.5301	PA2643	2990435	2991430	+	0
gi|110645304|ref|NC_002516|pseudocap|136	4232774	4116675	351	4116477	1.50012	39.6747	37.0051	PA3676	4116188	4119265	-	0
gi|110645304|ref|NC_002516|pseudocap|136	5398040	3347063	344	3346879	1.49912	39.4973	36.8324	PA2988	3345789	3347039	-	0
gi|110645304|ref|NC_002516|pseudocap|136	1435027	5107125	336	5107010	1.49912	39.4973	36.8324	PA4560	5106951	5109782	-	0
gi|110645304|ref|NC_002516|pseudocap|136	452419	748159	573	747769	1.4783	39.3659	36.7038	PA0688	747470	748576	+	0
gi|110645304|ref|NC_002516|pseudocap|136	6117732	5105982	723	5105831	1.49712	39.1436	36.4858	PA4557	5104986	5105930	-	0
gi|110645304|ref|NC_002516|pseudocap|136	6122669	2984448	370	2984203	1.49132	38.9318	36.2815	PA2639	2983963	2985744	+	0
gi|110645304|ref|NC_002516|pseudocap|136	607347	3773243	375	3773054	1.49313	38.616	35.9705	PA3361	3773029	3773376	+	0
gi|110645304|ref|NC_002516|pseudocap|136	3844080	2024415	309	2024252	1.49213	38.441	35.7996	PA1865	2024065	2025744	+	0
gi|110645304|ref|NC_002516|pseudocap|136	482965	5698506	629	5698054	1.49213	38.441	35.7996	PA5057	5697198	5698055	+	0
gi|110645304|ref|NC_002516|pseudocap|136	3359618	225474	349	225277	1.46204	38.2715	35.6332	PA0195.1	225295	225603	+	18
gi|110645304|ref|NC_002516|pseudocap|136	1621580	5511686	455	5511581	1.46204	38.2715	35.6332	PA4912	5510839	5511753	-	0
gi|110645304|ref|NC_002516|pseudocap|136	3675704	4020913	487	4020588	1.49113	38.2662	35.628	PA3587	4019743	4020663	+	0
gi|110645304|ref|NC_002516|pseudocap|136	529980	2095060	251	2094894	1.48814	37.9175	35.2897	PA1920	2094329	2096356	-	0
gi|110645304|ref|NC_002516|pseudocap|136	5741819	1206297	302	1206133	1.48514	37.5704	34.9497	PA1113	1205771	1207537	+	0
gi|110645304|ref|NC_002516|pseudocap|136	2990787	5162820	367	5162645	1.48614	37.5704	34.9497	PA4604	5162472	5163476	-	0
gi|110645304|ref|NC_002516|pseudocap|136	6229264	5964503	494	5964222	1.48514	37.5704	34.9497	PA5296	5962716	5964725	+	0
gi|110645304|ref|NC_002516|pseudocap|136	4116325	1161590	347	1161442	1.45067	37.0615	34.4542	PA1073	1160672	1161595	-	0
gi|110645304|ref|NC_002516|pseudocap|136	3346720	5767315	291	5767216	1.41669	36.6328	34.039	PA5119	5766484	5767893	+	0
gi|110645304|ref|NC_002516|pseudocap|136	5106790	1413523	714	1413003	1.47815	36.5376	33.9447	PA1302	1411585	1414140	+	0
gi|110645304|ref|NC_002516|pseudocap|136	747587	2134706	438	2134451	1.47516	36.0264	33.4433	PA1949	2134393	2135406	+	0
gi|110645304|ref|NC_002516|pseudocap|136	4187135	4244133	260	4244004	1.47416	36.0264	33.4433	PA3785	4243709	4244185	-	0
gi|110645304|ref|NC_002516|pseudocap|136	5105260	543519	530	543287	1.47516	36.0264	33.4433	PA0482	542170	544347	-	0
gi|110645304|ref|NC_002516|pseudocap|136	2984079	936832	368	936696	1.43513	35.9589	33.3806	PA0858	936459	937397	+	0
gi|110645304|ref|NC_002516|pseudocap|136	1584088	1849863	334	1849635	1.46916	35.3493	32.7818	PA1703	1849403	1851523	+	0
gi|110645304|ref|NC_002516|pseudocap|136	3772869	2864897	387	2864661	1.44974	34.8528	32.2985	PA2536	2864170	2865105	-	0
gi|110645304|ref|NC_002516|pseudocap|136	2024107	4200628	388	4200434	1.46617	34.8458	32.2916	PA3748	4199656	4200948	+	0
gi|110645304|ref|NC_002516|pseudocap|136	5697878	5187495	432	5187376	1.44883	34.8436	32.2916	PA4625	5186411	5192875	-	0
gi|110645304|ref|NC_002516|pseudocap|136	225126	122282	334	122113	1.46617	34.8458	32.2916	PA0100	121346	122266	+	0
gi|110645304|ref|NC_002516|pseudocap|136	5511232	5818934	315	5818770	1.46413	34.8329	32.2815	PA5168	5818202	5818834	+	0
gi|110645304|ref|NC_002516|pseudocap|136	4020427	4136280	317	4136107	1.46217	34.3451	31.8041	PA3694	4135970	4136293	-	0
gi|110645304|ref|NC_002516|pseudocap|136	1118880	5079115	268	5078988	1.46217	34.3451	31.8041	PA4538	5077770	5079077	+	0
gi|110645304|ref|NC_002516|pseudocap|136	2094810	3696498	309	3696388	1.43964	34.2063	31.6693	PA3299	3695511	3697199	-	0
gi|110645304|ref|NC_002516|pseudocap|136	1205996	4624058	271	4623964	1.46018	34.0129	31.4799	PA4133	4622812	4624239	+	0
gi|110645304|ref|NC_002516|pseudocap|136	5162454	4976145	613	4975721	1.45818	33.8476	31.3206	PA4442	4974694	4976595	-	0
gi|110645304|ref|NC_002516|pseudocap|136	5964010	3599375	349	3599151	1.45718	33.6827	31.1596	PA3210	3598933	3600387	+	0
gi|110645304|ref|NC_002516|pseudocap|136	2979948	3881821	457	3881518	1.45618	33.5178	30.9982	PA3468	3881093	3882421	+	0
gi|110645304|ref|NC_002516|pseudocap|136	1161244	1023124	256	1023000	1.45419	33.3535	30.8384	PA0933	1021616	1022968	+	32
gi|110645304|ref|NC_002516|pseudocap|136	5767025	5339726	303	5339587	1.45419	33.3535	30.8384	PA4755	5339391	5339867	-	0
gi|110645304|ref|NC_002516|pseudocap|136	1412810	3344223	349	3344068	1.43174	33.0378	30.5325	PA2986	3343799	3345100	-	0
gi|110645304|ref|NC_002516|pseudocap|136	5823728	6008425	428	6008163	1.45219	33.0261	30.5209	PA5338	6006231	6008336	+	0
gi|110645304|ref|NC_002516|pseudocap|136	2134269	1429500	647	1429005	1.42414	32.9064	30.4049	PA1317	1428080	1429075	+	0
gi|110645304|ref|NC_002516|pseudocap|136	4227019	4469991	340	4469826	1.44919	32.5374	30.0439	PA3988	4469613	4470236	+	0
gi|110645304|ref|NC_002516|pseudocap|136	4243874	5998871	326	5998695	1.43187	32.4804	29.9926	PA5327	5998348	5999676	-	0
gi|110645304|ref|NC_002516|pseudocap|136	4941119	4030782	288	4030681	1.44719	32.3755	29.8884	PA3595	4029759	4031168	+	0
gi|110645304|ref|NC_002516|pseudocap|136	542990	4887115	256	4886961	1.44719	32.3755	29.8884	PA4358	4884961	4887261	-	0
gi|110645304|ref|NC_002516|pseudocap|136	936465	4052229	377	4052015	1.43247	32.3579	29.8735	PA3617	4051564	4052604	-	0
gi|110645304|ref|NC_002516|pseudocap|136	1849530	668105	369	668001	1.41769	31.8605	29.3907	PA0605	667108	668355	+	0
gi|110645304|ref|NC_002516|pseudocap|136	5443849	5895664	278	5895533	1.42513	31.5747	29.11	PA5237	5895261	5896727	-	0
gi|110645304|ref|NC_002516|pseudocap|136	4167681	5712332	313	5712203	1.4412	31.5702	29.1057	PA5074	5711477	5712211	-	0
gi|110645304|ref|NC_002516|pseudocap|136	5251818	2658852	352	2658642	1.437	31.4127	28.9523	PA2399	2657798	2665144	-	0
gi|110645304|ref|NC_002516|pseudocap|136	2864511	3165336	470	3165027	1.43821	31.251	28.7945	PA2811	3164763	3165542	-	0
gi|110645304|ref|NC_002516|pseudocap|136	4200241	5093714	481	5093596	1.43821	31.251	28.7945	PA4546	5093378	5094970	+	0
gi|110645304|ref|NC_002516|pseudocap|136	5187064	5769115	400	5768958	1.43821	31.251	28.7945	PA5121	5768442	5770649	-	0
gi|110645304|ref|NC_002516|pseudocap|136	121949	34502	511	34245	1.43721	31.092	28.6423	PA0031	33000	34511	-	0
gi|110645304|ref|NC_002516|pseudocap|136	5818620	5530081	455	5529839	1.43521	30.7745	28.3334	PA4928	5528659	5530902	-	0
gi|110645304|ref|NC_002516|pseudocap|136	5508612	807938	272	807786	1.43521	30.7745	28.3334	PA0740	806805	808781	+	0
gi|110645304|ref|NC_002516|pseudocap|136	4135964	4174017	334	4173821	1.43421	30.6165	28.1793	PA3727	4173175	4173867	-	0
gi|110645304|ref|NC_002516|pseudocap|136	5078848	509356	339	509165	1.43421	30.6165	28.1793	PA0452	508959	509753	+	0
gi|110645304|ref|NC_002516|pseudocap|136	4083714	142184	342	141994	1.3665	30.4889	28.0579	PA0122	141917	142327	+	0
gi|110645304|ref|NC_002516|pseudocap|136	3696190	525933	365	525800	1.43222	30.4586	28.0279	PA0465	525469	526827	+	0
gi|110645304|ref|NC_002516|pseudocap|136	4623788	4181197	289	4181073	1.42928	30.2393	27.8157	PA3729	4179276	4181342	-	0
gi|110645304|ref|NC_002516|pseudocap|136	4975533	5281369	313	5281202	1.4225	29.9322	27.5196	PA4701	5280505	5282067	+	0
gi|110645304|ref|NC_002516|pseudocap|136	2616558	3974883	398	3974699	1.4256	29.839	27.4275	PA3548	3974359	3975921	+	0
gi|110645304|ref|NC_002516|pseudocap|136	3599027	4015973	469	4015628	1.42722	29.8316	27.4201	PA3583	4015408	4016163	+	0
gi|110645304|ref|NC_002516|pseudocap|136	3881365	5179359	284	5179221	1.42523	29.5206	27.1173	PA4620	5178905	5179444	-	0
gi|110645304|ref|NC_002516|pseudocap|136	1022869	3658166	308	3658076	1.42223	29.2107	26.8148	PA3268	3655986	3658151	-	0
gi|110645304|ref|NC_002516|pseudocap|136	4146639	950173	260	950023	1.42123	29.0565	26.6664	PA0869	949716	950648	-	0
gi|110645304|ref|NC_002516|pseudocap|136	5339424	973162	399	972945	1.36268	29.0215	26.634	PA0888	972166	972945	+	0
gi|110645304|ref|NC_002516|pseudocap|136	5638126	5845574	381	5845391	1.39471	28.6627	26.2826	PA5192	5844468	5846009	-	0
gi|110645304|ref|NC_002516|pseudocap|136	4924353	5218479	358	5218217	1.41624	28.4428	26.0696	PA4652	5217569	5219941	+	0
gi|110645304|ref|NC_002516|pseudocap|136	3343875	3462481	254	3462380	1.41524	28.2905	25.9211	PA3083	3460380	3463037	-	0
gi|110645304|ref|NC_002516|pseudocap|136	6007998	4461372	274	4461197	1.41524	28.2905	25.9211	PA3980	4459879	4461219	+	0
gi|110645304|ref|NC_002516|pseudocap|136	1428854	3964039	416	3963893	1.38337	28.2478	25.8814	PA3540	3962825	3964135	+	0
gi|110645304|ref|NC_002516|pseudocap|136	3978766	321062	225	320888	1.33581	28.0734	25.7112	PA0286	320766	321944	+	0
gi|110645304|ref|NC_002516|pseudocap|136	4469652	4623467	393	4623331	1.38487	27.8576	25.5029	PA4133	4622812	4624239	+	0
gi|110645304|ref|NC_002516|pseudocap|136	5998546	1731220	472	1730886	1.39566	27.7694	25.4182	PA1588	1730181	1731347	+	0
gi|110645304|ref|NC_002516|pseudocap|136	4030495	5190433	374	5190299	1.41025	27.6845	25.3342	PA4625	5186411	5192875	-	0
gi|110645304|ref|NC_002516|pseudocap|136	4886860	2282627	264	2282475	1.40925	27.5339	25.1876	PA2076	2282480	2283382	+	5
gi|110645304|ref|NC_002516|pseudocap|136	4051853	5667035	362	5666973	1.40725	27.3836	25.0412	PA5035	5666234	5667667	-	0
gi|110645304|ref|NC_002516|pseudocap|136	667737	2804	388	2623	1.38414	27.3626	25.0251	PA0002	2056	3159	+	0
gi|110645304|ref|NC_002516|pseudocap|136	5895387	3266920	256	3266724	1.40525	27.0845	24.752	PA2911	3265848	3268004	+	0
gi|110645304|ref|NC_002516|pseudocap|136	5712020	2158698	280	2158541	1.40226	26.7868	24.462	PA1974	2157968	2159167	+	0
gi|110645304|ref|NC_002516|pseudocap|136	2658501	5151985	296	5151829	1.40226	26.7868	24.462	PA4598	5151078	5154209	-	0
gi|110645304|ref|NC_002516|pseudocap|136	3164867	3622787	607	3622568	1.40026	26.4906	24.175	PA3234	3621505	3623160	-	0
gi|110645304|ref|NC_002516|pseudocap|136	5093234	4432504	394	4432312	1.40026	26.4906	24.175	PA3951	4432026	4432529	-	0
gi|110645304|ref|NC_002516|pseudocap|136	5768716	1015947	273	1015818	1.39337	26.3666	24.0541	PA0928	1012975	1015752	-	66
gi|110645304|ref|NC_002516|pseudocap|136	33992	1079998	268	1079896	1.39926	26.3429	24.0307	PA0996	1078462	1080015	+	0
gi|110645304|ref|NC_002516|pseudocap|136	5529627	5795616	258	5795530	1.39926	26.3429	24.0307	PA5146	5793705	5795957	+	0
gi|110645304|ref|NC_002516|pseudocap|136	807667	1943900	363	1943724	1.3833	26.0055	23.7068	PA1794	1943067	1944737	+	0
gi|110645304|ref|NC_002516|pseudocap|136	4173684	2661772	482	2661579	1.37282	25.8011	23.5069	PA2399	2657798	2665144	-	0
gi|110645304|ref|NC_002516|pseudocap|136	509018	6222122	418	6221932	1.37327	25.6459	23.3558	PA5529	6221101	6222858	+	0
gi|110645304|ref|NC_002516|pseudocap|136	141843	5177882	273	5177749	1.39327	25.6111	23.3214	PA4619	5177655	5178902	-	0
gi|110645304|ref|NC_002516|pseudocap|136	525569	5212474	314	5212293	1.39327	25.6111	23.3214	PA4645	5212107	5212664	-	0
gi|110645304|ref|NC_002516|pseudocap|136	4131413	1575324	322	1575172	1.39056	25.5828	23.2959	PA1446	1574475	1575242	+	0
gi|110645304|ref|NC_002516|pseudocap|136	1891005	927556	262	927375	1.39127	25.4659	23.1802	PA0848	927147	927746	+	0
gi|110645304|ref|NC_002516|pseudocap|136	4180909	890716	347	890542	1.39028	25.3209	23.0415	PA0812	889559	890854	-	0
gi|110645304|ref|NC_002516|pseudocap|136	1333892	333809	245	333660	1.39028	25.3209	23.0415	PA0296	333079	334455	-	0
gi|110645304|ref|NC_002516|pseudocap|136	5033486	397095	298	396960	1.38928	25.1766	22.9012	PA0353	396057	397895	-	0
gi|110645304|ref|NC_002516|pseudocap|136	5281057	759506	375	759254	1.38928	25.1766	22.9012	PA0690	749957	762499	+	0
gi|110645304|ref|NC_002516|pseudocap|136	3974486	3573101	573	3572914	1.38828	25.0325	22.7611	PA3183	3572324	3573793	-	0
gi|110645304|ref|NC_002516|pseudocap|136	4015505	5311738	252	5311618	1.36172	24.8211	22.5596	PA4729	5311464	5312264	+	0
gi|110645304|ref|NC_002516|pseudocap|136	4112769	4276605	288	4276440	1.33834	24.7378	22.4801	PA3820	4276154	4277074	-	0
gi|110645304|ref|NC_002516|pseudocap|136	1178182	2776192	306	2776055	1.37923	24.6989	22.4417	PA2462	2761921	2778804	-	0
gi|110645304|ref|NC_002516|pseudocap|136	5099976	615380	273	615278	1.38428	24.6025	22.3466	PA0557	614952	615608	-	0
gi|110645304|ref|NC_002516|pseudocap|136	5179076	5191061	343	5190897	1.38329	24.46	22.2083	PA4625	5186411	5192875	-	0
gi|110645304|ref|NC_002516|pseudocap|136	3657859	449111	276	449014	1.36153	24.2727	22.0303	PA0407	448431	449384	-	0
gi|110645304|ref|NC_002516|pseudocap|136	4267493	1580652	308	1580553	1.3753	23.6126	21.3891	PA1452	1580321	1582444	+	0
gi|110645304|ref|NC_002516|pseudocap|136	949914	5732047	260	5731954	1.3453	23.5317	21.3113	PA5090	5729473	5731845	-	109
gi|110645304|ref|NC_002516|pseudocap|136	972764	4277620	318	4277449	1.3406	23.521	21.3008	PA3821	4277085	4278947	-	0
gi|110645304|ref|NC_002516|pseudocap|136	5845194	4220484	309	4220278	1.3743	23.4729	21.2531	PA3764	4219841	4221199	+	0
gi|110645304|ref|NC_002516|pseudocap|136	4604829	5098964	291	5098757	1.366	23.4536	21.2361	PA4551	5098709	5099266	+	0
gi|110645304|ref|NC_002516|pseudocap|136	4997875	4359408	528	4359035	1.3733	23.3334	21.1172	PA3892	4358167	4359075	-	0
gi|110645304|ref|NC_002516|pseudocap|136	820042	4266001	326	4265741	1.30961	22.8436	20.6447	PA3806	4265306	4266445	-	0
gi|110645304|ref|NC_002516|pseudocap|136	4197796	5010225	548	5010113	1.34412	22.8307	20.6319	PA4477	5008643	5010100	-	13
gi|110645304|ref|NC_002516|pseudocap|136	5218122	2647859	376	2647740	1.36631	22.5047	20.3137	PA2392	2646776	2648410	-	0
gi|110645304|ref|NC_002516|pseudocap|136	3462228	4278588	316	4278428	1.36631	22.5047	20.3137	PA3821	4277085	4278947	-	0
gi|110645304|ref|NC_002516|pseudocap|136	4461099	4999623	371	4999369	1.36631	22.5047	20.3137	PA4470	4998540	4999916	-	0
gi|110645304|ref|NC_002516|pseudocap|136	3963624	355576	241	355410	1.31956	22.4572	20.2716	PA0316	355248	356477	-	0
gi|110645304|ref|NC_002516|pseudocap|136	320838	1721750	463	1721350	1.31945	22.316	20.1341	PA1582	1721124	1721492	+	0
gi|110645304|ref|NC_002516|pseudocap|136	4623075	5442912	272	5442751	1.34836	21.9894	19.8156	PA4847	5442304	5442774	+	0
gi|110645304|ref|NC_002516|pseudocap|136	1730749	924818	336	924693	1.35069	21.9366	19.7682	PA0846	924182	924922	-	0
gi|110645304|ref|NC_002516|pseudocap|136	1980884	181298	592	180954	1.35832	21.6901	19.5266	PA0158	179522	182569	+	0
gi|110645304|ref|NC_002516|pseudocap|136	5190060	5437885	318	5437786	1.3568	21.5763	19.4164	PA4844	5437785	5439758	+	0
gi|110645304|ref|NC_002516|pseudocap|136	2282364	3654678	340	3654578	1.33222	21.1125	18.969	PA3267	3653937	3655811	-	0
gi|110645304|ref|NC_002516|pseudocap|136	5666674	3615413	373	3615117	1.35133	20.8893	18.7504	PA3228	3614930	3616762	+	0
gi|110645304|ref|NC_002516|pseudocap|136	2417	5298318	403	5298030	1.35033	20.8893	18.7504	PA4719	5297897	5299192	+	0
gi|110645304|ref|NC_002516|pseudocap|136	3266665	677965	317	677823	1.3312	20.8514	18.7174	PA0618	677406	678293	+	0
gi|110645304|ref|NC_002516|pseudocap|136	1691472	3672172	319	3672039	1.34534	20.2328	18.1149	PA3279	3671227	3672549	-	0
gi|110645304|ref|NC_002516|pseudocap|136	2158419	5340886	287	5340785	1.34534	20.2328	18.1149	PA4756	5339864	5343085	-	0
gi|110645304|ref|NC_002516|pseudocap|136	2575874	5935768	287	5935638	1.34534	20.2328	18.1149	PA5270	5935064	5935945	+	0
gi|110645304|ref|NC_002516|pseudocap|136	5151690	687553	478	687223	1.34534	20.2328	18.1149	PA0628	686957	687946	+	0
gi|110645304|ref|NC_002516|pseudocap|136	2679136	467822	348	467665	1.34334	20.1026	17.991	PA0420	466833	468236	-	0
gi|110645304|ref|NC_002516|pseudocap|136	3622181	3771481	342	3771295	1.34234	19.973	17.8654	PA3359	3770470	3771480	-	0
gi|110645304|ref|NC_002516|pseudocap|136	4432111	5539700	478	5539526	1.34234	19.973	17.8654	PA4937	5538696	5541410	-	0
gi|110645304|ref|NC_002516|pseudocap|136	6053659	5453678	292	5453501	1.33735	19.4583	17.3688	PA4856	5452150	5454978	+	0
gi|110645304|ref|NC_002516|pseudocap|136	1015675	5290691	318	5290573	1.31349	19.4275	17.3408	PA4710	5289217	5291511	+	0
gi|110645304|ref|NC_002516|pseudocap|136	1079731	3036329	265	3036136	1.27215	19.2913	17.2084	PA2685	3035752	3037932	-	0
gi|110645304|ref|NC_002516|pseudocap|136	3458863	995118	315	994952	1.31373	19.1514	17.0758	PA0911	994699	995151	+	0
gi|110645304|ref|NC_002516|pseudocap|136	5795359	1153942	364	1153774	1.33336	19.0761	17.0012	PA1068	1153637	1155547	+	0
gi|110645304|ref|NC_002516|pseudocap|136	5819602	5707790	471	5707620	1.31731	19.0396	16.9676	PA5070	5707236	5708039	+	0
gi|110645304|ref|NC_002516|pseudocap|136	4815742	3065731	325	3065603	1.33236	18.9496	16.8785	PA2711	3064785	3065876	+	0
gi|110645304|ref|NC_002516|pseudocap|136	6074250	3707368	335	3707223	1.32836	18.5725	16.5165	PA3308	3707090	3709942	+	0
gi|110645304|ref|NC_002516|pseudocap|136	6166479	2881399	562	2881166	1.31962	18.2905	16.2452	PA2549	2880520	2881563	+	0
gi|110645304|ref|NC_002516|pseudocap|136	1943538	1547051	317	1546857	1.32437	18.199	16.1546	PA1421	1546271	1547230	-	0
gi|110645304|ref|NC_002516|pseudocap|136	4163072	3439655	365	3439463	1.32437	18.199	16.1546	PA3068	3436578	3441440	-	0
gi|110645304|ref|NC_002516|pseudocap|136	2661291	4666171	339	4666063	1.32337	18.0752	16.0374	PA4168	4663854	4666262	+	0
gi|110645304|ref|NC_002516|pseudocap|136	6221705	5400924	425	5400805	1.27115	17.9766	15.9428	PA4812	5398628	5401708	-	0
gi|110645304|ref|NC_002516|pseudocap|136	5177610	4522723	352	4522595	1.31194	17.878	15.8476	PA4039	4520942	4522744	+	0
gi|110645304|ref|NC_002516|pseudocap|136	5212161	3713937	298	3713800	1.31838	17.5841	15.5624	PA3311	3712560	3714911	+	0
gi|110645304|ref|NC_002516|pseudocap|136	1575003	4286113	274	4285956	1.31139	16.8601	14.8672	PA3828	4285477	4286595	-	0
gi|110645304|ref|NC_002516|pseudocap|136	927295	4045572	347	4045317	1.29768	16.8307	14.8405	PA3611	4045160	4045570	+	0
gi|110645304|ref|NC_002516|pseudocap|136	890370	6232798	296	6232677	1.31039	16.7407	14.7517	PA5540	6232555	6233115	+	0
gi|110645304|ref|NC_002516|pseudocap|136	333565	5518931	508	5518581	1.2799	16.3928	14.4181	PA4919	5518483	5519682	+	0
gi|110645304|ref|NC_002516|pseudocap|136	2897116	1125913	404	1125676	1.3004	15.8003	13.8485	PA1038	1125548	1125865	-	0
gi|110645304|ref|NC_002516|pseudocap|136	1312538	474457	454	474393	1.2984	15.6847	13.737	PA0426	473191	476331	+	0
gi|110645304|ref|NC_002516|pseudocap|136	317740	4003395	497	4003246	1.29241	15.1127	13.1875	PA3570	4002108	4003601	-	0
gi|110645304|ref|NC_002516|pseudocap|136	396798	5040273	481	5040164	1.29042	14.8866	12.9721	PA4501	5038901	5040355	+	0
gi|110645304|ref|NC_002516|pseudocap|136	759132	3579104	597	3578936	1.27123	13.5043	11.6475	PA3188	3578513	3579358	-	0
gi|110645304|ref|NC_002516|pseudocap|136	3572529	3378569	259	3378434	1.25076	12.845	11.0166	PA3017	3378512	3378949	+	78
gi|110645304|ref|NC_002516|pseudocap|136	102840	5473951	350	5473842	1.26545	12.7162	10.8919	PA4878	5473766	5474578	+	0
gi|110645304|ref|NC_002516|pseudocap|136	5531572	4344061	475	4343667	1.25746	11.9953	10.1998	PA3877	4343540	4344835	-	0
gi|110645304|ref|NC_002516|pseudocap|136	5311487	5189915	891	5189208	1.22331	11.7231	9.94075	PA4625	5186411	5192875	-	0
gi|110645304|ref|NC_002516|pseudocap|136	4605219	531648	809	531110	1.23542	11.7224	9.94012	PA0470	530029	532437	-	0
gi|110645304|ref|NC_002516|pseudocap|136	475817	5522167	357	5522039	1.20382	10.509	8.78283	PA4922	5521664	5522110	-	0
gi|110645304|ref|NC_002516|pseudocap|136	6165561	4079285	307	4079156	1.23081	10.5022	8.77619	PA3641	4078808	4080223	-	0
gi|110645304|ref|NC_002516|pseudocap|136	4276318	970091	465	969759	1.22017	10.4662	8.74056	PA0887	969670	971625	+	0
gi|110645304|ref|NC_002516|pseudocap|136	2775887	2164413	362	2164172	1.22351	9.41031	7.73678	PA1978	2163883	2164548	-	0
gi|110645304|ref|NC_002516|pseudocap|136	1111752	5054940	388	5054911	1.20511	9.25503	7.58889	PA4514	5053616	5055877	-	0
gi|110645304|ref|NC_002516|pseudocap|136	3350056	4494647	443	4494496	1.18259	8.24696	6.63362	PA4015	4494481	4494936	+	0
gi|110645304|ref|NC_002516|pseudocap|136	615108	5108780	248	5108663	1.19159	8.19243	6.57989	PA4560	5106951	5109782	-	0
gi|110645304|ref|NC_002516|pseudocap|136	6196389	1824738	277	1824683	1.17371	7.64378	6.06292	PA1672	1824343	1824723	-	0
gi|110645304|ref|NC_002516|pseudocap|136	5190719	4843090	340	4843074	1.16008	6.45711	4.94092	PA4314	4842701	4843552	-	0
gi|110645304|ref|NC_002516|pseudocap|136	5908973	823484	508	823058	1.15892	6.26991	4.76739	PA0755	822915	824198	-	0

## Sheet: PA1884
chr	start	end	length	abs_summit	log2(fold_enrichment)	-log10(pvalue)	-log10(qvalue)	closest_feature	start	end	strand	distance_to_summit
gi|110645304|ref|NC_002516|pseudocap|136	2054079	2054528	477	2054269	17444.6	22.8466	17437.8	PA1885	2054309	2054842	+	40
gi|110645304|ref|NC_002516|pseudocap|136	2192385	2192664	318	2192512	226.26	2.20512	222.051	PA2005	2192544	2193989	-	32
gi|110645304|ref|NC_002516|pseudocap|136	5297845	5298105	348	5297918	180.813	2.16682	176.663	PA4719	5297897	5299192	+	0
gi|110645304|ref|NC_002516|pseudocap|136	4666691	4666959	291	4666810	73.4988	1.53882	69.621	PA4170	4666836	4667768	+	26
gi|110645304|ref|NC_002516|pseudocap|136	1944824	1945146	375	1944948	68.7325	1.67531	64.886	PA1795	1944747	1946129	+	0
gi|110645304|ref|NC_002516|pseudocap|136	5152989	5153321	374	5153140	66.0196	1.60693	62.2004	PA4598	5151078	5154209	-	0
gi|110645304|ref|NC_002516|pseudocap|136	3026845	3027064	237	3026960	63.6125	1.59456	59.8335	PA2679	3026100	3026852	-	108
gi|110645304|ref|NC_002516|pseudocap|136	2897164	2897402	272	2897274	60.3108	1.61795	56.5996	PA2562	2896741	2897253	-	21
gi|110645304|ref|NC_002516|pseudocap|136	4167402	4167617	230	4167488	55.5115	1.56343	51.8816	PA3722	4167172	4167522	-	0
gi|110645304|ref|NC_002516|pseudocap|136	5893591	5893832	275	5893671	52.9543	1.58651	49.372	PA5235	5892910	5894256	+	0
gi|110645304|ref|NC_002516|pseudocap|136	27479	27729	295	27569	52.754	1.53264	49.1741	PA0025	26711	27535	+	34
gi|110645304|ref|NC_002516|pseudocap|136	3500928	3501215	355	3501019	46.4824	1.54678	43.0302	PA3118	3500668	3501750	-	0
gi|110645304|ref|NC_002516|pseudocap|136	116866	117192	417	116994	37.8616	1.42697	34.6083	PA0095	115299	117524	+	0
gi|110645304|ref|NC_002516|pseudocap|136	3349429	3349666	285	3349505	37.0525	1.48138	33.8165	PA2991	3348838	3350232	-	0
gi|110645304|ref|NC_002516|pseudocap|136	505290	505516	259	505404	36.9507	1.4699	33.7185	PA0449	505047	505586	+	0
gi|110645304|ref|NC_002516|pseudocap|136	4227109	4227320	235	4227189	35.4707	1.45826	32.2794	PA3769	4225660	4227237	-	0
gi|110645304|ref|NC_002516|pseudocap|136	4461263	4461514	296	4461347	33.181	1.44504	30.0647	PA3981	4461388	4462410	+	41
gi|110645304|ref|NC_002516|pseudocap|136	2877800	2878021	234	2877917	32.1611	1.37294	29.0808	PA2546	2877477	2877908	-	9
gi|110645304|ref|NC_002516|pseudocap|136	4925590	4925842	282	4925688	29.5507	1.31408	26.5619	PA4395	4925316	4925795	-	0
gi|110645304|ref|NC_002516|pseudocap|136	1431794	1432092	340	1431942	27.5718	1.3709	24.6605	PA1320	1431691	1432026	+	0
gi|110645304|ref|NC_002516|pseudocap|136	936548	936891	364	936721	27.1402	1.36492	24.2475	PA0858	936459	937397	+	0
gi|110645304|ref|NC_002516|pseudocap|136	4112996	4113270	335	4113122	27.0763	1.37593	24.1862	PA3673	4112285	4114789	+	0
gi|110645304|ref|NC_002516|pseudocap|136	3797491	3797778	307	3797649	24.8888	1.38618	22.083	PA3392	3797009	3798919	+	0
gi|110645304|ref|NC_002516|pseudocap|136	4692678	4693063	467	4692892	24.5682	1.36405	21.7795	PA4195	4692126	4692956	-	0
gi|110645304|ref|NC_002516|pseudocap|136	1224978	1225186	364	1225103	22.9006	1.35892	20.1794	PA1132	1224641	1225330	+	0
gi|110645304|ref|NC_002516|pseudocap|136	5311499	5311727	236	5311614	22.5459	1.33717	19.839	PA4729	5311464	5312264	+	0
gi|110645304|ref|NC_002516|pseudocap|136	4200446	4200656	345	4200563	22.303	1.35689	19.6073	PA3748	4199656	4200948	+	0
gi|110645304|ref|NC_002516|pseudocap|136	5492457	5492800	383	5492504	21.7471	1.34954	19.0736	PA4897	5491346	5494315	+	0
gi|110645304|ref|NC_002516|pseudocap|136	5400641	5400906	355	5400793	20.6305	1.2915	18.0017	PA4812	5398628	5401708	-	0
gi|110645304|ref|NC_002516|pseudocap|136	141883	142139	287	141974	20.5353	1.28662	17.9116	PA0122	141917	142327	+	0
gi|110645304|ref|NC_002516|pseudocap|136	4946123	4946347	239	4946221	20.275	1.32253	17.6623	PA4413	4946131	4947330	-	0
gi|110645304|ref|NC_002516|pseudocap|136	1862825	1863064	249	1862949	19.0253	1.2866	16.4676	PA1719	1862764	1863021	+	0
gi|110645304|ref|NC_002516|pseudocap|136	5687170	5687399	265	5687258	18.0287	1.28531	15.5154	PA5049	5687105	5687320	-	0
gi|110645304|ref|NC_002516|pseudocap|136	5896712	5896923	235	5896792	16.5219	1.30317	14.079	PA5238	5896806	5898794	-	14
gi|110645304|ref|NC_002516|pseudocap|136	5964160	5964421	271	5964296	16.1498	1.30423	13.7251	PA5296	5962716	5964725	+	0
gi|110645304|ref|NC_002516|pseudocap|136	3202188	3202392	229	3202314	15.6067	1.25284	13.2129	PA2848	3202293	3203312	+	0
gi|110645304|ref|NC_002516|pseudocap|136	969621	969911	314	969744	13.6183	1.25281	11.3311	PA0887	969670	971625	+	0
gi|110645304|ref|NC_002516|pseudocap|136	1112023	1112278	339	1112145	11.1763	1.21349	9.02974	PA1025	1110947	1112197	+	0
gi|110645304|ref|NC_002516|pseudocap|136	4051829	4052104	309	4051944	10.7293	1.22505	8.60807	PA3617	4051564	4052604	-	0
gi|110645304|ref|NC_002516|pseudocap|136	3036064	3036325	354	3036111	10.1708	1.18422	8.08502	PA2685	3035752	3037932	-	0

## Sheet: PA2312
chr	start	end	length	abs_summit	log2(fold_enrichment)	-log10(pvalue)	-log10(qvalue)	closest_feature	start	end	strand	distance_to_summit
gi|110645304|ref|NC_002516|pseudocap|136	2557080	2557496	417	2557328	1.72411	77.362	71.2641	PA2319	2556948	2557964	+	0
gi|110645304|ref|NC_002516|pseudocap|136	116763	117508	746	116985	1.6095	72.2694	67.407	PA0095	115299	117524	+	0
gi|110645304|ref|NC_002516|pseudocap|136	4473788	4474155	368	4474026	1.63405	60.8601	56.4362	PA3993	4473623	4474639	+	0
gi|110645304|ref|NC_002516|pseudocap|136	5152868	5153332	465	5153121	1.53419	51.3892	47.2299	PA4598	5151078	5154209	-	0
gi|110645304|ref|NC_002516|pseudocap|136	4426509	4426877	369	4426702	1.57514	50.9538	46.8004	PA3946	4423212	4426850	-	0
gi|110645304|ref|NC_002516|pseudocap|136	3797327	3797837	511	3797669	1.56504	49.3781	45.2723	PA3392	3797009	3798919	+	0
gi|110645304|ref|NC_002516|pseudocap|136	747590	748145	556	747767	1.51763	46.0353	42.0592	PA0688	747470	748576	+	0
gi|110645304|ref|NC_002516|pseudocap|136	1944808	1945189	382	1944925	1.52391	45.5367	41.573	PA1795	1944747	1946129	+	0
gi|110645304|ref|NC_002516|pseudocap|136	5893496	5893859	364	5893672	1.53053	44.0361	40.1178	PA5235	5892910	5894256	+	0
gi|110645304|ref|NC_002516|pseudocap|136	6196326	6196620	295	6196455	1.51117	41.2863	37.4504	PA5504	6196316	6196993	+	0
gi|110645304|ref|NC_002516|pseudocap|136	4946129	4946462	334	4946270	1.50696	40.5663	36.7463	PA4413	4946131	4947330	-	0
gi|110645304|ref|NC_002516|pseudocap|136	2550678	2551135	458	2550981	1.41559	37.131	33.4351	PA2312a	2550619	2551122	-	0
gi|110645304|ref|NC_002516|pseudocap|136	1850951	1851238	288	1851072	1.48256	37.0525	33.358	PA1703	1849403	1851523	+	0
gi|110645304|ref|NC_002516|pseudocap|136	5453345	5453747	403	5453503	1.47919	36.7092	33.0249	PA4856	5452150	5454978	+	0
gi|110645304|ref|NC_002516|pseudocap|136	194491	194766	276	194656	1.47498	36.0264	32.3681	PA0171	194206	194748	-	0
gi|110645304|ref|NC_002516|pseudocap|136	5795285	5795633	349	5795463	1.47498	36.0264	32.3681	PA5146	5793705	5795957	+	0
gi|110645304|ref|NC_002516|pseudocap|136	5508606	5508889	284	5508750	1.46656	35.0132	31.4094	PA4910	5508682	5509554	-	0
gi|110645304|ref|NC_002516|pseudocap|136	5492374	5492826	453	5492651	1.46011	34.8605	31.267	PA4897	5491346	5494315	+	0
gi|110645304|ref|NC_002516|pseudocap|136	1183779	1184067	289	1183914	1.42096	34.5937	31.014	PA1092	1183058	1184524	+	0
gi|110645304|ref|NC_002516|pseudocap|136	5493017	5493441	425	5493341	1.46404	34.5115	30.9337	PA4897	5491346	5494315	+	0
gi|110645304|ref|NC_002516|pseudocap|136	6008000	6008416	417	6008161	1.46404	34.5115	30.9337	PA5338	6006231	6008336	+	0
gi|110645304|ref|NC_002516|pseudocap|136	5099859	5100200	342	5100055	1.46151	34.179	30.6246	PA4552	5099263	5100087	+	0
gi|110645304|ref|NC_002516|pseudocap|136	3500806	3501218	413	3500916	1.45899	33.8476	30.3072	PA3118	3500668	3501750	-	0
gi|110645304|ref|NC_002516|pseudocap|136	1146644	1146949	306	1146756	1.43879	31.251	27.8637	PA1057	1146693	1147217	+	0
gi|110645304|ref|NC_002516|pseudocap|136	2158357	2158698	342	2158541	1.41775	28.5956	25.3156	PA1974	2157968	2159167	+	0
gi|110645304|ref|NC_002516|pseudocap|136	5162470	5162774	305	5162605	1.41354	28.1382	24.8753	PA4604	5162472	5163476	-	0
gi|110645304|ref|NC_002516|pseudocap|136	121934	122298	365	122087	1.41186	27.8353	24.5857	PA0100	121346	122266	+	0
gi|110645304|ref|NC_002516|pseudocap|136	5819577	5819965	389	5819728	1.4015	27.5497	24.3139	PA5169	5818831	5820114	+	0
gi|110645304|ref|NC_002516|pseudocap|136	5187079	5187476	398	5187371	1.39492	27.4953	24.2671	PA4625	5186411	5192875	-	0
gi|110645304|ref|NC_002516|pseudocap|136	4604849	4605128	280	4604978	1.39418	25.7567	22.6035	PA4117	4604621	4606807	+	0
gi|110645304|ref|NC_002516|pseudocap|136	329201	329490	290	329356	1.39081	25.3209	22.19	PA0292	328801	329907	-	0
gi|110645304|ref|NC_002516|pseudocap|136	4321809	4322263	455	4322099	1.38661	24.8888	21.7861	PA3861	4321434	4322627	+	0
gi|110645304|ref|NC_002516|pseudocap|136	2658509	2658859	351	2658653	1.38137	24.4565	21.3797	PA2399	2657798	2665144	-	0
gi|110645304|ref|NC_002516|pseudocap|136	5340519	5340901	383	5340795	1.38324	24.46	21.3797	PA4756	5339864	5343085	-	0
gi|110645304|ref|NC_002516|pseudocap|136	2990787	2991177	391	2990990	1.38156	24.3178	21.2434	PA2643	2990435	2991430	+	0
gi|110645304|ref|NC_002516|pseudocap|136	5281026	5281386	361	5281202	1.37402	24.0467	20.987	PA4701	5280505	5282067	+	0
gi|110645304|ref|NC_002516|pseudocap|136	5964029	5964482	454	5964223	1.37251	23.5968	20.5659	PA5296	5962716	5964725	+	0
gi|110645304|ref|NC_002516|pseudocap|136	4197764	4198058	295	4197938	1.37314	23.3334	20.3154	PA3746	4197169	4198542	-	0
gi|110645304|ref|NC_002516|pseudocap|136	2935939	2936249	311	2936078	1.36893	22.9172	19.9221	PA2593	2935851	2936423	+	0
gi|110645304|ref|NC_002516|pseudocap|136	5093306	5093720	415	5093560	1.36893	22.9172	19.9221	PA4546	5093378	5094970	+	0
gi|110645304|ref|NC_002516|pseudocap|136	6053644	6054043	400	6053932	1.36809	22.7794	19.7942	PA5376	6053412	6054590	-	0
gi|110645304|ref|NC_002516|pseudocap|136	5098682	5099007	326	5098782	1.36488	22.63	19.6588	PA4551	5098709	5099266	+	0
gi|110645304|ref|NC_002516|pseudocap|136	2852689	2853029	341	2852912	1.36556	22.5047	19.536	PA2527	2850883	2854014	-	0
gi|110645304|ref|NC_002516|pseudocap|136	4623743	4624041	299	4623903	1.36472	22.3679	19.4054	PA4133	4622812	4624239	+	0
gi|110645304|ref|NC_002516|pseudocap|136	1574975	1575429	455	1575121	1.35294	22.2096	19.2614	PA1446	1574475	1575242	+	0
gi|110645304|ref|NC_002516|pseudocap|136	3622264	3622811	548	3622577	1.3622	22.0954	19.1492	PA3234	3621505	3623160	-	0
gi|110645304|ref|NC_002516|pseudocap|136	3489153	3489906	754	3489443	1.36136	21.9599	19.0207	PA3108	3488409	3489914	-	0
gi|110645304|ref|NC_002516|pseudocap|136	4432042	4432452	411	4432222	1.36051	21.9599	19.0207	PA3951	4432026	4432529	-	0
gi|110645304|ref|NC_002516|pseudocap|136	6166442	6166812	371	6166661	1.36051	21.9599	19.0207	PA5476	6166120	6167409	-	0
gi|110645304|ref|NC_002516|pseudocap|136	3974504	3974887	384	3974788	1.35511	21.7944	18.8723	PA3548	3974359	3975921	+	0
gi|110645304|ref|NC_002516|pseudocap|136	5857074	5857482	409	5857313	1.35715	21.5554	18.6468	PA5203	5856532	5858115	+	0
gi|110645304|ref|NC_002516|pseudocap|136	2775902	2776217	316	2776078	1.35018	21.2409	18.3571	PA2462	2761921	2778804	-	0
gi|110645304|ref|NC_002516|pseudocap|136	180722	181331	610	181186	1.35126	20.8893	18.0265	PA0158	179522	182569	+	0
gi|110645304|ref|NC_002516|pseudocap|136	5697874	5698131	258	5697976	1.35041	20.8893	18.0265	PA5057	5697198	5698055	+	0
gi|110645304|ref|NC_002516|pseudocap|136	1079698	1079991	294	1079879	1.34957	20.7573	17.9066	PA0996	1078462	1080015	+	0
gi|110645304|ref|NC_002516|pseudocap|136	5712034	5712332	299	5712213	1.34873	20.6256	17.7827	PA5075	5712204	5713166	-	0
gi|110645304|ref|NC_002516|pseudocap|136	2215448	2215715	268	2215553	1.34256	20.1074	17.3037	PA2023	2215102	2215941	+	0
gi|110645304|ref|NC_002516|pseudocap|136	3349288	3349638	351	3349475	1.342	19.973	17.175	PA2991	3348838	3350232	-	0
gi|110645304|ref|NC_002516|pseudocap|136	4832121	4832607	487	4832229	1.342	19.973	17.175	PA4307	4831372	4833270	+	0
gi|110645304|ref|NC_002516|pseudocap|136	5088680	5089054	375	5088905	1.34284	19.973	17.175	PA4542	5087408	5089972	-	0
gi|110645304|ref|NC_002516|pseudocap|136	3599005	3599368	364	3599152	1.34116	19.8437	17.0579	PA3210	3598933	3600387	+	0
gi|110645304|ref|NC_002516|pseudocap|136	5818677	5818997	321	5818875	1.33726	19.6315	16.8641	PA5169	5818831	5820114	+	0
gi|110645304|ref|NC_002516|pseudocap|136	244755	245216	462	245073	1.33863	19.5863	16.8197	PA0217	244690	245619	-	0
gi|110645304|ref|NC_002516|pseudocap|136	3881390	3881868	479	3881525	1.33863	19.5863	16.8197	PA3468	3881093	3882421	+	0
gi|110645304|ref|NC_002516|pseudocap|136	2164067	2164403	337	2164217	1.33779	19.4583	16.6999	PA1978	2163883	2164548	-	0
gi|110645304|ref|NC_002516|pseudocap|136	5173869	5174168	300	5174000	1.33779	19.4583	16.6999	PA4616	5173654	5174652	-	0
gi|110645304|ref|NC_002516|pseudocap|136	4251976	4252338	363	4252192	1.33208	19.3051	16.5641	PA3792	4250828	4252606	+	0
gi|110645304|ref|NC_002516|pseudocap|136	1725456	1725764	309	1725589	1.32766	19.2879	16.5472	PA1585	1724244	1727075	+	0
gi|110645304|ref|NC_002516|pseudocap|136	5703094	5703403	310	5703226	1.33442	19.2034	16.4645	PA5063	5702669	5703439	+	0
gi|110645304|ref|NC_002516|pseudocap|136	1277198	1277459	262	1277326	1.32853	18.5725	15.8878	PA1178	1277006	1277608	+	0
gi|110645304|ref|NC_002516|pseudocap|136	4665810	4666184	375	4666068	1.32769	18.4476	15.7697	PA4168	4663854	4666262	+	0
gi|110645304|ref|NC_002516|pseudocap|136	1165385	1165826	442	1165564	1.29971	18.4079	15.741	PA1079	1165141	1165854	+	0
gi|110645304|ref|NC_002516|pseudocap|136	233077	233370	294	233153	1.3218	17.8289	15.1987	PA0204	233123	233932	-	0
gi|110645304|ref|NC_002516|pseudocap|136	5032484	5032964	481	5032680	1.30246	17.3919	14.8	PA4496	5031488	5033101	+	0
gi|110645304|ref|NC_002516|pseudocap|136	3713596	3713933	338	3713793	1.31675	17.3412	14.7502	PA3311	3712560	3714911	+	0
gi|110645304|ref|NC_002516|pseudocap|136	1880006	1880309	304	1880127	1.31422	17.0997	14.5287	PA1736	1878980	1880185	+	0
gi|110645304|ref|NC_002516|pseudocap|136	4138032	4138518	487	4138213	1.30858	16.8642	14.3117	PA3697	4138007	4139302	-	0
gi|110645304|ref|NC_002516|pseudocap|136	2996169	2996469	301	2996381	1.30581	16.385	13.8675	PA2649	2996265	2997725	+	0
gi|110645304|ref|NC_002516|pseudocap|136	3696206	3696479	274	3696384	1.28983	16.0843	13.59	PA3299	3695511	3697199	-	0
gi|110645304|ref|NC_002516|pseudocap|136	2784085	2784668	584	2784488	1.29907	15.6847	13.2205	PA2466	2782764	2785226	-	0
gi|110645304|ref|NC_002516|pseudocap|136	4020499	4020799	301	4020639	1.29571	15.3402	12.8988	PA3587	4019743	4020663	+	0
gi|110645304|ref|NC_002516|pseudocap|136	3439224	3439601	378	3439418	1.29318	15.1127	12.688	PA3068	3436578	3441440	-	0
gi|110645304|ref|NC_002516|pseudocap|136	6221686	6222131	446	6221859	1.26884	15.0275	12.6128	PA5529	6221101	6222858	+	0
gi|110645304|ref|NC_002516|pseudocap|136	5212241	5212514	274	5212349	1.28897	14.7743	12.3751	PA4645	5212107	5212664	-	0
gi|110645304|ref|NC_002516|pseudocap|136	2864534	2864868	335	2864703	1.2767	14.662	12.269	PA2536	2864170	2865105	-	0
gi|110645304|ref|NC_002516|pseudocap|136	4277330	4277620	291	4277472	1.26039	14.5285	12.1512	PA3821	4277085	4278947	-	0
gi|110645304|ref|NC_002516|pseudocap|136	4078954	4079271	318	4079063	1.26812	13.9161	11.578	PA3641	4078808	4080223	-	0
gi|110645304|ref|NC_002516|pseudocap|136	6177063	6177369	307	6177170	1.27803	13.7813	11.4539	PA5485	6176516	6177295	-	0
gi|110645304|ref|NC_002516|pseudocap|136	141888	142202	315	142030	1.23826	13.6448	11.3322	PA0122	141917	142327	+	0
gi|110645304|ref|NC_002516|pseudocap|136	5342261	5342925	665	5342356	1.26073	13.4829	11.1774	PA4756	5339864	5343085	-	0
gi|110645304|ref|NC_002516|pseudocap|136	5741835	5742087	253	5741936	1.2433	12.0022	9.8015	PA5099	5741524	5742966	-	0
gi|110645304|ref|NC_002516|pseudocap|136	5256955	5257284	330	5257090	1.24442	11.5641	9.39629	PA4686	5254738	5257584	+	0
gi|110645304|ref|NC_002516|pseudocap|136	4200263	4200685	423	4200577	1.23491	10.8021	8.68809	PA3748	4199656	4200948	+	0
gi|110645304|ref|NC_002516|pseudocap|136	482985	483761	777	483210	1.21387	10.1082	8.04285	PA0432	482706	484115	-	0
gi|110645304|ref|NC_002516|pseudocap|136	969658	970040	383	969777	1.21634	9.94907	7.89771	PA0887	969670	971625	+	0
gi|110645304|ref|NC_002516|pseudocap|136	2661357	2661755	399	2661560	1.21282	9.58838	7.56377	PA2399	2657798	2665144	-	0
gi|110645304|ref|NC_002516|pseudocap|136	5298008	5298326	319	5298243	1.2208	9.2312	7.22769	PA4719	5297897	5299192	+	0
gi|110645304|ref|NC_002516|pseudocap|136	5993467	5993876	410	5993560	1.20454	8.90388	6.92662	PA5322	5991168	5993774	+	0

## Sheet: PsdR
chr	start	end	length	abs_summit	log2(fold_enrichment)	-log10(pvalue)	-log10(qvalue)	closest_feature	start	end	strand	distance_to_summit
gi|110645304|ref|NC_002516|pseudocap|136	5036631	5037120	490	5036891	17.704	31458.1	31451.9	PA4499	5036245	5036808	+	83
gi|110645304|ref|NC_002516|pseudocap|136	5035768	5036423	656	5036124	12.0115	14077.1	14072.6	PA4498	5034860	5036077	-	47
gi|110645304|ref|NC_002516|pseudocap|136	1557780	1558209	430	1557972	6.98834	7822.54	7818.44	PA1430	1558171	1558890	+	199
gi|110645304|ref|NC_002516|pseudocap|136	1348948	1349370	423	1349141	4.27806	6185.17	6181.17	PA1245	1349416	1350660	+	275
gi|110645304|ref|NC_002516|pseudocap|136	2244011	2244556	546	2244296	8.32502	6152.66	6148.67	PA2049	2242170	2244164	-	132
gi|110645304|ref|NC_002516|pseudocap|136	1355364	1355642	279	1355489	1.98585	1378.7	1375.11	PA1249	1355631	1357070	+	142
gi|110645304|ref|NC_002516|pseudocap|136	5361326	5361774	449	5361516	4.86174	1347.24	1343.65	PA4773	5361586	5362068	+	70
gi|110645304|ref|NC_002516|pseudocap|136	2823918	2824462	545	2824110	3.59108	1285.01	1281.43	PA2506	2824283	2824501	+	173
gi|110645304|ref|NC_002516|pseudocap|136	3979633	3979957	325	3979771	2.27814	1109.5	1105.97	PA3552	3979860	3981008	+	89
gi|110645304|ref|NC_002516|pseudocap|136	3573623	3574036	414	3573852	2.59226	734.73	731.281	PA3183	3572324	3573793	-	59
gi|110645304|ref|NC_002516|pseudocap|136	330854	331256	403	331043	2.61683	570.799	567.401	PA0294	331034	331699	-	0
gi|110645304|ref|NC_002516|pseudocap|136	4919896	4920323	428	4920094	2.87874	568.295	564.899	PA4390	4919859	4920866	-	0
gi|110645304|ref|NC_002516|pseudocap|136	4965978	4966344	367	4966162	2.57604	565.948	562.556	PA4434	4966190	4967227	+	28
gi|110645304|ref|NC_002516|pseudocap|136	3296936	3297356	421	3297179	2.42765	561.306	557.92	PA2940	3295979	3297118	-	61
gi|110645304|ref|NC_002516|pseudocap|136	6171337	6171729	393	6171521	2.49396	557.187	553.805	PA5479	6170176	6171510	-	11
gi|110645304|ref|NC_002516|pseudocap|136	593034	593416	383	593229	2.67713	542.317	538.949	PA0534	593273	594562	+	44
gi|110645304|ref|NC_002516|pseudocap|136	1300007	1300460	454	1300193	2.75142	533.214	529.852	PA1198	1299558	1300175	+	18
gi|110645304|ref|NC_002516|pseudocap|136	3772803	3773250	448	3773023	3.16224	521.946	518.593	PA3361	3773029	3773376	+	6
gi|110645304|ref|NC_002516|pseudocap|136	2816071	2816388	318	2816232	3.09412	494.67	491.344	PA2497	2815341	2816219	-	13
gi|110645304|ref|NC_002516|pseudocap|136	5749172	5749612	441	5749405	2.39727	458.764	455.481	PA5106	5749453	5750814	+	48
gi|110645304|ref|NC_002516|pseudocap|136	5593323	5593643	321	5593481	2.86053	434.262	431.011	PA4980	5592633	5593424	-	57
gi|110645304|ref|NC_002516|pseudocap|136	3994502	3994835	334	3994668	2.77656	421.429	418.193	PA3563	3994739	3995728	+	71
gi|110645304|ref|NC_002516|pseudocap|136	3232668	3233035	368	3232835	2.6556	415.945	412.717	PA2880	3232819	3233334	+	0
gi|110645304|ref|NC_002516|pseudocap|136	6197864	6198187	324	6198010	2.48617	414.777	411.55	PA5506	6198055	6198912	+	45
gi|110645304|ref|NC_002516|pseudocap|136	3265257	3265696	440	3265494	2.46297	403.205	399.993	PA2910	3264642	3265211	-	283
gi|110645304|ref|NC_002516|pseudocap|136	955704	956000	297	955861	1.91753	397.647	394.445	PA0875	955991	958186	-	130
gi|110645304|ref|NC_002516|pseudocap|136	6082054	6082379	326	6082225	2.31938	381.772	378.588	PA5401	6081392	6082165	+	60
gi|110645304|ref|NC_002516|pseudocap|136	809408	809756	349	809563	2.74732	363.763	360.601	PA0742	809574	810218	-	11
gi|110645304|ref|NC_002516|pseudocap|136	3377534	3377874	341	3377722	2.70043	347.204	344.066	PA3015	3377035	3377853	+	0
gi|110645304|ref|NC_002516|pseudocap|136	799923	800238	316	800087	2.31111	343.609	340.475	PA0732	800096	801139	-	9
gi|110645304|ref|NC_002516|pseudocap|136	602095	602480	386	602282	2.5521	338.625	335.499	PA0545	602346	603650	+	64
gi|110645304|ref|NC_002516|pseudocap|136	3456273	3456605	333	3456437	2.54856	332.049	328.933	PA3080	3455266	3456363	-	74
gi|110645304|ref|NC_002516|pseudocap|136	3103507	3104142	636	3103987	1.93715	297.78	294.716	PA2741	3103643	3103999	-	0
gi|110645304|ref|NC_002516|pseudocap|136	3657932	3658364	433	3658208	2.31015	289.322	286.272	PA3269	3658248	3659102	-	40
gi|110645304|ref|NC_002516|pseudocap|136	1401140	1401478	339	1401310	1.90899	285.556	282.514	PA1290	1401412	1402005	-	102
gi|110645304|ref|NC_002516|pseudocap|136	6121928	6122248	321	6122086	2.51642	285.491	282.449	PA5438	6121172	6122053	-	33
gi|110645304|ref|NC_002516|pseudocap|136	4007303	4007656	354	4007461	1.84002	282.51	279.474	PA3575	4007507	4008037	+	46
gi|110645304|ref|NC_002516|pseudocap|136	5518491	5518918	428	5518736	2.42233	277.67	274.646	PA4919	5518483	5519682	+	0
gi|110645304|ref|NC_002516|pseudocap|136	4609284	4609669	386	4609487	2.21436	272.716	269.704	PA4121	4609567	4610226	+	80
gi|110645304|ref|NC_002516|pseudocap|136	4887427	4887720	294	4887585	2.47572	272.356	269.345	PA4359	4887279	4887506	-	79
gi|110645304|ref|NC_002516|pseudocap|136	184634	184990	357	184800	2.30635	266.753	263.757	PA0162	184594	185928	+	0
gi|110645304|ref|NC_002516|pseudocap|136	3433872	3434465	594	3434058	1.76443	250.659	247.699	PA3064	3431045	3433891	-	167
gi|110645304|ref|NC_002516|pseudocap|136	3120625	3120981	357	3120805	2.16507	250.14	247.181	PA2760	3120073	3121350	+	0
gi|110645304|ref|NC_002516|pseudocap|136	620357	620761	405	620543	2.01269	244.965	242.016	PA0563	620135	620488	-	55
gi|110645304|ref|NC_002516|pseudocap|136	5535648	5536304	657	5536127	2.17347	222.664	219.758	PA4932	5535685	5536131	-	0
gi|110645304|ref|NC_002516|pseudocap|136	1180388	1180661	274	1180519	2.31294	222.218	219.312	PA1091	1177613	1182697	+	0
gi|110645304|ref|NC_002516|pseudocap|136	1165939	1166413	475	1166115	2.29967	218.218	215.322	PA1080	1165882	1167270	+	0
gi|110645304|ref|NC_002516|pseudocap|136	1515922	1516240	319	1516075	1.51431	218.085	215.19	PA1393	1515337	1515927	-	148
gi|110645304|ref|NC_002516|pseudocap|136	1368994	1369397	404	1369229	2.17257	211.712	208.832	PA1260	1368339	1369160	-	69
gi|110645304|ref|NC_002516|pseudocap|136	3575571	3575930	360	3575750	2.07477	207.327	204.457	PA3185	3574846	3575697	-	53
gi|110645304|ref|NC_002516|pseudocap|136	4768861	4769138	278	4769020	1.67992	204.281	201.418	PA4266	4769035	4771155	-	15
gi|110645304|ref|NC_002516|pseudocap|136	4054404	4054724	321	4054570	2.10294	201.51	198.652	PA3620	4054525	4057092	+	0
gi|110645304|ref|NC_002516|pseudocap|136	6245515	6245910	396	6245734	1.88378	194.298	191.454	PA5550	6244962	6245735	-	0
gi|110645304|ref|NC_002516|pseudocap|136	5764258	5764890	633	5764741	2.2112	193.09	190.249	PA5118	5764693	5766147	-	0
gi|110645304|ref|NC_002516|pseudocap|136	1224801	1225261	461	1225130	2.20058	189.991	187.157	PA1132	1224641	1225330	+	0
gi|110645304|ref|NC_002516|pseudocap|136	5242785	5243018	234	5242912	1.51536	189.54	186.706	PA4675	5243178	5245406	+	266
gi|110645304|ref|NC_002516|pseudocap|136	5517594	5517895	302	5517748	1.86117	173.162	170.367	PA4917	5517109	5517711	-	37
gi|110645304|ref|NC_002516|pseudocap|136	4762803	4763175	373	4762981	1.71262	169.768	166.982	PA4255	4762928	4763119	-	0
gi|110645304|ref|NC_002516|pseudocap|136	4057692	4057924	233	4057767	1.49062	168.997	166.212	PA3621.1	4057543	4057658	-	109
gi|110645304|ref|NC_002516|pseudocap|136	2005152	2005469	318	2005327	2.0988	165.189	162.412	PA1846	2005254	2007542	+	0
gi|110645304|ref|NC_002516|pseudocap|136	1135084	1135398	315	1135243	1.77156	164.937	162.162	PA1047	1134024	1135202	+	41
gi|110645304|ref|NC_002516|pseudocap|136	1007396	1007661	266	1007563	1.70312	164.855	162.08	PA0922	1007234	1007548	-	15
gi|110645304|ref|NC_002516|pseudocap|136	3328295	3328547	253	3328402	1.67135	164.338	161.564	PA2971	3328399	3328935	-	0
gi|110645304|ref|NC_002516|pseudocap|136	969539	969966	428	969669	2.0623	162.113	159.345	PA0887	969670	971625	+	1
gi|110645304|ref|NC_002516|pseudocap|136	2877751	2878095	345	2877931	1.90644	158.511	155.754	PA2546	2877477	2877908	-	23
gi|110645304|ref|NC_002516|pseudocap|136	3203813	3204118	306	3203940	1.59046	157.994	155.238	PA2850	3203998	3204426	+	58
gi|110645304|ref|NC_002516|pseudocap|136	4554280	4554603	324	4554426	1.83194	154.941	152.193	PA4076	4554467	4554841	+	41
gi|110645304|ref|NC_002516|pseudocap|136	3110573	3111047	475	3110759	1.74448	152.468	149.727	PA2749	3110901	3111614	+	142
gi|110645304|ref|NC_002516|pseudocap|136	1161250	1161677	428	1161514	1.9863	149.416	146.683	PA1073	1160672	1161595	-	0
gi|110645304|ref|NC_002516|pseudocap|136	5190030	5190398	369	5190211	2.03957	147.481	144.754	PA4625	5186411	5192875	-	0
gi|110645304|ref|NC_002516|pseudocap|136	6251408	6251754	347	6251563	1.89784	144.685	141.967	PA5556	6250596	6252140	-	0
gi|110645304|ref|NC_002516|pseudocap|136	185102	185648	547	185476	1.92222	142.459	139.748	PA0162	184594	185928	+	0
gi|110645304|ref|NC_002516|pseudocap|136	228069	228309	241	228194	2.01037	140.109	137.405	PA0197	227382	228194	+	0
gi|110645304|ref|NC_002516|pseudocap|136	4665862	4666271	410	4666144	1.99445	136.179	133.488	PA4168	4663854	4666262	+	0
gi|110645304|ref|NC_002516|pseudocap|136	972773	973174	402	972980	1.82085	134.783	132.095	PA0888	972166	972945	+	35
gi|110645304|ref|NC_002516|pseudocap|136	1138016	1138606	591	1138139	1.96874	132.622	129.942	PA1050	1137043	1138155	+	0
gi|110645304|ref|NC_002516|pseudocap|136	892879	893149	271	893004	1.95329	132.376	129.697	PA0815	893041	893994	+	37
gi|110645304|ref|NC_002516|pseudocap|136	4626262	4626783	522	4626586	1.62059	129.399	126.732	PA4137	4626662	4627918	+	76
gi|110645304|ref|NC_002516|pseudocap|136	2797532	2797788	257	2797692	1.95729	127.286	124.626	PA2479	2797735	2798415	+	43
gi|110645304|ref|NC_002516|pseudocap|136	2575870	2576170	301	2576015	1.94933	125.537	122.882	PA2333	2574376	2575992	-	23
gi|110645304|ref|NC_002516|pseudocap|136	5344846	5345180	335	5345012	1.67483	125.486	122.832	PA4758.1	5344950	5345060	-	0
gi|110645304|ref|NC_002516|pseudocap|136	3040024	3040349	326	3040180	1.8629	124.514	121.864	PA2687	3038803	3040143	+	37
gi|110645304|ref|NC_002516|pseudocap|136	1944717	1945171	455	1944944	1.9156	122.345	119.703	PA1795	1944747	1946129	+	0
gi|110645304|ref|NC_002516|pseudocap|136	2843699	2843944	246	2843775	1.31829	121.526	118.886	PA2523	2843818	2844492	+	43
gi|110645304|ref|NC_002516|pseudocap|136	317767	318414	648	318238	1.74302	118.714	116.083	PA0285	318312	320594	-	74
gi|110645304|ref|NC_002516|pseudocap|136	936417	936865	449	936552	1.90952	116.375	113.75	PA0858	936459	937397	+	0
gi|110645304|ref|NC_002516|pseudocap|136	907880	908110	231	908005	1.90686	115.812	113.188	PA0833	907594	908307	+	0
gi|110645304|ref|NC_002516|pseudocap|136	5423749	5424071	323	5423932	1.48365	114.027	111.409	PA4832	5423071	5423868	-	64
gi|110645304|ref|NC_002516|pseudocap|136	3844045	3844309	265	3844185	1.88563	110.795	108.188	PA3435	3843653	3844105	-	80
gi|110645304|ref|NC_002516|pseudocap|136	1887429	1887745	317	1887605	1.79221	110.426	107.821	PA1744	1887325	1887543	-	62
gi|110645304|ref|NC_002516|pseudocap|136	141818	142171	354	141949	1.75265	109.734	107.13	PA0122	141917	142327	+	0
gi|110645304|ref|NC_002516|pseudocap|136	994799	995152	354	994990	1.81488	106.784	104.191	PA0911	994699	995151	+	0
gi|110645304|ref|NC_002516|pseudocap|136	1726936	1727266	331	1727101	1.63628	104.067	101.482	PA1586	1727118	1728347	+	17
gi|110645304|ref|NC_002516|pseudocap|136	4394917	4395208	292	4395082	1.81535	101.154	98.5776	PA3922	4394694	4396061	-	0
gi|110645304|ref|NC_002516|pseudocap|136	5192909	5193123	215	5193003	1.36937	100.93	98.3545	PA4625	5186411	5192875	-	128
gi|110645304|ref|NC_002516|pseudocap|136	1017895	1018260	366	1018061	1.76582	99.5148	96.9449	PA0930	1016657	1017994	+	67
gi|110645304|ref|NC_002516|pseudocap|136	544332	544677	346	544469	1.61728	97.5935	95.0308	PA0482	542170	544347	-	122
gi|110645304|ref|NC_002516|pseudocap|136	2544891	2545264	374	2545072	1.78041	95.802	93.2452	PA2306	2545042	2545659	-	0
gi|110645304|ref|NC_002516|pseudocap|136	3041781	3042238	458	3042076	1.8122	95.0004	92.4461	PA2688	3040242	3042482	+	0
gi|110645304|ref|NC_002516|pseudocap|136	2640274	2640515	242	2640365	1.53184	90.2067	87.6715	PA2387	2640392	2640871	-	27
gi|110645304|ref|NC_002516|pseudocap|136	359770	360084	315	359918	1.74336	89.416	86.8846	PA0319	358931	359920	+	0
gi|110645304|ref|NC_002516|pseudocap|136	4169489	4169869	381	4169675	1.78478	89.3723	86.8411	PA3724	4168987	4170483	-	0
gi|110645304|ref|NC_002516|pseudocap|136	4178399	4178911	513	4178703	1.77151	86.6121	84.0924	PA3728	4173886	4179126	-	0
gi|110645304|ref|NC_002516|pseudocap|136	5030358	5030669	312	5030478	1.59256	86.4321	83.9132	PA4495	5030525	5031235	+	47
gi|110645304|ref|NC_002516|pseudocap|136	2439288	2440030	743	2439748	1.73613	83.9607	81.4511	PA2218	2439150	2440253	-	0
gi|110645304|ref|NC_002516|pseudocap|136	3003155	3003418	264	3003304	1.72353	82.7846	80.2807	PA2653	3001873	3003198	-	106
gi|110645304|ref|NC_002516|pseudocap|136	1053734	1054002	269	1053847	1.66013	82.6423	80.1396	PA0969	1053848	1054543	+	1
gi|110645304|ref|NC_002516|pseudocap|136	3156857	3157117	261	3156976	1.70262	81.2263	78.7295	PA2800	3156860	3157564	-	0
gi|110645304|ref|NC_002516|pseudocap|136	1010694	1011134	441	1010983	1.74408	81.2031	78.7063	PA0924	1009006	1010934	-	49
gi|110645304|ref|NC_002516|pseudocap|136	5203212	5203498	287	5203349	1.67328	78.2484	75.7654	PA4634	5202628	5203242	-	107
gi|110645304|ref|NC_002516|pseudocap|136	5486113	5486350	238	5486213	1.72727	77.8378	75.3565	PA4889	5485097	5486197	-	16
gi|110645304|ref|NC_002516|pseudocap|136	1057233	1057526	294	1057370	1.54852	76.9459	74.4681	PA0972	1056049	1057347	+	23
gi|110645304|ref|NC_002516|pseudocap|136	3797384	3797844	461	3797665	1.72019	76.6507	74.1743	PA3392	3797009	3798919	+	0
gi|110645304|ref|NC_002516|pseudocap|136	2007452	2007747	296	2007637	1.52553	73.205	70.7466	PA1847	2007665	2008249	+	28
gi|110645304|ref|NC_002516|pseudocap|136	5845874	5846212	339	5846044	1.59996	73.0956	70.638	PA5192	5844468	5846009	-	35
gi|110645304|ref|NC_002516|pseudocap|136	2557030	2557489	460	2557318	1.69985	72.6727	70.2171	PA2319	2556948	2557964	+	0
gi|110645304|ref|NC_002516|pseudocap|136	4473669	4474170	502	4473992	1.69542	71.98	69.5283	PA3993	4473623	4474639	+	0
gi|110645304|ref|NC_002516|pseudocap|136	3899959	3900311	353	3900135	1.54409	71.4875	69.0385	PA3486	3900233	3902659	+	98
gi|110645304|ref|NC_002516|pseudocap|136	2947709	2947977	269	2947792	1.49247	70.9497	68.5037	PA2604	2947803	2948471	+	11
gi|110645304|ref|NC_002516|pseudocap|136	4011841	4012067	227	4011949	1.68923	70.8323	68.3869	PA3579	4010523	4012007	-	0
gi|110645304|ref|NC_002516|pseudocap|136	5162468	5162801	334	5162662	1.68923	70.8323	68.3869	PA4604	5162472	5163476	-	0
gi|110645304|ref|NC_002516|pseudocap|136	5893502	5893812	311	5893667	1.67697	69.9234	67.4838	PA5235	5892910	5894256	+	0
gi|110645304|ref|NC_002516|pseudocap|136	3187277	3187591	315	3187423	1.54786	69.7622	67.3234	PA2834	3186449	3187408	+	15
gi|110645304|ref|NC_002516|pseudocap|136	2441648	2441876	229	2441734	1.36617	69.6786	67.2409	PA2220	2441771	2442691	+	37
gi|110645304|ref|NC_002516|pseudocap|136	6249572	6249822	251	6249708	1.50866	68.4611	66.0314	PA5555	6249685	6250545	-	0
gi|110645304|ref|NC_002516|pseudocap|136	2153318	2153602	285	2153427	1.63949	67.3016	64.8796	PA1972	2153594	2155297	+	167
gi|110645304|ref|NC_002516|pseudocap|136	2550662	2551151	490	2550994	1.5641	65.4397	63.0281	PA2312a	2550619	2551122	-	0
gi|110645304|ref|NC_002516|pseudocap|136	6221753	6222111	359	6221932	1.62331	65.1248	62.7154	PA5529	6221101	6222858	+	0
gi|110645304|ref|NC_002516|pseudocap|136	5441621	5441882	262	5441763	1.61346	64.1365	61.7323	PA4845	5439918	5441693	+	70
gi|110645304|ref|NC_002516|pseudocap|136	5226748	5227014	267	5226886	1.64588	63.0195	60.6212	PA4658	5226026	5226982	+	0
gi|110645304|ref|NC_002516|pseudocap|136	4082475	4082803	329	4082627	1.63903	62.8794	60.4823	PA3644	4082185	4082961	-	0
gi|110645304|ref|NC_002516|pseudocap|136	667815	668150	336	668001	1.60636	62.6827	60.2866	PA0605	667108	668355	+	0
gi|110645304|ref|NC_002516|pseudocap|136	116826	117483	658	116996	1.55492	62.4677	60.0725	PA0095	115299	117524	+	0
gi|110645304|ref|NC_002516|pseudocap|136	5747638	5748108	471	5747785	1.64234	62.3682	59.9734	PA5103	5746849	5747871	-	0
gi|110645304|ref|NC_002516|pseudocap|136	3626759	3626975	217	3626875	1.64146	62.1519	59.7584	PA3239	3626566	3627369	+	0
gi|110645304|ref|NC_002516|pseudocap|136	6061096	6061426	331	6061260	1.56536	61.214	58.8267	PA5382	6060340	6061233	-	27
gi|110645304|ref|NC_002516|pseudocap|136	5009961	5010263	303	5010109	1.59823	61.0035	58.6175	PA4477	5008643	5010100	-	9
gi|110645304|ref|NC_002516|pseudocap|136	248556	248825	270	248690	1.63438	60.8601	58.4747	PA0219	247219	248709	+	0
gi|110645304|ref|NC_002516|pseudocap|136	4019324	4019650	327	4019491	1.62996	60.2183	57.8366	PA3586	4018458	4019444	-	47
gi|110645304|ref|NC_002516|pseudocap|136	264132	264423	292	264258	1.62907	60.0052	57.6251	PA0234	263689	264522	+	0
gi|110645304|ref|NC_002516|pseudocap|136	4619184	4619427	244	4619326	1.62825	59.8652	57.4862	PA4131	4619314	4621035	+	0
gi|110645304|ref|NC_002516|pseudocap|136	1890970	1891201	232	1891086	1.62288	58.9445	56.5718	PA1750	1890739	1891815	-	0
gi|110645304|ref|NC_002516|pseudocap|136	4215024	4215343	320	4215145	1.41645	58.6805	56.3103	PA3762	4214762	4215079	-	66
gi|110645304|ref|NC_002516|pseudocap|136	1711262	1711618	357	1711436	1.42459	58.6639	56.2938	PA1570	1711569	1712450	+	133
gi|110645304|ref|NC_002516|pseudocap|136	4989107	4989390	284	4989204	1.35618	58.2029	55.8355	PA4457	4989305	4990285	+	101
gi|110645304|ref|NC_002516|pseudocap|136	655325	655563	239	655426	1.47838	57.9185	55.5534	PA0595	653753	656527	-	0
gi|110645304|ref|NC_002516|pseudocap|136	2616545	2616783	239	2616670	1.60253	55.3988	53.0506	PA2366	2615461	2616945	+	0
gi|110645304|ref|NC_002516|pseudocap|136	5966110	5966360	251	5966236	1.59634	54.3745	52.0344	PA5297	5964859	5966577	+	0
gi|110645304|ref|NC_002516|pseudocap|136	5400505	5400927	423	5400772	1.49599	54.2155	51.8772	PA4812	5398628	5401708	-	0
gi|110645304|ref|NC_002516|pseudocap|136	3017201	3017426	226	3017288	1.47894	54.1634	51.8257	PA2669	3017234	3017818	-	0
gi|110645304|ref|NC_002516|pseudocap|136	4226021	4226292	272	4226155	1.5928	53.9667	51.6301	PA3769	4225660	4227237	-	0
gi|110645304|ref|NC_002516|pseudocap|136	4623151	4623488	338	4623338	1.5544	53.6308	51.297	PA4133	4622812	4624239	+	0
gi|110645304|ref|NC_002516|pseudocap|136	3221476	3221705	230	3221596	1.58572	52.7529	50.4263	PA2868	3221206	3221565	+	31
gi|110645304|ref|NC_002516|pseudocap|136	5947115	5947373	259	5947257	1.58572	52.7529	50.4263	PA5283	5947295	5948671	+	38
gi|110645304|ref|NC_002516|pseudocap|136	3817251	3817510	260	3817376	1.50955	52.3524	50.0289	PA3408	3814661	3817336	-	40
gi|110645304|ref|NC_002516|pseudocap|136	3112756	3113039	284	3112883	1.4951	52.3286	50.0058	PA2751	3112878	3113777	+	0
gi|110645304|ref|NC_002516|pseudocap|136	3507169	3507460	292	3507297	1.44518	51.6409	49.3233	PA3125	3507345	3508673	+	48
gi|110645304|ref|NC_002516|pseudocap|136	3349350	3349646	297	3349488	1.57599	51.1527	48.839	PA2991	3348838	3350232	-	0
gi|110645304|ref|NC_002516|pseudocap|136	225138	225457	320	225304	1.5292	50.881	48.5699	PA0195.1	225295	225603	+	0
gi|110645304|ref|NC_002516|pseudocap|136	5152973	5153396	424	5153196	1.50681	50.8281	48.5174	PA4598	5151078	5154209	-	0
gi|110645304|ref|NC_002516|pseudocap|136	5116025	5116386	362	5116196	1.38212	50.6041	48.2952	PA4567	5116032	5116289	-	0
gi|110645304|ref|NC_002516|pseudocap|136	2192348	2192624	277	2192525	1.51725	50.4111	48.1038	PA2005	2192544	2193989	-	19
gi|110645304|ref|NC_002516|pseudocap|136	2096272	2096494	223	2096382	1.5698	50.1635	47.8583	PA1920	2094329	2096356	-	26
gi|110645304|ref|NC_002516|pseudocap|136	3631445	3631800	356	3631633	1.46243	49.9662	47.6631	PA3244	3631618	3632433	+	0
gi|110645304|ref|NC_002516|pseudocap|136	5333270	5333625	356	5333503	1.44515	49.8793	47.5771	PA4748	5332746	5333501	-	2
gi|110645304|ref|NC_002516|pseudocap|136	1571827	1572045	219	1571910	1.56449	49.3781	47.0799	PA1442	1572023	1572544	+	113
gi|110645304|ref|NC_002516|pseudocap|136	2330439	2330701	263	2330540	1.56449	49.3781	47.0799	PA2118a	2330591	2330833	-	51
gi|110645304|ref|NC_002516|pseudocap|136	1621508	1621808	301	1621608	1.52695	48.9128	46.6196	PA1494	1621472	1623127	-	0
gi|110645304|ref|NC_002516|pseudocap|136	5371538	5371787	250	5371675	1.45644	48.6803	46.3887	PA4783	5370755	5371645	-	30
gi|110645304|ref|NC_002516|pseudocap|136	5363908	5364165	258	5364059	1.55918	48.4045	46.1153	PA4775	5363198	5364058	+	1
gi|110645304|ref|NC_002516|pseudocap|136	669327	669834	508	669520	1.55653	48.0172	45.7315	PA0607	669415	670089	+	0
gi|110645304|ref|NC_002516|pseudocap|136	4903247	4903661	415	4903426	1.53311	47.8191	45.5358	PA4374	4903466	4904596	+	40
gi|110645304|ref|NC_002516|pseudocap|136	3671837	3672153	317	3671960	1.55122	47.2473	44.9684	PA3279	3671227	3672549	-	0
gi|110645304|ref|NC_002516|pseudocap|136	1584386	1584677	292	1584541	1.55023	47.223	44.9445	PA1454	1583956	1584798	+	0
gi|110645304|ref|NC_002516|pseudocap|136	1093113	1093464	352	1093226	1.54679	46.4824	44.2094	PA1010	1093251	1094129	+	25
gi|110645304|ref|NC_002516|pseudocap|136	3500825	3501270	446	3501013	1.54591	46.4824	44.2094	PA3118	3500668	3501750	-	0
gi|110645304|ref|NC_002516|pseudocap|136	2892014	2892281	268	2892147	1.53972	45.5348	43.2696	PA2557	2890356	2892050	-	97
gi|110645304|ref|NC_002516|pseudocap|136	4083712	4083942	231	4083798	1.50356	45.4775	43.2134	PA3646	4083444	4084505	-	0
gi|110645304|ref|NC_002516|pseudocap|136	3696223	3696520	298	3696393	1.50713	45.2158	42.9534	PA3299	3695511	3697199	-	0
gi|110645304|ref|NC_002516|pseudocap|136	4755012	4755251	240	4755137	1.37951	45.001	42.7403	PA4238	4754423	4755424	-	0
gi|110645304|ref|NC_002516|pseudocap|136	6109050	6109332	283	6109179	1.39882	44.4355	42.1794	PA5429	6109260	6110684	+	81
gi|110645304|ref|NC_002516|pseudocap|136	5910182	5910515	334	5910333	1.51416	44.314	42.0589	PA5248	5908397	5910298	-	35
gi|110645304|ref|NC_002516|pseudocap|136	4461130	4461488	359	4461275	1.53087	44.2221	41.9676	PA3980	4459879	4461219	+	56
gi|110645304|ref|NC_002516|pseudocap|136	3061576	3061845	270	3061660	1.49923	43.97	41.718	PA2708	3061733	3062818	-	73
gi|110645304|ref|NC_002516|pseudocap|136	5448527	5448807	281	5448671	1.43484	43.7561	41.5059	PA4853	5448643	5448966	+	0
gi|110645304|ref|NC_002516|pseudocap|136	1601978	1602198	221	1602103	1.52822	43.6645	41.4149	PA1475	1602179	1602880	+	76
gi|110645304|ref|NC_002516|pseudocap|136	2545533	2545856	324	2545675	1.52667	43.553	41.3048	PA2306	2545042	2545659	-	16
gi|110645304|ref|NC_002516|pseudocap|136	4279482	4279754	273	4279573	1.37943	43.3738	41.1272	PA3823	4279389	4280507	-	0
gi|110645304|ref|NC_002516|pseudocap|136	2087564	2087847	284	2087711	1.52556	43.2949	41.0487	PA1914	2086808	2088034	-	0
gi|110645304|ref|NC_002516|pseudocap|136	5741824	5742100	277	5741985	1.50495	43.0114	40.7682	PA5099	5741524	5742966	-	0
gi|110645304|ref|NC_002516|pseudocap|136	3516752	3516986	235	3516871	1.52291	42.9268	40.6841	PA3134	3515416	3516900	-	0
gi|110645304|ref|NC_002516|pseudocap|136	529995	530520	526	530115	1.52291	42.9268	40.6841	PA0470	530029	532437	-	0
gi|110645304|ref|NC_002516|pseudocap|136	3359649	3360051	403	3359754	1.52025	42.5598	40.3202	PA3001	3359269	3360654	-	0
gi|110645304|ref|NC_002516|pseudocap|136	3489334	3489901	568	3489513	1.51937	42.3765	40.1383	PA3108	3488409	3489914	-	0
gi|110645304|ref|NC_002516|pseudocap|136	5998500	5998816	317	5998646	1.51192	42.1584	39.9229	PA5327	5998348	5999676	-	0
gi|110645304|ref|NC_002516|pseudocap|136	2928419	2928702	284	2928559	1.47385	41.5517	39.3215	PA2588	2928539	2929567	+	0
gi|110645304|ref|NC_002516|pseudocap|136	3572640	3573048	409	3572866	1.51052	41.1058	38.8795	PA3183	3572324	3573793	-	0
gi|110645304|ref|NC_002516|pseudocap|136	5492993	5493439	447	5493314	1.51052	41.1058	38.8795	PA4897	5491346	5494315	+	0
gi|110645304|ref|NC_002516|pseudocap|136	1312578	1312809	232	1312689	1.50521	40.3873	38.1688	PA1212	1312136	1313365	-	0
gi|110645304|ref|NC_002516|pseudocap|136	3974495	3974899	405	3974687	1.50433	40.2087	37.9919	PA3548	3974359	3975921	+	0
gi|110645304|ref|NC_002516|pseudocap|136	2864507	2864847	341	2864660	1.49138	40.0801	37.8646	PA2536	2864170	2865105	-	0
gi|110645304|ref|NC_002516|pseudocap|136	6229710	6230044	335	6229895	1.44233	40.0474	37.8321	PA5536	6229458	6229862	-	33
gi|110645304|ref|NC_002516|pseudocap|136	1840720	1840959	240	1840856	1.50344	40.0303	37.8151	PA1690	1840468	1841517	-	0
gi|110645304|ref|NC_002516|pseudocap|136	3401291	3401922	632	3401443	1.47803	39.9886	37.7746	PA3038	3400684	3401949	+	0
gi|110645304|ref|NC_002516|pseudocap|136	5063778	5064034	257	5063876	1.40342	39.5247	37.3144	PA4521	5063941	5064777	-	65
gi|110645304|ref|NC_002516|pseudocap|136	5601038	5601307	270	5601094	1.32616	39.405	37.1964	PA4986	5601149	5603095	+	55
gi|110645304|ref|NC_002516|pseudocap|136	5857210	5857583	374	5857388	1.49548	38.9675	36.7633	PA5203	5856532	5858115	+	0
gi|110645304|ref|NC_002516|pseudocap|136	2977156	2977437	282	2977319	1.33934	38.8294	36.6263	PA2633	2976340	2977161	+	158
gi|110645304|ref|NC_002516|pseudocap|136	3713629	3713920	292	3713793	1.49371	38.616	36.4148	PA3311	3712560	3714911	+	0
gi|110645304|ref|NC_002516|pseudocap|136	1932318	1932654	337	1932466	1.48792	38.4232	36.2247	PA1784	1932129	1932824	-	0
gi|110645304|ref|NC_002516|pseudocap|136	3162529	3162792	264	3162687	1.48584	38.399	36.2006	PA2809	3162705	3163385	+	18
gi|110645304|ref|NC_002516|pseudocap|136	4939145	4939434	290	4939273	1.33079	38.3975	36.1991	PA4406.1	4939194	4939277	-	0
gi|110645304|ref|NC_002516|pseudocap|136	2926273	2926585	313	2926450	1.40415	38.1848	35.9889	PA2586	2925788	2926432	-	18
gi|110645304|ref|NC_002516|pseudocap|136	5297856	5298246	391	5297932	1.48752	37.7438	35.5516	PA4719	5297897	5299192	+	0
gi|110645304|ref|NC_002516|pseudocap|136	1183766	1184054	289	1183899	1.43913	37.343	35.1561	PA1092	1183058	1184524	+	0
gi|110645304|ref|NC_002516|pseudocap|136	5674452	5674735	284	5674579	1.4831	37.2248	35.0387	PA5038	5674028	5675134	-	0
gi|110645304|ref|NC_002516|pseudocap|136	759163	759407	245	759251	1.4831	37.2248	35.0387	PA0690	749957	762499	+	0
gi|110645304|ref|NC_002516|pseudocap|136	4426588	4426874	287	4426770	1.48056	37.0089	34.8254	PA3946	4423212	4426850	-	0
gi|110645304|ref|NC_002516|pseudocap|136	5311290	5311724	435	5311533	1.46055	36.9179	34.7349	PA4729	5311464	5312264	+	0
gi|110645304|ref|NC_002516|pseudocap|136	2273463	2273707	245	2273586	1.47513	36.0264	33.8532	PA2071	2272460	2274568	+	0
gi|110645304|ref|NC_002516|pseudocap|136	2990807	2991180	374	2990990	1.47513	36.0264	33.8532	PA2643	2990435	2991430	+	0
gi|110645304|ref|NC_002516|pseudocap|136	4574226	4574523	298	4574347	1.47337	35.8566	33.6856	PA4091	4573741	4575303	+	0
gi|110645304|ref|NC_002516|pseudocap|136	3403684	3403968	285	3403838	1.47248	35.6872	33.5181	PA3040	3403812	3404141	+	0
gi|110645304|ref|NC_002516|pseudocap|136	159995	160245	251	160109	1.46806	35.181	33.0175	PA0140	158907	160472	+	0
gi|110645304|ref|NC_002516|pseudocap|136	2158024	2158283	260	2158113	1.46894	35.181	33.0175	PA1974	2157968	2159167	+	0
gi|110645304|ref|NC_002516|pseudocap|136	120319	120692	374	120550	1.36046	35.066	32.9048	PA0099	120164	121324	+	0
gi|110645304|ref|NC_002516|pseudocap|136	4964841	4965244	404	4964954	1.25524	35.0628	32.9016	PA4431	4964266	4964859	-	95
gi|110645304|ref|NC_002516|pseudocap|136	2707033	2707350	318	2707252	1.46363	34.5115	32.3562	PA2423	2706387	2707181	+	71
gi|110645304|ref|NC_002516|pseudocap|136	6177101	6177392	292	6177228	1.46186	34.3451	32.1914	PA5485	6176516	6177295	-	0
gi|110645304|ref|NC_002516|pseudocap|136	5546443	5546742	300	5546578	1.45839	34.131	31.9807	PA4942	5545786	5546988	-	0
gi|110645304|ref|NC_002516|pseudocap|136	1276779	1277016	238	1276898	1.45466	34.0131	31.8635	PA1178	1277006	1277608	+	108
gi|110645304|ref|NC_002516|pseudocap|136	5251263	5251561	299	5251410	1.46009	34.0129	31.8633	PA4682	5250620	5251666	-	0
gi|110645304|ref|NC_002516|pseudocap|136	1698188	1698430	243	1698331	1.45833	33.8476	31.7004	PA1561	1698382	1699947	-	51
gi|110645304|ref|NC_002516|pseudocap|136	330290	330558	269	330474	1.45507	33.8214	31.6752	PA0293	329993	330871	-	0
gi|110645304|ref|NC_002516|pseudocap|136	5697923	5698355	433	5698100	1.45656	33.5178	31.3741	PA5057	5697198	5698055	+	45
gi|110645304|ref|NC_002516|pseudocap|136	1808712	1808979	268	1808862	1.45479	33.3535	31.2122	PA1660	1808193	1809773	+	0
gi|110645304|ref|NC_002516|pseudocap|136	3698148	3698418	271	3698317	1.44594	32.2135	30.087	PA3300	3697434	3699122	-	0
gi|110645304|ref|NC_002516|pseudocap|136	1086244	1086776	533	1086703	1.36742	31.8561	29.7345	PA1003	1086097	1087095	-	0
gi|110645304|ref|NC_002516|pseudocap|136	4169154	4169395	242	4169241	1.4424	31.7307	29.61	PA3724	4168987	4170483	-	0
gi|110645304|ref|NC_002516|pseudocap|136	5845230	5845572	343	5845475	1.40559	31.5359	29.4184	PA5192	5844468	5846009	-	0
gi|110645304|ref|NC_002516|pseudocap|136	3926417	3926713	297	3926594	1.43798	31.092	28.979	PA3510	3926247	3926777	-	0
gi|110645304|ref|NC_002516|pseudocap|136	6190927	6191214	288	6191081	1.40044	30.9787	28.868	PA5497	6188872	6191076	-	5
gi|110645304|ref|NC_002516|pseudocap|136	5105493	5105986	494	5105831	1.43355	30.6165	28.511	PA4557	5104986	5105930	-	0
gi|110645304|ref|NC_002516|pseudocap|136	919306	919553	248	919424	1.43355	30.6165	28.511	PA0844	919258	921450	-	0
gi|110645304|ref|NC_002516|pseudocap|136	3558794	3559033	240	3558973	1.39986	30.3008	28.1995	PA3168	3556427	3559198	-	0
gi|110645304|ref|NC_002516|pseudocap|136	3832137	3832499	363	3832326	1.36104	30.0713	27.9733	PA3422	3830898	3832655	-	0
gi|110645304|ref|NC_002516|pseudocap|136	4826	5083	258	5000	1.33164	30.0612	27.9633	PA0004	4275	6695	+	0
gi|110645304|ref|NC_002516|pseudocap|136	3180336	3180608	273	3180491	1.29476	30.0365	27.9388	PA2826	3179957	3180442	-	49
gi|110645304|ref|NC_002516|pseudocap|136	4187174	4187458	285	4187331	1.42825	29.988	27.8907	PA3735	4186781	4188190	-	0
gi|110645304|ref|NC_002516|pseudocap|136	2617078	2617334	257	2617172	1.41115	29.3333	27.2463	PA2367	2617019	2617516	+	0
gi|110645304|ref|NC_002516|pseudocap|136	5627932	5628179	248	5628061	1.42076	29.2208	27.1347	PA5009	5627865	5628671	-	0
gi|110645304|ref|NC_002516|pseudocap|136	4941705	4941959	255	4941802	1.42117	29.0565	26.9732	PA4409	4941810	4942673	-	8
gi|110645304|ref|NC_002516|pseudocap|136	5166571	5166909	339	5166743	1.39836	28.8457	26.7657	PA4607	5166191	5166697	-	46
gi|110645304|ref|NC_002516|pseudocap|136	5148740	5148951	212	5148878	1.39884	28.6538	26.5767	PA4596	5149064	5149582	+	186
gi|110645304|ref|NC_002516|pseudocap|136	2935963	2936218	256	2936030	1.41763	28.5956	26.519	PA2593	2935851	2936423	+	0
gi|110645304|ref|NC_002516|pseudocap|136	6008012	6008353	342	6008133	1.41675	28.4428	26.3682	PA5338	6006231	6008336	+	0
gi|110645304|ref|NC_002516|pseudocap|136	5098700	5098974	275	5098817	1.41274	28.3178	26.2458	PA4551	5098709	5099266	+	0
gi|110645304|ref|NC_002516|pseudocap|136	5084891	5085142	252	5085034	1.41498	28.2905	26.2187	PA4541	5082443	5086696	+	0
gi|110645304|ref|NC_002516|pseudocap|136	5539261	5539757	497	5539631	1.41498	28.2905	26.2187	PA4937	5538696	5541410	-	0
gi|110645304|ref|NC_002516|pseudocap|136	927183	927495	313	927287	1.37392	27.9883	25.9205	PA0848	927147	927746	+	0
gi|110645304|ref|NC_002516|pseudocap|136	5340632	5340894	263	5340768	1.41321	27.9865	25.9187	PA4756	5339864	5343085	-	0
gi|110645304|ref|NC_002516|pseudocap|136	979584	979830	247	979686	1.40878	27.5339	25.4738	PA0896	979329	980345	+	0
gi|110645304|ref|NC_002516|pseudocap|136	2198692	2198966	275	2198819	1.35848	27.4053	25.3473	PA2010	2198891	2199694	+	72
gi|110645304|ref|NC_002516|pseudocap|136	1691194	1691694	501	1691313	1.37941	27.2527	25.1966	PA1553	1690701	1691312	-	1
gi|110645304|ref|NC_002516|pseudocap|136	3799504	3799821	318	3799656	1.40524	27.0845	25.0315	PA3393	3798916	3800202	+	0
gi|110645304|ref|NC_002516|pseudocap|136	1895635	1895909	275	1895780	1.40171	26.6385	24.5923	PA1756	1895692	1896495	-	0
gi|110645304|ref|NC_002516|pseudocap|136	1824499	1825007	509	1824780	1.29676	26.4024	24.3607	PA1672	1824343	1824723	-	57
gi|110645304|ref|NC_002516|pseudocap|136	5177601	5177885	285	5177706	1.39374	25.7567	23.7254	PA4619	5177655	5178902	-	0
gi|110645304|ref|NC_002516|pseudocap|136	5220498	5220754	257	5220648	1.39286	25.6111	23.5827	PA4653	5219938	5220885	+	0
gi|110645304|ref|NC_002516|pseudocap|136	4142810	4143142	333	4142955	1.39109	25.3209	23.297	PA3701	4142570	4143665	-	0
gi|110645304|ref|NC_002516|pseudocap|136	3441393	3441917	525	3441680	1.33218	25.013	22.996	PA3069	3441713	3442483	-	33
gi|110645304|ref|NC_002516|pseudocap|136	2661423	2661755	333	2661597	1.36243	24.8681	22.8536	PA2399	2657798	2665144	-	0
gi|110645304|ref|NC_002516|pseudocap|136	3346787	3347092	306	3346999	1.36461	24.7647	22.7513	PA2988	3345789	3347039	-	0
gi|110645304|ref|NC_002516|pseudocap|136	4362992	4363380	389	4363156	1.28282	24.7089	22.6969	PA3895	4363230	4364183	+	74
gi|110645304|ref|NC_002516|pseudocap|136	406335	406614	280	406468	1.3061	24.6813	22.6696	PA0362	406247	406498	-	0
gi|110645304|ref|NC_002516|pseudocap|136	409438	409723	286	409580	1.38313	24.46	22.4521	PA0366	409504	410934	-	0
gi|110645304|ref|NC_002516|pseudocap|136	5687084	5687437	354	5687238	1.33348	24.3658	22.3596	PA5049	5687105	5687320	-	0
gi|110645304|ref|NC_002516|pseudocap|136	874089	874437	349	874262	1.36901	24.3488	22.3428	PA0796	874206	875102	-	0
gi|110645304|ref|NC_002516|pseudocap|136	2647445	2647909	465	2647735	1.38224	24.3178	22.3121	PA2392	2646776	2648410	-	0
gi|110645304|ref|NC_002516|pseudocap|136	6110908	6111142	235	6111020	1.34913	24.0781	22.0775	PA5430	6111048	6112262	-	28
gi|110645304|ref|NC_002516|pseudocap|136	924532	924807	276	924693	1.36781	23.9596	21.9612	PA0846	924182	924922	-	0
gi|110645304|ref|NC_002516|pseudocap|136	4986651	4987166	516	4986830	1.30138	23.8691	21.8733	PA4454	4986811	4987284	-	0
gi|110645304|ref|NC_002516|pseudocap|136	1827811	1828061	251	1827908	1.34355	23.668	21.6752	PA1678	1827992	1828906	+	84
gi|110645304|ref|NC_002516|pseudocap|136	5187120	5187579	460	5187395	1.35967	23.6676	21.6748	PA4625	5186411	5192875	-	0
gi|110645304|ref|NC_002516|pseudocap|136	3374325	3374699	375	3374467	1.33172	23.3875	21.4002	PA3014	3374460	3376607	-	0
gi|110645304|ref|NC_002516|pseudocap|136	6005767	6006102	336	6005940	1.34407	23.293	21.3077	PA5337	6005899	6006165	+	0
gi|110645304|ref|NC_002516|pseudocap|136	3842927	3843235	309	3843116	1.36897	22.9172	20.9383	PA3434	3842274	3843290	-	0
gi|110645304|ref|NC_002516|pseudocap|136	946481	946729	249	946558	1.32718	22.6955	20.7216	PA0865	945834	946907	+	0
gi|110645304|ref|NC_002516|pseudocap|136	5492400	5492787	388	5492541	1.35853	22.6807	20.707	PA4897	5491346	5494315	+	0
gi|110645304|ref|NC_002516|pseudocap|136	1412930	1413207	278	1413064	1.36632	22.5047	20.5334	PA1302	1411585	1414140	+	0
gi|110645304|ref|NC_002516|pseudocap|136	1754265	1754523	259	1754387	1.36632	22.5047	20.5334	PA1611	1753607	1755562	-	0
gi|110645304|ref|NC_002516|pseudocap|136	3036063	3036309	247	3036138	1.29471	21.8877	19.9283	PA2685	3035752	3037932	-	0
gi|110645304|ref|NC_002516|pseudocap|136	5511232	5511834	603	5511728	1.32525	21.8256	19.8668	PA4912	5510839	5511753	-	0
gi|110645304|ref|NC_002516|pseudocap|136	483049	483526	478	483210	1.32741	21.6105	19.6567	PA0432	482706	484115	-	0
gi|110645304|ref|NC_002516|pseudocap|136	6055977	6056244	268	6056059	1.33542	21.5385	19.587	PA5378	6055475	6056413	-	0
gi|110645304|ref|NC_002516|pseudocap|136	4774679	4775014	336	4774834	1.3106	21.4863	19.5353	PA4269	4772279	4776478	-	0
gi|110645304|ref|NC_002516|pseudocap|136	6033234	6033477	244	6033367	1.32632	21.3075	19.3591	PA5366	6033211	6034044	-	0
gi|110645304|ref|NC_002516|pseudocap|136	3350278	3350563	286	3350419	1.34297	21.2048	19.2583	PA2992	3350411	3350638	-	0
gi|110645304|ref|NC_002516|pseudocap|136	2001046	2001345	300	2001189	1.35305	21.1546	19.2086	PA1843	1999889	2003593	-	0
gi|110645304|ref|NC_002516|pseudocap|136	3044369	3044682	314	3044562	1.35393	21.1546	19.2086	PA2690	3043750	3044766	-	0
gi|110645304|ref|NC_002516|pseudocap|136	531352	531637	286	531504	1.33976	21.0163	19.0744	PA0470	530029	532437	-	0
gi|110645304|ref|NC_002516|pseudocap|136	314805	315184	380	314957	1.29968	21.0001	19.0583	PA0281	314931	315800	-	0
gi|110645304|ref|NC_002516|pseudocap|136	4991202	4991483	282	4991278	1.25943	20.5667	18.6328	PA4459	4990833	4991405	+	0
gi|110645304|ref|NC_002516|pseudocap|136	1302341	1302702	362	1302517	1.29741	20.5574	18.6236	PA1201	1301481	1302395	-	122
gi|110645304|ref|NC_002516|pseudocap|136	4070715	4070959	245	4070785	1.28935	20.164	18.2387	PA3636	4070012	4070857	-	0
gi|110645304|ref|NC_002516|pseudocap|136	747587	748145	559	747767	1.32708	20.0228	18.0999	PA0688	747470	748576	+	0
gi|110645304|ref|NC_002516|pseudocap|136	153224	153476	253	153423	1.25091	19.8761	17.9556	PA0134	151936	153306	-	117
gi|110645304|ref|NC_002516|pseudocap|136	1725425	1725803	379	1725586	1.33279	19.8392	17.9211	PA1585	1724244	1727075	+	0
gi|110645304|ref|NC_002516|pseudocap|136	3164948	3165218	271	3165119	1.3224	19.7457	17.8284	PA2811	3164763	3165542	-	0
gi|110645304|ref|NC_002516|pseudocap|136	5622993	5623329	337	5623204	1.31492	19.7157	17.7987	PA5005	5623040	5624797	-	0
gi|110645304|ref|NC_002516|pseudocap|136	543095	543361	267	543266	1.33801	19.5863	17.6716	PA0482	542170	544347	-	0
gi|110645304|ref|NC_002516|pseudocap|136	1721299	1721683	385	1721383	1.2974	19.4586	17.5469	PA1582	1721124	1721492	+	0
gi|110645304|ref|NC_002516|pseudocap|136	3881420	3881803	384	3881562	1.33624	19.3306	17.4211	PA3468	3881093	3882421	+	0
gi|110645304|ref|NC_002516|pseudocap|136	500763	501081	319	500913	1.33093	18.8236	16.9245	PA0445	500104	501120	-	0
gi|110645304|ref|NC_002516|pseudocap|136	1428906	1429286	381	1429039	1.30901	18.6869	16.7912	PA1317	1428080	1429075	+	0
gi|110645304|ref|NC_002516|pseudocap|136	4969163	4969472	310	4969259	1.32166	18.4711	16.5796	PA4436	4968712	4969611	+	0
gi|110645304|ref|NC_002516|pseudocap|136	1168047	1168346	300	1168196	1.29138	18.367	16.4774	PA1081	1167488	1168237	+	0
gi|110645304|ref|NC_002516|pseudocap|136	1319577	1319975	399	1319758	1.29542	18.3601	16.4706	PA1218	1319511	1320389	-	0
gi|110645304|ref|NC_002516|pseudocap|136	4832157	4832487	331	4832249	1.32651	18.3232	16.4341	PA4307	4831372	4833270	+	0
gi|110645304|ref|NC_002516|pseudocap|136	4916929	4917150	222	4917104	1.22707	17.8725	15.994	PA4385	4915481	4917124	-	0
gi|110645304|ref|NC_002516|pseudocap|136	2134333	2134719	387	2134656	1.3212	17.8289	15.9511	PA1949	2134393	2135406	+	0
gi|110645304|ref|NC_002516|pseudocap|136	1115773	1116218	446	1116076	1.23929	17.8231	15.9463	PA1028	1114774	1116060	+	16
gi|110645304|ref|NC_002516|pseudocap|136	2984095	2984337	243	2984267	1.31856	17.7833	15.907	PA2639	2983963	2985744	+	0
gi|110645304|ref|NC_002516|pseudocap|136	4051834	4052112	279	4051933	1.29509	17.7688	15.8927	PA3617	4051564	4052604	-	0
gi|110645304|ref|NC_002516|pseudocap|136	4897924	4898155	232	4898095	1.28091	17.6544	15.7817	PA4369	4897427	4897999	-	96
gi|110645304|ref|NC_002516|pseudocap|136	4306097	4306502	406	4306310	1.21562	17.4914	15.622	PA3844	4305645	4306256	-	54
gi|110645304|ref|NC_002516|pseudocap|136	530732	531275	544	531013	1.28977	17.4172	15.5496	PA0470	530029	532437	-	0
gi|110645304|ref|NC_002516|pseudocap|136	4995206	4995527	322	4995449	1.31305	17.3342	15.4696	PA4465	4995229	4996089	+	0
gi|110645304|ref|NC_002516|pseudocap|136	5383451	5383700	250	5383623	1.31393	17.2765	15.4126	PA4797	5382796	5383812	-	0
gi|110645304|ref|NC_002516|pseudocap|136	5398075	5398583	509	5398508	1.31324	17.0997	15.2389	PA4811	5397690	5398619	-	0
gi|110645304|ref|NC_002516|pseudocap|136	4479452	4479800	349	4479604	1.30881	16.6219	14.7728	PA3999	4478979	4480139	-	0
gi|110645304|ref|NC_002516|pseudocap|136	5314533	5314797	265	5314691	1.30085	15.9164	14.084	PA4732	5313676	5315340	+	0
gi|110645304|ref|NC_002516|pseudocap|136	5658516	5658888	373	5658810	1.24876	15.764	13.9361	PA5028	5658418	5659185	-	0
gi|110645304|ref|NC_002516|pseudocap|136	450837	451426	590	451232	1.24935	14.8302	13.0248	PA0411	451130	453178	+	0
gi|110645304|ref|NC_002516|pseudocap|136	4530046	4530465	420	4530145	1.28227	14.1089	12.321	PA4047	4529995	4530612	-	0
gi|110645304|ref|NC_002516|pseudocap|136	5106691	5107049	359	5106826	1.26635	12.8208	11.066	PA4559	5106449	5106958	-	0
gi|110645304|ref|NC_002516|pseudocap|136	5032596	5032953	358	5032727	1.23834	11.626	9.90517	PA4496	5031488	5033101	+	0
gi|110645304|ref|NC_002516|pseudocap|136	4905504	4905849	346	4905714	1.21525	11.0406	9.33669	PA4375	4904647	4907703	+	0
gi|110645304|ref|NC_002516|pseudocap|136	180893	181252	360	181061	1.24423	11.0018	9.29844	PA0158	179522	182569	+	0
gi|110645304|ref|NC_002516|pseudocap|136	4276320	4276584	265	4276357	1.21262	10.3814	8.69725	PA3820	4276154	4277074	-	0
gi|110645304|ref|NC_002516|pseudocap|136	78528	78777	250	78666	1.20602	9.58928	7.93123	PA0066	78090	78632	-	34
gi|110645304|ref|NC_002516|pseudocap|136	5957636	5957974	339	5957890	1.19593	9.37402	7.72307	PA5292	5957208	5958257	-	0
gi|110645304|ref|NC_002516|pseudocap|136	4316246	4316492	247	4316461	1.19154	8.76931	7.13768	PA3857	4316109	4316825	-	0
gi|110645304|ref|NC_002516|pseudocap|136	538046	538315	270	538099	1.14189	8.7591	7.12763	PA0477	538217	539143	-	118
gi|110645304|ref|NC_002516|pseudocap|136	1730785	1731277	493	1731190	1.16603	7.16793	5.59395	PA1588	1730181	1731347	+	0
gi|110645304|ref|NC_002516|pseudocap|136	3422602	3422932	331	3422634	1.15156	6.59235	5.04269	PA3058	3421696	3423066	-	0

## Sheet: PA4987
chr	start	end	length	abs_summit	log2(fold_enrichment)	-log10(pvalue)	-log10(qvalue)	closest_feature	start	end	strand	distance_to_summit
gi|110645304|ref|NC_002516|pseudocap|136	5600865	5601322	458	5601085	3.0972	1102.98	1096.18	PA4986	5601149	5603095	+	64
gi|110645304|ref|NC_002516|pseudocap|136	3040021	3040355	335	3040184	2.0382	171.557	167.473	PA2687	3038803	3040143	+	41
gi|110645304|ref|NC_002516|pseudocap|136	1300050	1300372	323	1300192	1.64297	90.4578	86.5944	PA1198	1299558	1300175	+	17
gi|110645304|ref|NC_002516|pseudocap|136	2550641	2551209	569	2550968	1.66963	89.5539	85.697	PA2312a	2550619	2551122	-	0
gi|110645304|ref|NC_002516|pseudocap|136	544349	544658	310	544469	1.48114	61.9279	58.2992	PA0482	542170	544347	-	122
gi|110645304|ref|NC_002516|pseudocap|136	2877790	2878031	242	2877940	1.3447	27.9923	24.9062	PA2546	2877477	2877908	-	32
gi|110645304|ref|NC_002516|pseudocap|136	4903303	4903526	224	4903431	1.37676	25.7796	22.7822	PA4374	4903466	4904596	+	35
gi|110645304|ref|NC_002516|pseudocap|136	1292242	1292572	331	1292431	1.37044	23.8012	20.8864	PA1190	1291813	1292412	-	19
gi|110645304|ref|NC_002516|pseudocap|136	5535487	5535813	327	5535706	1.36319	22.2315	19.3825	PA4932	5535685	5536131	-	0
gi|110645304|ref|NC_002516|pseudocap|136	969596	969931	336	969738	1.31611	20.461	17.6949	PA0887	969670	971625	+	0
gi|110645304|ref|NC_002516|pseudocap|136	4282257	4282509	253	4282412	1.26707	14.7028	12.1864	PA3825	4282078	4283658	-	0

## Sheet: PauR
chr	start	end	length	abs_summit	log2(fold_enrichment)	-log10(pvalue)	-log10(qvalue)	closest_feature	start	end	strand	distance_to_summit
gi|110645304|ref|NC_002516|pseudocap|136	3133392	3134146	755	3133684	20.7015	29684.7	29679	PA2776	3133710	3134993	+	26
gi|110645304|ref|NC_002516|pseudocap|136	298733	299569	837	299039	14.2636	19412.1	19407.5	PA0263.1	298816	298892	-	147
gi|110645304|ref|NC_002516|pseudocap|136	5983437	5984003	567	5983756	8.89325	7037.78	7033.68	PA5313	5983820	5985154	+	64
gi|110645304|ref|NC_002516|pseudocap|136	5977531	5978044	514	5977762	6.11814	3798.64	3794.74	PA5309	5977789	5979108	+	27
gi|110645304|ref|NC_002516|pseudocap|136	1678921	1679403	483	1679170	3.95961	3207.87	3204.05	PA1542	1679361	1680197	-	191
gi|110645304|ref|NC_002516|pseudocap|136	334316	334863	548	334645	3.41171	2485.42	2481.68	PA0297	334734	335486	+	89
gi|110645304|ref|NC_002516|pseudocap|136	3767836	3768210	375	3768031	5.18311	1632.51	1628.88	PA3357	3768184	3769530	+	153
gi|110645304|ref|NC_002516|pseudocap|136	4223169	4223715	547	4223407	3.99196	1553.68	1550.08	PA3767	4223568	4224116	-	161
gi|110645304|ref|NC_002516|pseudocap|136	5970421	5970844	424	5970630	3.62361	1522.07	1518.48	PA5302	5970686	5971759	-	56
gi|110645304|ref|NC_002516|pseudocap|136	6216998	6217393	396	6217219	2.8572	1425.7	1422.14	PA5523	6215803	6217155	-	64
gi|110645304|ref|NC_002516|pseudocap|136	2230343	2230818	476	2230508	2.92184	1153.14	1149.66	PA2040	2230689	2232065	+	181
gi|110645304|ref|NC_002516|pseudocap|136	3350044	3350700	657	3350397	4.25959	1101.5	1098.04	PA2992	3350411	3350638	-	14
gi|110645304|ref|NC_002516|pseudocap|136	1885922	1886417	496	1886168	2.77742	944.275	940.888	PA1742	1886278	1887000	+	110
gi|110645304|ref|NC_002516|pseudocap|136	4038940	4039326	387	4039145	2.92494	429.034	425.823	PA3605	4039174	4040100	+	29
gi|110645304|ref|NC_002516|pseudocap|136	620391	620765	375	620584	2.04495	256.29	253.15	PA0564	620666	621577	-	82
gi|110645304|ref|NC_002516|pseudocap|136	3221437	3221717	281	3221585	2.22765	197.601	194.493	PA2868	3221206	3221565	+	20
gi|110645304|ref|NC_002516|pseudocap|136	953406	953825	420	953603	1.58344	99.0855	96.0451	PA0873	953691	955250	+	88
gi|110645304|ref|NC_002516|pseudocap|136	3573680	3573947	268	3573845	1.51117	95.7919	92.755	PA3183	3572324	3573793	-	52
gi|110645304|ref|NC_002516|pseudocap|136	4276207	4276554	348	4276364	1.57898	63.8845	60.8888	PA3820	4276154	4277074	-	0
gi|110645304|ref|NC_002516|pseudocap|136	4215023	4215247	225	4215145	1.42922	61.9099	58.9194	PA3762	4214762	4215079	-	66
gi|110645304|ref|NC_002516|pseudocap|136	2993175	2993418	244	2993301	1.58985	60.7568	57.769	PA2647	2992853	2994700	+	0
gi|110645304|ref|NC_002516|pseudocap|136	2550642	2551156	515	2551017	1.53142	58.9551	55.9733	PA2312a	2550619	2551122	-	0
gi|110645304|ref|NC_002516|pseudocap|136	2897148	2897416	269	2897275	1.57332	52.6706	49.7099	PA2562	2896741	2897253	-	22
gi|110645304|ref|NC_002516|pseudocap|136	1284964	1285224	261	1285093	1.56758	50.6913	47.741	PA1183	1284513	1285823	+	0
gi|110645304|ref|NC_002516|pseudocap|136	5893553	5893826	274	5893668	1.55019	48.3511	45.4187	PA5235	5892910	5894256	+	0
gi|110645304|ref|NC_002516|pseudocap|136	544303	544627	325	544461	1.4188	48.3184	45.3865	PA0482	542170	544347	-	114
gi|110645304|ref|NC_002516|pseudocap|136	5152946	5153276	331	5153114	1.49728	44.2244	41.3207	PA4598	5151078	5154209	-	0
gi|110645304|ref|NC_002516|pseudocap|136	4078983	4079256	274	4079134	1.51557	42.3753	39.4858	PA3641	4078808	4080223	-	0
gi|110645304|ref|NC_002516|pseudocap|136	4986244	4986528	285	4986363	1.5099	41.6104	38.7266	PA4453	4986152	4986799	-	0
gi|110645304|ref|NC_002516|pseudocap|136	1944668	1945108	441	1944852	1.47128	40.7418	37.8635	PA1795	1944747	1946129	+	0
gi|110645304|ref|NC_002516|pseudocap|136	4226969	4227309	341	4227128	1.49612	38.9675	36.1043	PA3769	4225660	4227237	-	0
gi|110645304|ref|NC_002516|pseudocap|136	3059185	3059462	278	3059333	1.47745	38.1949	35.3394	PA2705	3059035	3060216	-	0
gi|110645304|ref|NC_002516|pseudocap|136	1584421	1584703	283	1584585	1.45685	35.7409	32.9115	PA1454	1583956	1584798	+	0
gi|110645304|ref|NC_002516|pseudocap|136	1431771	1432080	310	1431927	1.42746	35.0446	32.2236	PA1320	1431691	1432026	+	0
gi|110645304|ref|NC_002516|pseudocap|136	5896670	5897015	346	5896860	1.4624	34.7577	31.9412	PA5238	5896806	5898794	-	0
gi|110645304|ref|NC_002516|pseudocap|136	3639971	3640198	228	3640077	1.46131	34.475	31.6624	PA3253	3639366	3640163	+	0
gi|110645304|ref|NC_002516|pseudocap|136	5819604	5819847	244	5819751	1.44565	34.2985	31.4887	PA5169	5818831	5820114	+	0
gi|110645304|ref|NC_002516|pseudocap|136	966482	966714	233	966604	1.43881	31.251	28.485	PA0884	966526	967521	+	0
gi|110645304|ref|NC_002516|pseudocap|136	4842807	4843076	270	4842992	1.42754	30.9935	28.2311	PA4314	4842701	4843552	-	0
gi|110645304|ref|NC_002516|pseudocap|136	969577	969934	358	969714	1.39376	29.5414	26.8024	PA0887	969670	971625	+	0
gi|110645304|ref|NC_002516|pseudocap|136	4070678	4070916	239	4070718	1.33738	27.6228	24.9227	PA3636	4070012	4070857	-	0
gi|110645304|ref|NC_002516|pseudocap|136	1862816	1863043	228	1862909	1.36708	27.4374	24.7417	PA1719	1862764	1863021	+	0
gi|110645304|ref|NC_002516|pseudocap|136	1572370	1572902	533	1572525	1.341	27.1031	24.4142	PA1442	1572023	1572544	+	0
gi|110645304|ref|NC_002516|pseudocap|136	1825741	1826021	281	1825864	1.37445	26.1611	23.4936	PA1674	1825495	1826040	-	0
gi|110645304|ref|NC_002516|pseudocap|136	4609308	4609546	239	4609475	1.31868	24.4396	21.8143	PA4121	4609567	4610226	+	92
gi|110645304|ref|NC_002516|pseudocap|136	1941316	1941623	308	1941510	1.34312	23.9985	21.385	PA1791	1940255	1941586	-	0
gi|110645304|ref|NC_002516|pseudocap|136	3343861	3344216	356	3344058	1.35103	23.3085	20.7149	PA2986	3343799	3345100	-	0
gi|110645304|ref|NC_002516|pseudocap|136	5400558	5400864	307	5400764	1.2939	21.2172	18.6813	PA4812	5398628	5401708	-	0
gi|110645304|ref|NC_002516|pseudocap|136	4623173	4623452	280	4623343	1.31838	19.965	17.4679	PA4133	4622812	4624239	+	0
gi|110645304|ref|NC_002516|pseudocap|136	936498	936892	395	936703	1.30107	18.8196	16.3585	PA0858	936459	937397	+	0
gi|110645304|ref|NC_002516|pseudocap|136	6005794	6006033	240	6005847	1.30734	18.7005	16.2424	PA5336	6005199	6005810	+	37
gi|110645304|ref|NC_002516|pseudocap|136	3346826	3347066	241	3347009	1.29504	16.8491	14.4536	PA2988	3345789	3347039	-	0
gi|110645304|ref|NC_002516|pseudocap|136	4905488	4905858	371	4905721	1.27383	16.5524	14.1683	PA4375	4904647	4907703	+	0
gi|110645304|ref|NC_002516|pseudocap|136	4924313	4924619	307	4924403	1.27304	13.5463	11.2861	PA4394	4924247	4925083	-	0
gi|110645304|ref|NC_002516|pseudocap|136	5623021	5623348	328	5623192	1.23656	12.0401	9.85118	PA5005	5623040	5624797	-	0
gi|110645304|ref|NC_002516|pseudocap|136	3360431	3360665	235	3360653	1.1767	8.8259	6.80777	PA3001	3359269	3360654	-	0
